# Supplementary material for: The ionic liquid-assisted sample preparation method pTRUST allows sensitive proteome characterization of a variety of bacterial endospores to aid in the search for protein biomarkers
Source: PLoS One. 2025 Jan 24;20(1):e0318186. doi: 10.1371/journal.pone.0318186 (PMC11760639; doi:10.1371/journal.pone.0318186)
Supplement: S1 Table — (XLSX) [file pone.0318186.s001.xlsx]

## Sheet: content
Supporting information
The ionic liquid-assisted sample preparation method pTRUST allows sensitive proteome characterization of a variety of bacterial endospores to aid in the search for protein biomarkers
Masato Taoka1, Ritsuko Kuwana2, Yoshinari Murakami3, Akiko Kashima4, Yuko Nobe1, Takamasa Uekita3, Hiromu Takamatsu2, Tohru Ichimura3*
1Department of Chemistry, Tokyo Metropolitan University, Tokyo 192-0397, Japan
2Faculty of Pharmaceutical Science, Setsunan University, Osaka 573-0101, Japan
3Department of Applied Chemistry, National Defense Academy, Kanagawa 239-8686, Japan
4Carriere Reseau Co., Ltd., Kanagawa 238-0011, Japan
*Corresponding author:
E-mail: ichimura@nda.ac.jp
Table of contents:
S1 Table Proteins identified using pTRUST and liquid chromatography-tandem mass spectrometry (LC-MS/MS) in highly purified Bacillus subtilis subsp. natto spores.
S2 Table Proteins identified using pTRUST and LC-MS/MS in highly purified Bacillus licheniformis spores.
S3 Table Proteins identified using pTRUST and LC-MS/MS in highly purified Bacillus cereus spores.
S4 Table Characterization of proteins identified using pTRUST and LC-MS/MS in highly purified Bacillus subtilis subsp. natto spores.
S5 Table Characterization of proteins identified using pTRUST and LC-MS/MS in highly purified Bacillus licheniformis spores.
S6 Table Characterization of proteins identified using pTRUST and LC-MS/MS in highly purified Bacillus cereus spores.
S7 Table Potential orthologous proteins identified in all four Bacillus spores.
S8 Table Potential orthologous proteins found in the 43 spore-producing bacteria associated with dairy processing and products.

## Sheet: S1 Table
S1 Table Proteins identified using pTRUST and liquid chromatography tandem mass spectrometry (LC-MS/MS) in highly purified Bacillus subtilis subsp. natto spores
Accession	Protein description	Identified peptide number				Minimum Expect valuea						Seq
		Exp. 1	Exp. 2	Exp. 3		Exp. 1	Exp. 2	Exp. 3
A0A060PER9_BACNB	Spore coat associated protein CotJA	1	0	0		0.000160313	_	_	>	A0A060PER9_BACNB	|	MTFQPEHMEQFSPMEALRKGTLWKDLYDFYENPYRGGDAHGKKG	>A0A060PER9_BACNB|MTFQPEHMEQFSPMEALRKGTLWKDLYDFYENPYRGGDAHGKKG	>A0A060PER9_BACNB
A0A060PF66_BACNB	Spore coat protein C	56	47	52		3.05556e-08	1.19424e-08	2.27034e-08	>	A0A060PF66_BACNB	|	MGYYKKYKEEYYTVKKTYYKKYYEYDKKYDDCDYDKKYDDYDKKYYDHDKKDYDYVVEYKKHKKHY	>A0A060PF66_BACNB|MGYYKKYKEEYYTVKKTYYKKYYEYDKKYDDCDYDKKYDDYDKKYYDHDKKDYDYVVEYKKHKKHY	>A0A060PF66_BACNB
A0A060PFA9_BACNB	YqfQ-like protein	0	1	1		_	1.44202e-05	4.56005e-10	>	A0A060PFA9_BACNB	|	MPNQRMMGRRPPNMRGPSFGAQQQGFQQAGQFLPQANAGARNGAGGGGGLKGMLSRFLPGGGGAGSAGVPGIPGAGAAASGGAGLQGIQNIANPASLSSMLGNVQKVLGMAQQVTPMIQQYGPLVRNLPAMMKLYSQLSKSDDTETETNEESEKQSVSEESSEKEKETETKTSDGNKKSKPKRSSLPNKSKTTDNKEQESKTSAPKKKEAASPAPKRTSGSSKPRLYI	>A0A060PFA9_BACNB|MPNQRMMGRRPPNMRGPSFGAQQQGFQQAGQFLPQANAGARNGAGGGGGLKGMLSRFLPGGGGAGSAGVPGIPGAGAAASGGAGLQGIQNIANPASLSSMLGNVQKVLGMAQQVTPMIQQYGPLVRNLPAMMKLYSQLSKSDDTETETNEESEKQSVSEESSEKEKETETKTSDGNKKSKPKRSSLPNKSKTTDNKEQESKTSAPKKKEAASPAPKRTSGSSKPRLYI	>A0A060PFA9_BACNB
A0A060PFF7_BACNB	Spore protein	1	1	1		0.00224486	0.00017664	2.85161e-06	>	A0A060PFF7_BACNB	|	MSENRHENEENRRDAAVAKVQNSGNAKVVVSVNTDQDQAQAQSQDGED	>A0A060PFF7_BACNB|MSENRHENEENRRDAAVAKVQNSGNAKVVVSVNTDQDQAQAQSQDGED	>A0A060PFF7_BACNB
A0A060PFM3_BACNB	Minor capsid protein	0	0	1		_	_	0.0334452	>	A0A060PFM3_BACNB	|	MPQVPEPNYDYQTDQLAALYQSAIRDILAELDRVDVSNFQRANATATLKSISEILSELNKESATWVKENVPKAAKDGIVNTLLSLEVAASVSEAQKIVAFNEVNDAMVAAAVADTQADLLAVTQNVDRKTRAAVRKAVSDSMRYNMARGTNGRRSITEDVRKALQNSVTTGIIDARGRRWKPEVYSEMVVRTKMMETYREANTNEAVGRGVYYAQISSHGATDLCRNHEGQIIKLTEDAPGNYPTYESLKATGEIFHPRCKHVFSPIRNP	>A0A060PFM3_BACNB|MPQVPEPNYDYQTDQLAALYQSAIRDILAELDRVDVSNFQRANATATLKSISEILSELNKESATWVKENVPKAAKDGIVNTLLSLEVAASVSEAQKIVAFNEVNDAMVAAAVADTQADLLAVTQNVDRKTRAAVRKAVSDSMRYNMARGTNGRRSITEDVRKALQNSVTTGIIDARGRRWKPEVYSEMVVRTKMMETYREANTNEAVGRGVYYAQISSHGATDLCRNHEGQIIKLTEDAPGNYPTYESLKATGEIFHPRCKHVFSPIRNP	>A0A060PFM3_BACNB
A0A060PFQ5_BACNB	Spore coat protein CotG	26	18	25		0.000105801	1.85507e-05	2.15461e-05	>	A0A060PFQ5_BACNB	|	MKSAKKEGLKDYLYQEPHGKKRSHKKSHRTHKKSRSHKKSYCSHKKSRSHKKSFCSHKKSRSHKKSYCSHKKSRSHKKSYRSHKKSRSYKKSCRSYKKSRSYKKSCRSYKKSRSYKKSCRSYKKSRSYKKSCRSYKKSRSYKKSCRTHKKSYRSHKKYYKKPHHHCDDYKRHDDYDSKKEYWKDGNCWVVKKKYK	>A0A060PFQ5_BACNB|MKSAKKEGLKDYLYQEPHGKKRSHKKSHRTHKKSRSHKKSYCSHKKSRSHKKSFCSHKKSRSHKKSYCSHKKSRSHKKSYRSHKKSRSYKKSCRSYKKSRSYKKSCRSYKKSRSYKKSCRSYKKSRSYKKSCRSYKKSRSYKKSCRTHKKSYRSHKKYYKKPHHHCDDYKRHDDYDSKKEYWKDGNCWVVKKKYK	>A0A060PFQ5_BACNB
A0A060PFU1_BACNB	Abi family protein	0	2	0		_	0.0471782	_	>	A0A060PFU1_BACNB	|	MQKTFSKKFKTFEEQINLLKHRGLSFRDEKEAVDILSKKNYFDVINGFETLLLKDPKAENKEYNSDTKFEQFIELYNFDKMYSAIVFKAIDSFENRLKTSVAYRFCEFVYNSNPNANPACYMDILMYENPFSLHNRLNTLQPRKITQKFVNDINYEINRFINGEIANIESKITTLQTSTVQYISIKARKKLLKAISNVNNSILNANSVINVINNDIRLTPAVRRSGDRITCLTPFATSLTVNLTKVSSGVVNPNTVEKSIQIFIKNLQELKIRLDKIYSQVSANSNTAIHTVPHFELKNFVGHNLFKTNHDKKDNNNYIDSSKAKYSYLQKYEVPPFWVIIKTLELGSVLKLMYGLNTAILDKVVLDMGLTPSEKHILFNSTKIIIDLRNHCAHFGLVN…	>A0A060PFU1_BACNB|MQKTFSKKFKTFEEQINLLKHRGLSFRDEKEAVDILSKKNYFDVINGFETLLLKDPKAENKEYNSDTKFEQFIELYNFDKMYSAIVFKAIDSFENRLKTSVAYRFCEFVYNSNPNANPACYMDILMYENPFSLHNRLNTLQPRKITQKFVNDINYEINRFINGEIANIESKITTLQTSTVQYISIKARKKLLKAISNVNNSILNANSVINVINNDIRLTPAVRRSGDRITCLTPFATSLTVNLTKVSSGVVNPNTVEKSIQIFIKNLQELKIRLDKIYSQVSANSNTAIHTVPHFELKNFVGHNLFKTNHDKKDNNNYIDSSKAKYSYLQKYEVPPFWVIIKTLELGSVLKLMYGLNTAILDKVVLDMGLTPSEKHILFNS…	>A0A060PFU1_BACNB
A0A060PIZ5_BACNB	Spore protein	7	3	7		5.93996e-10	1.57135e-10	2.2411e-11	>	A0A060PIZ5_BACNB	|	MKLEIASEFGVNLGADTTSRANGSVGGEITKRLVSFAQQNMGGGQF	>A0A060PIZ5_BACNB|MKLEIASEFGVNLGADTTSRANGSVGGEITKRLVSFAQQNMGGGQF	>A0A060PIZ5_BACNB
A0A060PJA9_BACNB	Spore coat protein CotH	33	28	29		4.43578e-07	1.63328e-07	8.94046e-10	>	A0A060PJA9_BACNB	|	MKYHSNDEISYYNFLHSMKDKIVTVYRGGPESKKGKLAAVKSDYIALQAEKKIIYYQLEHVKSITEDTNNSTTTIETEEMPDADDFHSLIGQLMNQSVQFNQGGPESKKGRLVWLGDDYAALNTNEDGVVYFNIHHIKSISKHEPDLKIEGQTPSGVLEADYLSEVFKSLTHKWVSINRGGPEAIEGILVDNADGHYTIVKNQEVLRIYPFHIKSISLGPKGSYKKEDEKNEHQNQEDSDDTDQKEEVYSSSLISSKPYSSSSSSKSSKRSLKSSDYQSSKSYSSSGSKSSSKSSKRSSKSSDHRSSTSYSSSGSKSSSKSSKRSPRSSDYQSSRSPGYSSSIKSSGKQKEDYSYETIVRTIDYHWKRKY	>A0A060PJA9_BACNB|MKYHSNDEISYYNFLHSMKDKIVTVYRGGPESKKGKLAAVKSDYIALQAEKKIIYYQLEHVKSITEDTNNSTTTIETEEMPDADDFHSLIGQLMNQSVQFNQGGPESKKGRLVWLGDDYAALNTNEDGVVYFNIHHIKSISKHEPDLKIEGQTPSGVLEADYLSEVFKSLTHKWVSINRGGPEAIEGILVDNADGHYTIVKNQEVLRIYPFHIKSISLGPKGSYKKEDEKNEHQNQEDSDDTDQKEEVYSSSLISSKPYSSSSSSKSSKRSLKSSDYQSSKSYSSSGSKSSSKSSKRSSKSSDHRSSTSYSSSGSKSSSKSSKRSPRSSDYQSSRSPGYSSSIKSSGKQKEDYSYETIVRTIDYHWKRKY	>A0A060PJA9_BACNB
A0A060PNF2_BACNB	30S ribosomal protein S12	0	1	0		_	0.044818	_	>	A0A060PNF2_BACNB	|	MTPKKPNSALRKYARVRLTNGIEVTAYIPGIGHNLQEHSVVLIRGGRVKDLPGVRYHIVRGALDTAGVENRAQGRSKYGTKKPKAK	>A0A060PNF2_BACNB|MTPKKPNSALRKYARVRLTNGIEVTAYIPGIGHNLQEHSVVLIRGGRVKDLPGVRYHIVRGALDTAGVENRAQGRSKYGTKKPKAK	>A0A060PNF2_BACNB
A0A060PNH9_BACNB	Surfactin non-ribosomal peptide synthetase SrfAA	3	2	7		0.034844	0.0416903	0.0212926	>	A0A060PNH9_BACNB	|	MEITFYPLTDAQKRIWYTEKFYPHTSISNLAGIGKLVSADAIDYVLVEQAIQEFIRRNDAMRLRLRLDENGEPVQYISEYRPVDIKHTDTTEDPNAIEFISQWSREETKKPLPLYDCDLFRFSLFTIKENEVWFYANVHHVISDGISMNILGNAIMHIYLELASGSEAKEGISHSFIDHVLSEQDYAQSKRFEKDKAFWNKQFESVPELVSLKRNASAGGSLDAERFSKDVPEALHQQILSFCEANKVSVLSVFQSLLAAYLYRVSGQNDVVTGTFMGNRTNAKEKQMLGMFVSTVPLRTNIDGGQAFLEFVKDRMKDLMKTLRHQKYPYNLLINDLRETKSSLTKLFTVSLEYQVMQWQKEEDLAFLTEPIFSGSGLNDVSIHVKDRWDTGKLTIDFD…	>A0A060PNH9_BACNB|MEITFYPLTDAQKRIWYTEKFYPHTSISNLAGIGKLVSADAIDYVLVEQAIQEFIRRNDAMRLRLRLDENGEPVQYISEYRPVDIKHTDTTEDPNAIEFISQWSREETKKPLPLYDCDLFRFSLFTIKENEVWFYANVHHVISDGISMNILGNAIMHIYLELASGSEAKEGISHSFIDHVLSEQDYAQSKRFEKDKAFWNKQFESVPELVSLKRNASAGGSLDAERFSKDVPEALHQQILSFCEANKVSVLSVFQSLLAAYLYRVSGQNDVVTGTFMGNRTNAKEKQMLGMFVSTVPLRTNIDGGQAFLEFVKDRMKDLMKTLRHQKYPYNLLINDLRETKSSLTKLFTVSLEYQVMQWQKEEDLAFLTEPIFSGSGLNDV…	>A0A060PNH9_BACNB
A0A060PNN4_BACNB	DUF2931 family protein	1	1	2		0.0228465	0.0225849	0.0403194	>	A0A060PNN4_BACNB	|	MHTQLIDRSGKQEFVKGLGIEFDLFLEGEPYNRHFRFAGEKGMYKEPAQLFGTRKFNERYPLYEKQINGEMLSPDEEHKECFAHGTQNAVWDDVKLMQDSSDHYSLSKRTGKDYAWVGMLHGSRAKGLCYAGGENGGVALGLRYFFEKYPSALEITGLAGSRPKMTIWLWPPDGEAMDLRHYTGNTHVASAYEGFDEMRSDPTGIANTNEISLACFSHMPSDEVLNALADKWQAPPLIVCEPDVYYESKALGVWSIIDTSHPLKKELEEQLDAAFLFYKKEVEQRRWYGFWHYGDVMHTYDPIRHMWRYDLGGYA	>A0A060PNN4_BACNB|MHTQLIDRSGKQEFVKGLGIEFDLFLEGEPYNRHFRFAGEKGMYKEPAQLFGTRKFNERYPLYEKQINGEMLSPDEEHKECFAHGTQNAVWDDVKLMQDSSDHYSLSKRTGKDYAWVGMLHGSRAKGLCYAGGENGGVALGLRYFFEKYPSALEITGLAGSRPKMTIWLWPPDGEAMDLRHYTGNTHVASAYEGFDEMRSDPTGIANTNEISLACFSHMPSDEVLNALADKWQAPPLIVCEPDVYYESKALGVWSIIDTSHPLKKELEEQLDAAFLFYKKEVEQRRWYGFWHYGDVMHTYDPIRHMWRYDLGGYA	>A0A060PNN4_BACNB
A0A060PNS5_BACNB	Spore protein	6	3	5		5.93996e-10	8.79144e-10	2.2411e-11	>	A0A060PNS5_BACNB	|	MKLEIASEFGVNLGADTTSRANGSVGGEITKRLVSFAQQQMGGRVQ	>A0A060PNS5_BACNB|MKLEIASEFGVNLGADTTSRANGSVGGEITKRLVSFAQQQMGGRVQ	>A0A060PNS5_BACNB
A0A060PNY1_BACNB	Spore coat protein	8	4	6		4.71998e-05	0.000123046	5.3523e-05	>	A0A060PNY1_BACNB	|	MVKGIKKAREVFLLDYPLNEQPFEQITPYDERQPYYYPRPRRPFYPPYYYPFYPFYPRPPYYYPRPRPPYYPWYGYGGGYGGGYGGGYGY	>A0A060PNY1_BACNB|MVKGIKKAREVFLLDYPLNEQPFEQITPYDERQPYYYPRPRRPFYPPYYYPFYPFYPRPPYYYPRPRPPYYPWYGYGGGYGGGYGGGYGY	>A0A060PNY1_BACNB
A0A060PP70_BACNB	Uncharacterized protein	2	2	2		0.00973259	0.0101462	0.0108718	>	A0A060PP70_BACNB	|	MFEKETKELYIGENLLQNGVLLSIRHVLEERKGQEGTQQFPYGRVSYYIHDTSIKEQKEINLRVSTESGTERTAQIVFDQKQKKLLRWTE	>A0A060PP70_BACNB|MFEKETKELYIGENLLQNGVLLSIRHVLEERKGQEGTQQFPYGRVSYYIHDTSIKEQKEINLRVSTESGTERTAQIVFDQKQKKLLRWTE	>A0A060PP70_BACNB
A0A060PP81_BACNB	Collagen-like protein	15	18	18		4.88763e-07	5.76897e-09	6.42833e-08	>	A0A060PP81_BACNB	|	MYYVDPYMFAGHFYEPWPAFEYEYRYPWPGIGSGAVPGSGGGSGPGIGGGAVPGFGGGAVPGFGGGSGPGIGGGAVPGFGGGSGPGIGSGASPGFGGAPQGPPPSQIPAKPPKPQGSQGAVLLIEPITIRPCLFRFTYVWLTNGRSFWFYPIILGRRSVGGFYWDSSRRRWVYFALDTNHIDVVSCSF	>A0A060PP81_BACNB|MYYVDPYMFAGHFYEPWPAFEYEYRYPWPGIGSGAVPGSGGGSGPGIGGGAVPGFGGGAVPGFGGGSGPGIGGGAVPGFGGGSGPGIGSGASPGFGGAPQGPPPSQIPAKPPKPQGSQGAVLLIEPITIRPCLFRFTYVWLTNGRSFWFYPIILGRRSVGGFYWDSSRRRWVYFALDTNHIDVVSCSF	>A0A060PP81_BACNB
A0A060PPB5_BACNB	Transcriptional regulator	6	11	10		0.0347771	0.0371786	0.0351798	>	A0A060PPB5_BACNB	|	MIERGERRLSKRMRGRLERVFDLDADKIETIQRLKGMFEDGESNC	>A0A060PPB5_BACNB|MIERGERRLSKRMRGRLERVFDLDADKIETIQRLKGMFEDGESNC	>A0A060PPB5_BACNB
A0A060PPF8_BACNB	Spore coat protein	0	0	1		_	_	0.000182933	>	A0A060PPF8_BACNB	|	MNNMSEEKDALQKNKEELEANIDPLTKLLVSDVLNKNNVTEDKKRNLSEAQKQAIITMVNDLQKQANEFVERVNKKKADAEKAEQEAAPQKRRRTTLRDRVRQRKNDNI	>A0A060PPF8_BACNB|MNNMSEEKDALQKNKEELEANIDPLTKLLVSDVLNKNNVTEDKKRNLSEAQKQAIITMVNDLQKQANEFVERVNKKKADAEKAEQEAAPQKRRRTTLRDRVRQRKNDNI	>A0A060PPF8_BACNB
A0A060PPK7_BACNB	SGNH_hydro domain-containing protein	1	1	1		0.0163761	0.0482182	0.0459421	>	A0A060PPK7_BACNB	|	MTLYLNKRHGDAPNTKLFSQLDENAKATEHEVNLLEGKLKYHEKAKNAHTSSQIAHRGGLTVYEEIEIAKARIRNLVLQADGTNIKEVVDARVDDDGFVYPVLKERLDADKGEIKTQLEANKNQLAEMYRTVELITNSQDALSYLNNVEAMTTFKAREEALFWPQSANINELTNEIYVASQENEGTELRIEIRDLDTGSFKERKSIPIESGAYTEGLSFFYNDQGNLCFIVKASKMSGYNIFNYDTGELSDLIRANVSSKYAANKYYFASITVNQASIHAYVYTWESIKMGNPVLYTDFTVDYIPNLEKVQGITLNDGFLFMSHGKSNGRPAISVYNLAGELLNYYIYTKDSLASAINKKFSDFIPNIYNYNFENESCCVYKGDLVAVQVVNNADVVLV…	>A0A060PPK7_BACNB|MTLYLNKRHGDAPNTKLFSQLDENAKATEHEVNLLEGKLKYHEKAKNAHTSSQIAHRGGLTVYEEIEIAKARIRNLVLQADGTNIKEVVDARVDDDGFVYPVLKERLDADKGEIKTQLEANKNQLAEMYRTVELITNSQDALSYLNNVEAMTTFKAREEALFWPQSANINELTNEIYVASQENEGTELRIEIRDLDTGSFKERKSIPIESGAYTEGLSFFYNDQGNLCFIVKASKMSGYNIFNYDTGELSDLIRANVSSKYAANKYYFASITVNQASIHAYVYTWESIKMGNPVLYTDFTVDYIPNLEKVQGITLNDGFLFMSHGKSNGRPAISVYNLAGELLNYYIYTKDSLASAINKKFSDFIPNIYNYNFENESCCVY…	>A0A060PPK7_BACNB
A0A060PPN7_BACNB	Peptidyl-prolyl cis-trans isomerase	3	4	4		2.97728e-05	0.000188721	5.49312e-05	>	A0A060PPN7_BACNB	|	MSNLDFNQFKKEADNFKHKHIDEKQEKINRIEKEIDKKQIQLDKLNDEVAKSLMGESKFTPEQLSGAISKTENDIEELKGSIKLIKKDMSGSLAKMSDIEEFKKDNENWIDRYKQADIDAKKMMISKLVKNVIFKDGELQIDFHYTVEKSMIISRWLNTPFPTATGGPGYTIKCETEGNPHTHEAGALSMAHAGKDTGGSQFFIVHEPQPHLNGVHTVFGKVTSGLEFAKNMSNGDVMKEVRVEG	>A0A060PPN7_BACNB|MSNLDFNQFKKEADNFKHKHIDEKQEKINRIEKEIDKKQIQLDKLNDEVAKSLMGESKFTPEQLSGAISKTENDIEELKGSIKLIKKDMSGSLAKMSDIEEFKKDNENWIDRYKQADIDAKKMMISKLVKNVIFKDGELQIDFHYTVEKSMIISRWLNTPFPTATGGPGYTIKCETEGNPHTHEAGALSMAHAGKDTGGSQFFIVHEPQPHLNGVHTVFGKVTSGLEFAKNMSNGDVMKEVRVEG	>A0A060PPN7_BACNB
A0A060PQ82_BACNB	ATP synthase subunit c	7	4	7		0.0025645	0.00642693	0.000841402	>	A0A060PQ82_BACNB	|	MNLIAAAIAIGLGALGAGIGNGLIVSRTVEGIARQPEAGKELRTLMFMGIALVEALPIIAVVIAFLAFFG	>A0A060PQ82_BACNB|MNLIAAAIAIGLGALGAGIGNGLIVSRTVEGIARQPEAGKELRTLMFMGIALVEALPIIAVVIAFLAFFG	>A0A060PQ82_BACNB
D4FUT9_BACNB	Rubrerythrin domain-containing protein	35	32	38		1.39337e-07	2.08172e-08	1.38697e-07	>	D4FUT9_BACNB	|	MHYSYYPYPVPYREDPVLIRNLQKAINGEFSAIQCYRKLAELAHSDEVRKQIEEIRRDEIRHLREFSTLYGSITGKHIMPKQTEECPDNFTRGLDAAFKDEQETVDFYLRAAEETSNLKAKGVFTRAARDEQNHAVWFLYYLMER	>D4FUT9_BACNB|MHYSYYPYPVPYREDPVLIRNLQKAINGEFSAIQCYRKLAELAHSDEVRKQIEEIRRDEIRHLREFSTLYGSITGKHIMPKQTEECPDNFTRGLDAAFKDEQETVDFYLRAAEETSNLKAKGVFTRAARDEQNHAVWFLYYLMER	>D4FUT9_BACNB
D4FUU8_BACNB	Spore germination protein	8	5	6		1.62986e-06	3.07867e-06	4.64905e-07	>	D4FUU8_BACNB	|	MYDQSVSSYLQNLNSFVQQQAIHIQQLERQLKEIQTEMNTMKQRPATTIERVEYKFDQLKIERLDGTLNIGLNPTDPNSVQNFEVSQSTPQIGMMQQEESAQLMQQIRQNVDMYLTEEIPDILEQLENQYDSRLDDTNRHHVIEDIRKQMDSRIHYYMSHIKKEEHTPPAQYAEHIAEHVKRDVIRAVEHFLEHIPSEMKGDEQA	>D4FUU8_BACNB|MYDQSVSSYLQNLNSFVQQQAIHIQQLERQLKEIQTEMNTMKQRPATTIERVEYKFDQLKIERLDGTLNIGLNPTDPNSVQNFEVSQSTPQIGMMQQEESAQLMQQIRQNVDMYLTEEIPDILEQLENQYDSRLDDTNRHHVIEDIRKQMDSRIHYYMSHIKKEEHTPPAQYAEHIAEHVKRDVIRAVEHFLEHIPSEMKGDEQA	>D4FUU8_BACNB
D4FUV2_BACNB	Aspartyl-phosphate phosphatase Spo0E family protein	0	0	3		_	_	0.0454866	>	D4FUV2_BACNB	|	MNSKIEEMRITLIETAQKYGMNSKETIQCSQELDILLNTRIKEEMIFGRYLENSRM	>D4FUV2_BACNB|MNSKIEEMRITLIETAQKYGMNSKETIQCSQELDILLNTRIKEEMIFGRYLENSRM	>D4FUV2_BACNB
D4FUV6_BACNB	Cell wall-associated protein	1	0	2		0.000305	_	0.000244368	>	D4FUV6_BACNB	|	MKRRKLSSVVAAVLIFALIFSLFSPGTKAAAAGAIDQAAALENGKEQTGAMKEPEQVKWYKVTPGATEIQKHSHMALTVKSDSVLNVSVYPSKEKALKDETFEMYRSFTADDGKSEVIFPYAWSGPYYVKVEYLGEEEPEDDGTAEAAAEAKYTIGYKGTKKQPSDLEEEEACPVEMSVDQKKSGKGILDKLRAIRDEQLSQTAEGKELTSLYYKAAPFIVAKLALNKTARNEIYQDLVTLKPLFDDVSENGASSSYKVTEKDQKAINRLYDKALQSVPSFLKEEIKKQADRLNMKQLQGKTAGAILTENNIAAKSEVQTTKVIFKVKDNKSLSSVHNEMKGFSASAQSKKDISNVKKAKKLFDNLYSFELPKDEKQNGAYTASAKRVKSAAATLSKMS…	>D4FUV6_BACNB|MKRRKLSSVVAAVLIFALIFSLFSPGTKAAAAGAIDQAAALENGKEQTGAMKEPEQVKWYKVTPGATEIQKHSHMALTVKSDSVLNVSVYPSKEKALKDETFEMYRSFTADDGKSEVIFPYAWSGPYYVKVEYLGEEEPEDDGTAEAAAEAKYTIGYKGTKKQPSDLEEEEACPVEMSVDQKKSGKGILDKLRAIRDEQLSQTAEGKELTSLYYKAAPFIVAKLALNKTARNEIYQDLVTLKPLFDDVSENGASSSYKVTEKDQKAINRLYDKALQSVPSFLKEEIKKQADRLNMKQLQGKTAGAILTENNIAAKSEVQTTKVIFKVKDNKSLSSVHNEMKGFSASAQSKKDISNVKKAKKLFDNLYSFELPKDEKQNGAYTASA…	>D4FUV6_BACNB
D4FUW9_BACNB	Alpha/beta hydrolase	8	3	7		4.36638e-06	1.12492e-05	8.63279e-07	>	D4FUW9_BACNB	|	MERFLYVKAFTGRESQREQEECGMGHYIKTEEHVTLFVEDIGHGRPIIFLHGWPLNHKMFEYQMNELPKRGFRFIGVDLRGYGQSDRPWEGYDYDTMADDVKAVIYTLQLENAILAGFSMGGAIAIRYMARHEGADIDKLILLSAAAPAFTKRPGYPYGMRKQDIDDMIELFKTDRPKTLADLGKQFFEKKVSPELRQWFLNLMLEASSYGTIHSGIALRDEDLRKELAAIKVPTLILHGRKDKIAPFDFAKELKRGIKQSELVPFANSGHGAFYEEKEKINSLIAQFSNS	>D4FUW9_BACNB|MERFLYVKAFTGRESQREQEECGMGHYIKTEEHVTLFVEDIGHGRPIIFLHGWPLNHKMFEYQMNELPKRGFRFIGVDLRGYGQSDRPWEGYDYDTMADDVKAVIYTLQLENAILAGFSMGGAIAIRYMARHEGADIDKLILLSAAAPAFTKRPGYPYGMRKQDIDDMIELFKTDRPKTLADLGKQFFEKKVSPELRQWFLNLMLEASSYGTIHSGIALRDEDLRKELAAIKVPTLILHGRKDKIAPFDFAKELKRGIKQSELVPFANSGHGAFYEEKEKINSLIAQFSNS	>D4FUW9_BACNB
D4FUX2_BACNB	methylenetetrahydrofolate reductase [NAD(P)H]	0	1	0		_	0.0268401	_	>	D4FUX2_BACNB	|	MGLLEDLQRQVLIGDGAMGTLLYSYGIDRCFEELNISKPEEIQRIHKAYVEAGANIIQTNTYGANYIKLSRHGLEDDIKKMNQEAVKIARASAGDAYVLGTMGGIRTFNKNAYSLDEIKRSFREQLYLLLHEEPDGLLLETYYDLEEAREVLKIARKETDLPIMLNVSMHEQGVLQDGTPLSDALRSIADLGADIVGINCRLGPYHMIEALSEVPIFDDVFLSVYPNSSLPSLEEGRLVYETDDTYFQNSASEFRKQGARIIGGCCGTTPNHIRAMAEAVGGLVPIKEKEVKTRAKEFISVHHERTEPGLDEIAAKKRSIIVELDPPKKLSFDKFLSAAAELKEAGIDALTLADNSLATPRISNVACGALIKQQLDMRSLVHITCRDRNIIGLQSHLMG…	>D4FUX2_BACNB|MGLLEDLQRQVLIGDGAMGTLLYSYGIDRCFEELNISKPEEIQRIHKAYVEAGANIIQTNTYGANYIKLSRHGLEDDIKKMNQEAVKIARASAGDAYVLGTMGGIRTFNKNAYSLDEIKRSFREQLYLLLHEEPDGLLLETYYDLEEAREVLKIARKETDLPIMLNVSMHEQGVLQDGTPLSDALRSIADLGADIVGINCRLGPYHMIEALSEVPIFDDVFLSVYPNSSLPSLEEGRLVYETDDTYFQNSASEFRKQGARIIGGCCGTTPNHIRAMAEAVGGLVPIKEKEVKTRAKEFISVHHERTEPGLDEIAAKKRSIIVELDPPKKLSFDKFLSAAAELKEAGIDALTLADNSLATPRISNVACGALIKQQLDMRSLVHITC…	>D4FUX2_BACNB
D4FUX8_BACNB	BsuPI domain-containing protein	5	4	4		5.22514e-07	1.79478e-06	4.67163e-06	>	D4FUX8_BACNB	|	MEVVKRLLVMLLPVLLLIGCGKDEQTEPDKEVSGGMENQEVVLSIDAIQEPEQIKFNMSLKNQSERAIEFQFSTGQKFELVVYDSEHKERYRYSKDKMFTQAFQNLTLESGETYDFSDVWKEVPEPGTYEVKVTFKGRAENLKQVQAVQQFEVK	>D4FUX8_BACNB|MEVVKRLLVMLLPVLLLIGCGKDEQTEPDKEVSGGMENQEVVLSIDAIQEPEQIKFNMSLKNQSERAIEFQFSTGQKFELVVYDSEHKERYRYSKDKMFTQAFQNLTLESGETYDFSDVWKEVPEPGTYEVKVTFKGRAENLKQVQAVQQFEVK	>D4FUX8_BACNB
D4FUZ2_BACNB	Carbamoyl-phosphate synthase large chain	0	0	1		_	_	0.0424649	>	D4FUZ2_BACNB	|	MPKDTSISSILVIGSGPIIIGQAAEFDYSGTQGCIALKEEGYRVILVNSNPATIMTDEAFADEIYFEPLTAESLTAIIKKEQPDGLLANLGGQTALNLAVELEETGVLKEHGVKLLGTSVETIQKGEDREKFRSLMNELNQPVPESEIVDNETDAIRFAESIGFPVIIRPAYTLGGKGGGIAPDKEAFTAMIKQALLASPINQCLVEKSIAGFKEIEYEVMRDSNNTCITVCNMENIDPVGVHTGDSIVVAPSQTLTDEDYQMLRTASLTIISALDVVGGCNIQFALDPFSKQYYVIEVNPRVSRSSALASKATGYPIAKMAAKLAVGYTLDELKNPLTGSTYASFEPALDYVIVKFPRWPFDKFKNADRKLGTKMKATGEVMAIERNLEAAIQKAAAS…	>D4FUZ2_BACNB|MPKDTSISSILVIGSGPIIIGQAAEFDYSGTQGCIALKEEGYRVILVNSNPATIMTDEAFADEIYFEPLTAESLTAIIKKEQPDGLLANLGGQTALNLAVELEETGVLKEHGVKLLGTSVETIQKGEDREKFRSLMNELNQPVPESEIVDNETDAIRFAESIGFPVIIRPAYTLGGKGGGIAPDKEAFTAMIKQALLASPINQCLVEKSIAGFKEIEYEVMRDSNNTCITVCNMENIDPVGVHTGDSIVVAPSQTLTDEDYQMLRTASLTIISALDVVGGCNIQFALDPFSKQYYVIEVNPRVSRSSALASKATGYPIAKMAAKLAVGYTLDELKNPLTGSTYASFEPALDYVIVKFPRWPFDKFKNADRKLGTKMKATGEVMAI…	>D4FUZ2_BACNB
D4FV03_BACNB	Spore coat protein	0	1	1		_	0.0406854	0.031122	>	D4FV03_BACNB	|	MQLDVFSRMMFGDAAKPTEEKEEQQEEVSQTNDEKTINYMHIMDQIGSIMNSLDQIKPALKELAPMLSAIKKKIM	>D4FV03_BACNB|MQLDVFSRMMFGDAAKPTEEKEEQQEEVSQTNDEKTINYMHIMDQIGSIMNSLDQIKPALKELAPMLSAIKKKIM	>D4FV03_BACNB
D4FV07_BACNB	Oligopeptide ABC transporter, ATP-binding protein	0	2	0		_	0.0229651	_	>	D4FV07_BACNB	|	MSTLLEVNNLKTYFFRKKEPIPAVDGVDFHISKGETVALVGESGSGKSITSLSIMGLVQSSGGKIMDGSIKLEDKDLTSFTENDYCKIRGNEVSMIFQEPMTSLNPVLTIGEQITEVLIYHKNMKKKEARQRAVELLQMVGFSRAEQIMKEYPHRLSGGMRQRVMIAIALSCNPKLLIADEPTTALDVTIQAQVLELMKDLCQKFNTSILLITHDLGVVSEAADRVIVMYCGQVVENATVDDLFLEPLHPYTEGLLTSIPVIDGEIDKLNAIKGSVPTPDNLPPGCRFAPRCPKAMDKCWTNQPSLLTHKSGRTVRCFLYEEEGAEQS	>D4FV07_BACNB|MSTLLEVNNLKTYFFRKKEPIPAVDGVDFHISKGETVALVGESGSGKSITSLSIMGLVQSSGGKIMDGSIKLEDKDLTSFTENDYCKIRGNEVSMIFQEPMTSLNPVLTIGEQITEVLIYHKNMKKKEARQRAVELLQMVGFSRAEQIMKEYPHRLSGGMRQRVMIAIALSCNPKLLIADEPTTALDVTIQAQVLELMKDLCQKFNTSILLITHDLGVVSEAADRVIVMYCGQVVENATVDDLFLEPLHPYTEGLLTSIPVIDGEIDKLNAIKGSVPTPDNLPPGCRFAPRCPKAMDKCWTNQPSLLTHKSGRTVRCFLYEEEGAEQS	>D4FV07_BACNB
D4FV15_BACNB	Oligopeptide ABC transporter, binding protein	4	2	3		5.64544e-05	0.000782471	0.00179876	>	D4FV15_BACNB	|	MKKRWSIVTLMLIFTLVLSACGFGGSGSNGEGKKDSKGKTTLNINIKTEPFSLHPGLANDSVSGGVIRQTFEGLTRINADGEPEEGMASKIETSKDGKTYTFTIRDGVKWSNGDPVTAQDFEYAWKWALDPNNESQYAYQLYYIKGAEAANTGKGSLDDVAVKAVNDKTLKVELNNPTPYFTELTAFYTYMPINKKIAEKNKKWNTNAGDDYVSNGPFKMTAWKHSGSITLEKNDQYWDKDKVKLKKIDMVMINNNNTELKKFQAGELDWAGMPLGQLPTESLPTLKKDGSLHVEPIAGVYWYKFNTEAKPLDNVNIRKALTYSLDRQSIVKNVTQGEQIPAMAAVPPTMKGFEDNKEGYFKDNDVKTAKEYLDKGLKEMGLSKASDLPKIKLSYNTDD…	>D4FV15_BACNB|MKKRWSIVTLMLIFTLVLSACGFGGSGSNGEGKKDSKGKTTLNINIKTEPFSLHPGLANDSVSGGVIRQTFEGLTRINADGEPEEGMASKIETSKDGKTYTFTIRDGVKWSNGDPVTAQDFEYAWKWALDPNNESQYAYQLYYIKGAEAANTGKGSLDDVAVKAVNDKTLKVELNNPTPYFTELTAFYTYMPINKKIAEKNKKWNTNAGDDYVSNGPFKMTAWKHSGSITLEKNDQYWDKDKVKLKKIDMVMINNNNTELKKFQAGELDWAGMPLGQLPTESLPTLKKDGSLHVEPIAGVYWYKFNTEAKPLDNVNIRKALTYSLDRQSIVKNVTQGEQIPAMAAVPPTMKGFEDNKEGYFKDNDVKTAKEYLDKGLKEMGLSKA…	>D4FV15_BACNB
D4FV27_BACNB	Oligoendopeptidase F	7	7	7		0.000132713	1.88391e-08	2.77373e-06	>	D4FV27_BACNB	|	MKGTKGKVFRVFTAFLAFVLFITAYDLTKGSEKPEDIHNTSLLRNSCFFNWLESKKTRGITMAEEKKANQLPDRSEVKAEDTWRLEDIFPSDEAWNKEFQAVKELIPNLSKYKGKLADSADHLYEALTYQDKVMERLGRLYTYAHMRSDQDTGNSFYQGLNDKAGNLYTQAASATAYLVPEILSIEEDKLQQFILEKEELKLYSHAIEEITKERPHVLSEKEEALLAEASEVLGSSSNTFSVLNNADITFPSIKDEDGNEKQITHGNFINFLESENREVRKNAFDAVYKTYGQYKNTMATTLSGTVKKDNFYARVKKYKSAREAALSNNSIPEEVYDNLVKTINKHLPLLHRYIALRKKVLELDEVHIYDLYTPLVKDAGMKVTYEEAKDYMLKGLAPL…	>D4FV27_BACNB|MKGTKGKVFRVFTAFLAFVLFITAYDLTKGSEKPEDIHNTSLLRNSCFFNWLESKKTRGITMAEEKKANQLPDRSEVKAEDTWRLEDIFPSDEAWNKEFQAVKELIPNLSKYKGKLADSADHLYEALTYQDKVMERLGRLYTYAHMRSDQDTGNSFYQGLNDKAGNLYTQAASATAYLVPEILSIEEDKLQQFILEKEELKLYSHAIEEITKERPHVLSEKEEALLAEASEVLGSSSNTFSVLNNADITFPSIKDEDGNEKQITHGNFINFLESENREVRKNAFDAVYKTYGQYKNTMATTLSGTVKKDNFYARVKKYKSAREAALSNNSIPEEVYDNLVKTINKHLPLLHRYIALRKKVLELDEVHIYDLYTPLVKDAGMKVTY…	>D4FV27_BACNB
D4FV34_BACNB	PpGpp synthetase	0	2	0		_	0.0241007	_	>	D4FV34_BACNB	|	MMDDKQWERFLVPYRQAVEELKVKLKGIRTLYEYEDDHSPIEFVTGRVKPVASILEKARRKSIPLHEIETMQDIAGLRIMCQFVDDIQIVKEMLFARKDFTVVDQRDYIAEHKESGYRSYHLVVLYPLQTVSGEKHVLVEIQIRTLAMNFWATIEHSLNYKYSGNIPEKVKLRLQRASEAASRLDEEMSEIRGEVQEAQAAFSRKKKGSEQQ	>D4FV34_BACNB|MMDDKQWERFLVPYRQAVEELKVKLKGIRTLYEYEDDHSPIEFVTGRVKPVASILEKARRKSIPLHEIETMQDIAGLRIMCQFVDDIQIVKEMLFARKDFTVVDQRDYIAEHKESGYRSYHLVVLYPLQTVSGEKHVLVEIQIRTLAMNFWATIEHSLNYKYSGNIPEKVKLRLQRASEAASRLDEEMSEIRGEVQEAQAAFSRKKKGSEQQ	>D4FV34_BACNB
D4FV49_BACNB	Spore coat protein Z	2	1	3		1.71326e-05	3.85832e-05	0.0013429	>	D4FV49_BACNB	|	MSQKTSSCVREAVENIEDLQNAVEEDCPTGCHSKLLSVSHSLGDTVPFAIFTSKSTPLVAFGNVGELDNGPCFNTVFFRVERVHGSCATLSLLIAFDEHKHILDFTDKDTVCEVFRLEKTNYCIEVDLDCFCAINCLNPRLINRTHHQH	>D4FV49_BACNB|MSQKTSSCVREAVENIEDLQNAVEEDCPTGCHSKLLSVSHSLGDTVPFAIFTSKSTPLVAFGNVGELDNGPCFNTVFFRVERVHGSCATLSLLIAFDEHKHILDFTDKDTVCEVFRLEKTNYCIEVDLDCFCAINCLNPRLINRTHHQH	>D4FV49_BACNB
D4FV50_BACNB	Spore coat protein Y	3	1	2		1.04971e-09	2.96524e-09	1.28253e-09	>	D4FV50_BACNB	|	MLLRTKVKYPIKKELKSMSCGKTHGRHENCVCDAVEKILAEQEAVEEQCPTGCYTNLLNPTIAGKDTIPFLLFDKKGGLFSTFGNVGGFVDDMQCFESIFFRVEKLCDCCATLSILRPVDVKGDTLSVCHPCDPDFFGLEKTDFCIEVDLGCFCAIQCLSPELVDRTSPHKDKKHHHNG	>D4FV50_BACNB|MLLRTKVKYPIKKELKSMSCGKTHGRHENCVCDAVEKILAEQEAVEEQCPTGCYTNLLNPTIAGKDTIPFLLFDKKGGLFSTFGNVGGFVDDMQCFESIFFRVEKLCDCCATLSILRPVDVKGDTLSVCHPCDPDFFGLEKTDFCIEVDLGCFCAIQCLSPELVDRTSPHKDKKHHHNG	>D4FV50_BACNB
D4FV51_BACNB	Spore coat protein X	0	0	1		_	_	0.0172513	>	D4FV51_BACNB	|	MESRPYSWVALDNSCTHPGSGYKREAVCHDVCSGGEDANAFQDFDQLSLNKQTSEEMIIVRDSCDIDVTSTDTQVAASIQAALQTAVITIVNLSIADGDLADQVIQDLVQQSVNKQSNRQKLVIENSRNVNVTTTDTDIALSIQTLTQTLAATIIAVGIL	>D4FV51_BACNB|MESRPYSWVALDNSCTHPGSGYKREAVCHDVCSGGEDANAFQDFDQLSLNKQTSEEMIIVRDSCDIDVTSTDTQVAASIQAALQTAVITIVNLSIADGDLADQVIQDLVQQSVNKQSNRQKLVIENSRNVNVTTTDTDIALSIQTLTQTLAATIIAVGIL	>D4FV51_BACNB
D4FV58_BACNB	Sporulation protein	4	2	2		0.000346791	0.0203151	0.000897569	>	D4FV58_BACNB	|	MDNQFFKNIEKKTGVKMQDVMNLAGSLQNANFKDENTVRSVINRVAQLANRRVPKELEDKIVESITSGKEKLDFGTISKMMDNK	>D4FV58_BACNB|MDNQFFKNIEKKTGVKMQDVMNLAGSLQNANFKDENTVRSVINRVAQLANRRVPKELEDKIVESITSGKEKLDFGTISKMMDNK	>D4FV58_BACNB
D4FV90_BACNB	LXG domain-containing protein	1	0	0		0.0497037	_	_	>	D4FV90_BACNB	|	MKVFEAKSLLSEADKRAKEYKEFRSQMVRLRKAFKDVANLEDSEFSGKGADNIKAFYHDHVGVTDQWIDLIDMKIAFLTSISGVIEEASLSDAYVEESFLEHELANAYKKSKAIMSEQKKAMKDILNDIDDILPLDLFSTENFKDELASADKKREKTINKIGEVDDDLTTEYALTEPNEQFIQQDFKKLQESTGKGKNATPIHYNAKAYRESDIHKKKDDIEKRTEAYLTIKKKEEKEREIEKLKERLKNYDFADADEFYSMAKTIGYDNLTADQQRYFTQIENTRELMAGAKGTVTALYDMTAETLDYMAHNHPVDMLINSAVAVYHYDSTFNSIKDAIITSYIRDVKNGDAESTAHWITCAAVNIFALKGAGSVAKIGVKTAGKATVKKVSKKLDET…	>D4FV90_BACNB|MKVFEAKSLLSEADKRAKEYKEFRSQMVRLRKAFKDVANLEDSEFSGKGADNIKAFYHDHVGVTDQWIDLIDMKIAFLTSISGVIEEASLSDAYVEESFLEHELANAYKKSKAIMSEQKKAMKDILNDIDDILPLDLFSTENFKDELASADKKREKTINKIGEVDDDLTTEYALTEPNEQFIQQDFKKLQESTGKGKNATPIHYNAKAYRESDIHKKKDDIEKRTEAYLTIKKKEEKEREIEKLKERLKNYDFADADEFYSMAKTIGYDNLTADQQRYFTQIENTRELMAGAKGTVTALYDMTAETLDYMAHNHPVDMLINSAVAVYHYDSTFNSIKDAIITSYIRDVKNGDAESTAHWITCAAVNIFALKGAGSVAKIGVKTAG…	>D4FV90_BACNB
D4FV94_BACNB	Senescence domain-containing protein	4	4	5		1.36827e-05	2.03678e-05	3.22508e-06	>	D4FV94_BACNB	|	MPFQGIHYQDAVYYNSDQSLILAPQEDGFIFTNFLLLDDRDYRGEILKEIFSAGNIPELKASTCTKSVRVPCPTTTNPFRMCNKNVSYPCIYKRTSTYKVYLRVRYPDTIDQEARKLLQNCVNIATGVALKVLATEMPGAISTGGAAVAAVVAKAYTAFQASFTSCISGISVLSVIKGSIKTEIYQKMEPKTDWHLA	>D4FV94_BACNB|MPFQGIHYQDAVYYNSDQSLILAPQEDGFIFTNFLLLDDRDYRGEILKEIFSAGNIPELKASTCTKSVRVPCPTTTNPFRMCNKNVSYPCIYKRTSTYKVYLRVRYPDTIDQEARKLLQNCVNIATGVALKVLATEMPGAISTGGAAVAAVVAKAYTAFQASFTSCISGISVLSVIKGSIKTEIYQKMEPKTDWHLA	>D4FV94_BACNB
D4FVA1_BACNB	Phosphotransferase system (PTS) mannose-specific enzyme IIBCA component	2	2	3		0.00849122	0.008689	0.00814648	>	D4FVA1_BACNB	|	MKLLAITSCPNGIAHTYMAAENLQKAADRLGVSIKVETQGGIGVENKLTEEEIREADAIIIAADRSVNKDRFIGKKLLSVGVQDGIRKPEELIQKALNGDIPVYRSATKSEPGNHQEKKQNPIYRHLMNGVSFMVPFIVVGGLLIAVALTLGGEKTPKGLVIPDDSFWKTIEQIGSASFSFMIPILAGYIAYSIADKPGLVPGMIGGYIAATGSFYDSASGAGFLGGIIAGFLAGYAALWIKKLKVPKAIQPIMPIIIIPVFASLIVGLAFVFLIGAPVAQIFASLTVWLAGMKGSSSILLALILGAMISFDMGGPVNKVAFLFGSAMIGEGNYEIMGPIAAAICIPPIGLGIATFLGKRKFEASQREMGKAAFTMGLFGITEGAIPFAAQDPLRVIPS…	>D4FVA1_BACNB|MKLLAITSCPNGIAHTYMAAENLQKAADRLGVSIKVETQGGIGVENKLTEEEIREADAIIIAADRSVNKDRFIGKKLLSVGVQDGIRKPEELIQKALNGDIPVYRSATKSEPGNHQEKKQNPIYRHLMNGVSFMVPFIVVGGLLIAVALTLGGEKTPKGLVIPDDSFWKTIEQIGSASFSFMIPILAGYIAYSIADKPGLVPGMIGGYIAATGSFYDSASGAGFLGGIIAGFLAGYAALWIKKLKVPKAIQPIMPIIIIPVFASLIVGLAFVFLIGAPVAQIFASLTVWLAGMKGSSSILLALILGAMISFDMGGPVNKVAFLFGSAMIGEGNYEIMGPIAAAICIPPIGLGIATFLGKRKFEASQREMGKAAFTMGLFGITEGA…	>D4FVA1_BACNB
D4FVA5_BACNB	Hemagglutinin-neuraminidase	17	19	18		2.06068e-06	1.14304e-05	6.71986e-07	>	D4FVA5_BACNB	|	MENKGVVALYHYFYGPALIPYFSHTHNPQRSPDFSERQRRREITLTVDGFVPPSSTEDLGDGFYSYAWTNQQVINPGEYLVCHLEGRDINVINGGFTPRDTAPLYAVASFPRRRNQWVIIIHNPVQTQRAISLYLIAKR	>D4FVA5_BACNB|MENKGVVALYHYFYGPALIPYFSHTHNPQRSPDFSERQRRREITLTVDGFVPPSSTEDLGDGFYSYAWTNQQVINPGEYLVCHLEGRDINVINGGFTPRDTAPLYAVASFPRRRNQWVIIIHNPVQTQRAISLYLIAKR	>D4FVA5_BACNB
D4FVB9_BACNB	Formate dehydrogenase subunit alpha	1	0	1		0.0278811	0.0250213	0.0290644	>	D4FVB9_BACNB	|	MEMPGKKKITINGVEMEASEEQTVLQLLNNSSIEVPQVCYHPSLGPIETCDTCIVSINGELKRSCSAELKDGDVIDTLSPDVKKAQVIGMDKILYNHELYCTVCDYNNGGCEIHNTVKEMKINHQSIPFDHKPYHKDESHPFYRYDPDQCILCGRCVEACQDVQVTETLTIDWERKRPRVIWDNDVPINESSCVSCGHCSTVCPCNAMMEKGMEGEAGYLTGINNETLRPMIEITKGVETGYGSILAISDMESAMRDERIKKTKTVCTYCGVGCSFDVWTKGRDILKVEPQEEAPANGISTCVKGKFGWDFVNSEERLTKPLIREGDHFREAEWEEALLLIASKFTELKEAFGPDSLAFITSSKCTNEESYLMQKLARGVIGTNNVDNCSRYCQSPATA…	>D4FVB9_BACNB|MEMPGKKKITINGVEMEASEEQTVLQLLNNSSIEVPQVCYHPSLGPIETCDTCIVSINGELKRSCSAELKDGDVIDTLSPDVKKAQVIGMDKILYNHELYCTVCDYNNGGCEIHNTVKEMKINHQSIPFDHKPYHKDESHPFYRYDPDQCILCGRCVEACQDVQVTETLTIDWERKRPRVIWDNDVPINESSCVSCGHCSTVCPCNAMMEKGMEGEAGYLTGINNETLRPMIEITKGVETGYGSILAISDMESAMRDERIKKTKTVCTYCGVGCSFDVWTKGRDILKVEPQEEAPANGISTCVKGKFGWDFVNSEERLTKPLIREGDHFREAEWEEALLLIASKFTELKEAFGPDSLAFITSSKCTNEESYLMQKLARGVIGTNN…	>D4FVB9_BACNB
D4FVC1_BACNB	DUF1641 domain-containing protein	0	0	1		_	_	0.0408362	>	D4FVC1_BACNB	|	MAKAIKRIQKIEVTEEDQRKRDLREIEDALVDHKEAILETLHMLGHMNERGVLPLLRGLFGQGDKVLDILVKKADTEETANTLKNLLLLFGTLGMLDVKQLEPLILKVNAGVASAVEQKNSEEKTGYFDIIRSLKDPEINKSITLLFSFLKGMGQDTKELERTTQPPEHQKYHQEPREKRGMNKRD	>D4FVC1_BACNB|MAKAIKRIQKIEVTEEDQRKRDLREIEDALVDHKEAILETLHMLGHMNERGVLPLLRGLFGQGDKVLDILVKKADTEETANTLKNLLLLFGTLGMLDVKQLEPLILKVNAGVASAVEQKNSEEKTGYFDIIRSLKDPEINKSITLLFSFLKGMGQDTKELERTTQPPEHQKYHQEPREKRGMNKRD	>D4FVC1_BACNB
D4FVE6_BACNB	Altronate oxidoreductase	1	0	0		0.0153515	_	_	>	D4FVE6_BACNB	|	MQKLNKNVYDHYTRYPEKILQFGEGNFLRGFVDWQIDQLNQHTDFNGSVAVVQPRGSEKIKRLNQQDGLYTLFLQGMKDGEAVNEHMIINSISRGIDLFSDYEAYKELASSERLRFIISNTTEAGIVCDEKDRLEDRPQKTFPGKLTAFLYFRFQAFKGDQTKGCVLIPCELIENNGEKLKETVLHYAGLWKLEEGFTQWIHEANTFCNSLVDRIVPGFPVDSIDEITADLGYQDDLIVVGEQYYLWVIEGPDWIGKELPFAAAGLHTKIVSDLTPYRTKKVRILNGAHTAMTPVALLYGLKTVRDAVEHPEVGRFIRELIDDEILPVLKMEGLSQYADDVLNRFKNPYIKHYLESIALSSVSKFKTRNLPTLKEYAEQKGQLPERLVFSFSALLYFYH…	>D4FVE6_BACNB|MQKLNKNVYDHYTRYPEKILQFGEGNFLRGFVDWQIDQLNQHTDFNGSVAVVQPRGSEKIKRLNQQDGLYTLFLQGMKDGEAVNEHMIINSISRGIDLFSDYEAYKELASSERLRFIISNTTEAGIVCDEKDRLEDRPQKTFPGKLTAFLYFRFQAFKGDQTKGCVLIPCELIENNGEKLKETVLHYAGLWKLEEGFTQWIHEANTFCNSLVDRIVPGFPVDSIDEITADLGYQDDLIVVGEQYYLWVIEGPDWIGKELPFAAAGLHTKIVSDLTPYRTKKVRILNGAHTAMTPVALLYGLKTVRDAVEHPEVGRFIRELIDDEILPVLKMEGLSQYADDVLNRFKNPYIKHYLESIALSSVSKFKTRNLPTLKEYAEQKGQLPE…	>D4FVE6_BACNB
D4FVF6_BACNB	YCII domain-containing protein	1	0	0		0.0336839	_	_	>	D4FVF6_BACNB	|	MYTYLMLTMRTEKFNQEHVAGHYEFLDRLQAEKRLKMFGPFSDATGGAYVIEADSLKERPCGSAGGKWIF	>D4FVF6_BACNB|MYTYLMLTMRTEKFNQEHVAGHYEFLDRLQAEKRLKMFGPFSDATGGAYVIEADSLKERPCGSAGGKWIF	>D4FVF6_BACNB
D4FVG0_BACNB	Manganese catalase	56	54	53		2.61403e-09	1.28385e-08	5.16677e-08	>	D4FVG0_BACNB	|	MFYHIKELQYQAKPAHPDPVYAKKLQEVLGGQFGEISVMMQYLFQGFNCRADAKYKDLLYDVGTEEIGHVEMLATMISRLLDNAPADVQEDAYKSNPAIAAVMSGMNPQHAIVSGLGAMASDSEGYPWNAKYIISSGNLLADFRANLNAEAQGRLQVTRLYAMTDDPGVRDMLSFLIARDTYHQNMWYAAIKELEERERDIVVPTTFPRELEKQEVSYDLFNFSRGDESSQGRWAHGEAFDGRGEFRYIPAPIAFASAPHLKPAPMWLHNTVPPMSKC	>D4FVG0_BACNB|MFYHIKELQYQAKPAHPDPVYAKKLQEVLGGQFGEISVMMQYLFQGFNCRADAKYKDLLYDVGTEEIGHVEMLATMISRLLDNAPADVQEDAYKSNPAIAAVMSGMNPQHAIVSGLGAMASDSEGYPWNAKYIISSGNLLADFRANLNAEAQGRLQVTRLYAMTDDPGVRDMLSFLIARDTYHQNMWYAAIKELEERERDIVVPTTFPRELEKQEVSYDLFNFSRGDESSQGRWAHGEAFDGRGEFRYIPAPIAFASAPHLKPAPMWLHNTVPPMSKC	>D4FVG0_BACNB
D4FVH0_BACNB	PBSX defective prophage terminase small subunit	0	0	2		_	_	0.0125489	>	D4FVH0_BACNB	|	MKTQQREQALAIYQQHQGKITNRAIADTIGVSAKTIGIWKKQDKWKEALFSASKNEQKQRPINNDELNERQRLFCLYYVKSFNATQSAIKAGYSPDSAHVTGSRLLKNEKVAAEIRRIKKEMVNEMFIEAMDVLQVYIKIAFADITDYVTFGKKEVQAVGKSGPLFDEDDNPIMKEISFVDVKDSGLVDGTIVTEAKLGKEGIAIKLADKMKALEKLSLYFDLFPDQFKQKIENEKLKLAKQKAEKTDDSQEPIEIMIKRKERKS	>D4FVH0_BACNB|MKTQQREQALAIYQQHQGKITNRAIADTIGVSAKTIGIWKKQDKWKEALFSASKNEQKQRPINNDELNERQRLFCLYYVKSFNATQSAIKAGYSPDSAHVTGSRLLKNEKVAAEIRRIKKEMVNEMFIEAMDVLQVYIKIAFADITDYVTFGKKEVQAVGKSGPLFDEDDNPIMKEISFVDVKDSGLVDGTIVTEAKLGKEGIAIKLADKMKALEKLSLYFDLFPDQFKQKIENEKLKLAKQKAEKTDDSQEPIEIMIKRKERKS	>D4FVH0_BACNB
D4FVH7_BACNB	Phage portal protein	0	0	1		_	_	0.0381252	>	D4FVH7_BACNB	|	MKIAGLKQLNTALKEAASGGFSRQASRWLEECGQDFLEIVQSELISTQTIDTEKLLSSFEKGAEDNLWIVQSGGLSLEVGTQLDYASFLNDGHWTSKQDVRWVPGRFQGSRFIYDPAASTGMALKRKWIPGTGYWDHALLLYEQLFEKSLESKLRQWLKKL	>D4FVH7_BACNB|MKIAGLKQLNTALKEAASGGFSRQASRWLEECGQDFLEIVQSELISTQTIDTEKLLSSFEKGAEDNLWIVQSGGLSLEVGTQLDYASFLNDGHWTSKQDVRWVPGRFQGSRFIYDPAASTGMALKRKWIPGTGYWDHALLLYEQLFEKSLESKLRQWLKKL	>D4FVH7_BACNB
D4FVI4_BACNB	SLT domain-containing protein	4	4	3		0.019872	0.0470715	0.0212515	>	D4FVI4_BACNB	|	MAKLTARFEMEDRVSKKLRKIQNGFRALEKYRKMVQRKSAIDVRKESKTVLRTIDRIQKSLKKKLGAQMISISTEDKASSIIQQVNVQLQGLPSSVSIKIDASDQATEKFERLRELVAGFKGFTIMLSAEDQVLPAVQKIQRYMETALKNGYSVTIRVIDHVMKTVGRISAGIDALTGKDNKLELAINDKVSNKLDSLQKRIDSMGSSGPSEKGAPSAGGNTGDIASMFDPETILTALDKFAASFMEKVDEIATKFSPETILTELDKFTTSFMNKVDEIATKFSPETILTELDKFTTSCMSKVDAIATKFSPETILAQLDKFTASFMSKVDAIATKFSPETILSQLDKFTTSFMSKVDAIATKFSPETILSQLDKFTTSFMSKVDAIATKFSPETILSQ…	>D4FVI4_BACNB|MAKLTARFEMEDRVSKKLRKIQNGFRALEKYRKMVQRKSAIDVRKESKTVLRTIDRIQKSLKKKLGAQMISISTEDKASSIIQQVNVQLQGLPSSVSIKIDASDQATEKFERLRELVAGFKGFTIMLSAEDQVLPAVQKIQRYMETALKNGYSVTIRVIDHVMKTVGRISAGIDALTGKDNKLELAINDKVSNKLDSLQKRIDSMGSSGPSEKGAPSAGGNTGDIASMFDPETILTALDKFAASFMEKVDEIATKFSPETILTELDKFTTSFMNKVDEIATKFSPETILTELDKFTTSCMSKVDAIATKFSPETILAQLDKFTASFMSKVDAIATKFSPETILSQLDKFTTSFMSKVDAIATKFSPETILSQLDKFTTSFMSKVD…	>D4FVI4_BACNB
D4FVL4_BACNB	Dipeptide ABC transporter, dipeptide-binding protein	1	0	0		0.00363255	_	_	>	D4FVL4_BACNB	|	MKRGKRMKRVKKLWGMGLALGLSFALMGCTANEQAGKEGSHDKAKTSGEKVLYVNNENEPTSFDPPIGFNNVSWQPLNNIMEGLTRLGEDHEPEPAMAEKWSVSKDNKTYTFTIRENAKWTNGDPVTAGDFEYAWKRMLDPKKGASSAFLGYFIEGGEAYNSGKGKKDDVKVTAKDDRTLEVTLEAPQKYFLSVVSNPAYFPVNEKVDKDNPKWFAEADTFVGNGPFKLTEWKHDDSITMEKSDTYWDKDTVKLDKVKWAMVSDRNTDYQMFQSGELDTAYVPAELSDQLLDQDNVNIVDQAGLYFYRFNVNMEPFQNENIRKAFAMAVDQEEIVKYVTKNNEKPARAFVSPGFTQPDGKDFREAGGDLIKPNESKAKQLLEKGMKEENYNKLPAITLT…	>D4FVL4_BACNB|MKRGKRMKRVKKLWGMGLALGLSFALMGCTANEQAGKEGSHDKAKTSGEKVLYVNNENEPTSFDPPIGFNNVSWQPLNNIMEGLTRLGEDHEPEPAMAEKWSVSKDNKTYTFTIRENAKWTNGDPVTAGDFEYAWKRMLDPKKGASSAFLGYFIEGGEAYNSGKGKKDDVKVTAKDDRTLEVTLEAPQKYFLSVVSNPAYFPVNEKVDKDNPKWFAEADTFVGNGPFKLTEWKHDDSITMEKSDTYWDKDTVKLDKVKWAMVSDRNTDYQMFQSGELDTAYVPAELSDQLLDQDNVNIVDQAGLYFYRFNVNMEPFQNENIRKAFAMAVDQEEIVKYVTKNNEKPARAFVSPGFTQPDGKDFREAGGDLIKPNESKAKQLLEKGM…	>D4FVL4_BACNB
D4FVL7_BACNB	Dipeptide epimerase	1	1	0		0.00903146	0.0363374	_	>	D4FVL7_BACNB	|	MKIIRIETSRIAIPLTKPFKTALRTVYTAESVIVRITYDSGAVGWGEAPPTLVITGDSMDSIESAIHNVLKPALLGKSLAGYEAILHDIQHLLTGNMSAKAAVEMALYDGWAQMCGLPLYQMLGGYRDTLETDYTVSVNSPEEMAADAENYLKQGFQTLKIKVGKDDIATDIARIQEIRKRVGSAVKLRLDANQGWRPKEAVTAIRKMEDAGLGIELVEQPVHKDDLAGLKKVTDATDTPIMADESVFTPRQAFEVLQTRSADLINIKLMKAGGISGAEKINAMAEACGVECMVGSMIETKLGITAAAHFAASKRNITRFDFDAPLMLKTDVFKGGITYSGSTISMPGKPGLGITGTAL	>D4FVL7_BACNB|MKIIRIETSRIAIPLTKPFKTALRTVYTAESVIVRITYDSGAVGWGEAPPTLVITGDSMDSIESAIHNVLKPALLGKSLAGYEAILHDIQHLLTGNMSAKAAVEMALYDGWAQMCGLPLYQMLGGYRDTLETDYTVSVNSPEEMAADAENYLKQGFQTLKIKVGKDDIATDIARIQEIRKRVGSAVKLRLDANQGWRPKEAVTAIRKMEDAGLGIELVEQPVHKDDLAGLKKVTDATDTPIMADESVFTPRQAFEVLQTRSADLINIKLMKAGGISGAEKINAMAEACGVECMVGSMIETKLGITAAAHFAASKRNITRFDFDAPLMLKTDVFKGGITYSGSTISMPGKPGLGITGTAL	>D4FVL7_BACNB
D4FVQ6_BACNB	Stress protein	0	0	1		_	_	0.00423834	>	D4FVQ6_BACNB	|	MKEDAMSNLLKSALEKERRHYSEKLYQIGVYNKEVMNKMTISELRKEYAYFFRSITNHKNYPYTR	>D4FVQ6_BACNB|MKEDAMSNLLKSALEKERRHYSEKLYQIGVYNKEVMNKMTISELRKEYAYFFRSITNHKNYPYTR	>D4FVQ6_BACNB
D4FVU4_BACNB	histidine kinase	0	0	1		_	_	0.0302321	>	D4FVU4_BACNB	|	MLERCKLKILKGACGRVKLYIILVVIPAIVISFFVYEKEKDTIAAEHKQEASVLLNLHRNKINYLIGETMARMTSLSIAIDRPVDIKKMQSILEKTFDSEPRFSGLYFLNAKGDVTASTTELKTKVNLADRSFFTKAKETKKTVISDSYSSRITGQPIFTICVPVSDSKRNVTDYLVAAIQIDYLKNLINLLSPDVYIEVVNQDGKMIFASGQASHAEDQKPVSGYLDDISWNMKVYPNPVTIEELTKSLVLPLSCIIVLLNILFILVLYYLLKRQTQLERSENEAQKLELIGTLAASTAHEIRNPLTGISGFIQLLQKKYKGEEDQLYFSIIEQEIKRINQIVSEFLVLGKPTAEKWELNSLQDIIGEIMPIIYSEGNLYNVEVELQYLTEQPLLVKC…	>D4FVU4_BACNB|MLERCKLKILKGACGRVKLYIILVVIPAIVISFFVYEKEKDTIAAEHKQEASVLLNLHRNKINYLIGETMARMTSLSIAIDRPVDIKKMQSILEKTFDSEPRFSGLYFLNAKGDVTASTTELKTKVNLADRSFFTKAKETKKTVISDSYSSRITGQPIFTICVPVSDSKRNVTDYLVAAIQIDYLKNLINLLSPDVYIEVVNQDGKMIFASGQASHAEDQKPVSGYLDDISWNMKVYPNPVTIEELTKSLVLPLSCIIVLLNILFILVLYYLLKRQTQLERSENEAQKLELIGTLAASTAHEIRNPLTGISGFIQLLQKKYKGEEDQLYFSIIEQEIKRINQIVSEFLVLGKPTAEKWELNSLQDIIGEIMPIIYSEGNLYNVEV…	>D4FVU4_BACNB
D4FVW1_BACNB	Cadmium-translocating P-type ATPase	0	0	1		_	_	0.018711	>	D4FVW1_BACNB	|	MNEQVIVQRDPHEPLKTDKREKNWAQHAELIAALVSGALILAGWLLSGYQVLSIILFLLAFVIGGFAKAKEGIEETLESKTLNVELLMIFAAVGSALIGYWAEGAILIFIFSLSGALETYTMNKSSRDLTSLMQLEPEEATLMVNGETKRVPVSDLQAGDMIVIKPGERVAADGIIESGSTSLDESALTGESMPVEKNRGDAVFTGTVNRNGSLTVRVTKANEDSLFRKIIKLVESAQNSVSPAQAFIERFENAYVKGVLIAVALLLFVPHFALGWSWSETFYRAMVFMVVASPCALVASIMPAALSLISNGARNGMLVKGSVFLEQLGSVQMIAFDKTGTVTKGQPAVETIRIAEGFSEAEVLEAVYAIEMQSSHPLAQAITAYAESRGVNQSGYISI…	>D4FVW1_BACNB|MNEQVIVQRDPHEPLKTDKREKNWAQHAELIAALVSGALILAGWLLSGYQVLSIILFLLAFVIGGFAKAKEGIEETLESKTLNVELLMIFAAVGSALIGYWAEGAILIFIFSLSGALETYTMNKSSRDLTSLMQLEPEEATLMVNGETKRVPVSDLQAGDMIVIKPGERVAADGIIESGSTSLDESALTGESMPVEKNRGDAVFTGTVNRNGSLTVRVTKANEDSLFRKIIKLVESAQNSVSPAQAFIERFENAYVKGVLIAVALLLFVPHFALGWSWSETFYRAMVFMVVASPCALVASIMPAALSLISNGARNGMLVKGSVFLEQLGSVQMIAFDKTGTVTKGQPAVETIRIAEGFSEAEVLEAVYAIEMQSSHPLAQAITAY…	>D4FVW1_BACNB
D4FVW8_BACNB	Phosphocarrier protein HPr	1	1	1		3.73641e-05	4.94829e-05	0.00027006	>	D4FVW8_BACNB	|	MIKMAQKTFKVTADSGIHARPATVLVQTASKYDADVNLEYNGKTVNLKSIMGVMSLGIAKGAEITISASGADENDALNALEETMKSEGLGE	>D4FVW8_BACNB|MIKMAQKTFKVTADSGIHARPATVLVQTASKYDADVNLEYNGKTVNLKSIMGVMSLGIAKGAEITISASGADENDALNALEETMKSEGLGE	>D4FVW8_BACNB
D4FVY4_BACNB	LysM domain-containing protein	4	4	7		1.63238e-07	0.000563436	1.65214e-06	>	D4FVY4_BACNB	|	MRKLLTYQVKQGDTLNSIAADFRISTAALLQANPSLQAGLTAGQSIVIPGLPDPYTIPYHIAVSIGAKTLTLFLNNRVMKTYPIAVGKILTQTPTGEFYIINRQRNPGGPFGAYWLSLSKQHYGIHGTNNPASIGKAVSKGCIRMHNKDVIELASIVPNGTRVTINR	>D4FVY4_BACNB|MRKLLTYQVKQGDTLNSIAADFRISTAALLQANPSLQAGLTAGQSIVIPGLPDPYTIPYHIAVSIGAKTLTLFLNNRVMKTYPIAVGKILTQTPTGEFYIINRQRNPGGPFGAYWLSLSKQHYGIHGTNNPASIGKAVSKGCIRMHNKDVIELASIVPNGTRVTINR	>D4FVY4_BACNB
D4FVZ8_BACNB	N-acetyldiaminopimelate deacetylase	1	1	0		0.042973	0.0471399	_	>	D4FVZ8_BACNB	|	MKKEELIAIRRDLHRIPELGFQEFKTQQYLLHVLEQYPQDRIEIEKWRTGLFVKVNGTAPEKMLAYRADIDALSIEEQTGLPFASEHHGNMHACGHDLHMTIALGIIDHFVHHPVKHDLLFLFQPAEEGPGGAEPMLESDVLKKWQPDFITALHIAPELPVGTIATKSGLLFANTSELVIDLEGKGGHAAYPHLAEDMVVAASTLVTQLQTIISRNTDPLDSAVITVGTITGGSAQNIIAETAHLEGTIRTLSEESMKQVKERIEDVVKGIEIGFRCKGKVTYPSVYHQVYNTSGLTEEFMSFVAEHQLATVIEAKEAMTGEDFGYMLKKYPGFMFWLGADSEHGLHHAKLNPDENAIETAVNVMTGYFSVYAN	>D4FVZ8_BACNB|MKKEELIAIRRDLHRIPELGFQEFKTQQYLLHVLEQYPQDRIEIEKWRTGLFVKVNGTAPEKMLAYRADIDALSIEEQTGLPFASEHHGNMHACGHDLHMTIALGIIDHFVHHPVKHDLLFLFQPAEEGPGGAEPMLESDVLKKWQPDFITALHIAPELPVGTIATKSGLLFANTSELVIDLEGKGGHAAYPHLAEDMVVAASTLVTQLQTIISRNTDPLDSAVITVGTITGGSAQNIIAETAHLEGTIRTLSEESMKQVKERIEDVVKGIEIGFRCKGKVTYPSVYHQVYNTSGLTEEFMSFVAEHQLATVIEAKEAMTGEDFGYMLKKYPGFMFWLGADSEHGLHHAKLNPDENAIETAVNVMTGYFSVYAN	>D4FVZ8_BACNB
D4FW13_BACNB	Molybdopterin-guanine dinucleotide biosynthesis protein B	0	0	1		_	_	0.0393577	>	D4FW13_BACNB	|	MALVRPFPIVQVVGFQNSGKTTFIERILEKASEQGVHLGCLKHHGHGGEPQTLTEGKDTDRYKAAGADVTAVEGAGVLQLTARRNWDLARLIELYQFLETDCLLIEGFKKASYPKVVILSEKEDLEALQAVNIIAIIYRKKEHMTEHQGLPVFHADDPVAVDFVLSQLKGESA	>D4FW13_BACNB|MALVRPFPIVQVVGFQNSGKTTFIERILEKASEQGVHLGCLKHHGHGGEPQTLTEGKDTDRYKAAGADVTAVEGAGVLQLTARRNWDLARLIELYQFLETDCLLIEGFKKASYPKVVILSEKEDLEALQAVNIIAIIYRKKEHMTEHQGLPVFHADDPVAVDFVLSQLKGESA	>D4FW13_BACNB
D4FW43_BACNB	Peptide deformylase	1	0	1		0.00121629	_	0.00713398	>	D4FW43_BACNB	|	MENIVRDGHPALRETAEPVELPPTDAEKQQLADMIEFVKNSQNPELAEKYKLRPGVGLAAPQINIKKRMIAVHAEDASGKLYSYALFNPKIVSHSVEKSYLTSGEGCLSVDEAIPGYVPRYARIRVKGTTLEGENIDIRLKGFPAIVFQHEIDHLNGVMFYDHIDKENPFKEPENAIAIER	>D4FW43_BACNB|MENIVRDGHPALRETAEPVELPPTDAEKQQLADMIEFVKNSQNPELAEKYKLRPGVGLAAPQINIKKRMIAVHAEDASGKLYSYALFNPKIVSHSVEKSYLTSGEGCLSVDEAIPGYVPRYARIRVKGTTLEGENIDIRLKGFPAIVFQHEIDHLNGVMFYDHIDKENPFKEPENAIAIER	>D4FW43_BACNB
D4FW97_BACNB	Gate domain-containing protein	1	0	0		0.0176727	_	_	>	D4FW97_BACNB	|	MSLGIFSIGEVRMNLSKINTLLIASFFLFLTATVISHPQASFEASKTGLSMWWEVVFPSLLPFFILSELLIGFGIVRFVGVLLEPFMRPIFRVPGVGGFVLAMGMASGNPAGAKLTARLRQENQISRVEAERLASFTNSSNPLFIFGAVAVGFFQNASLGILLASAHYLGNLAVGLTMRSYGRKEEQQLRRKKTIPFPSVKDALHALHTARLAEKRPLGKILGDAVTSSVQTLLMVGGFIILFSVFNRLLSVVQLTDVLSVFTKGALTLFQLPTQLDIPLLSGMFEITLGSKLVSETDVSLLQKAIIVSFILGFSGFSVQAQVAGILSETDIRFKPFFIARLLQGVYAAVFVMLLWKPLYTAWHDPYQYVFKSLNSSDMPTAFINGWNLLVQIGPAVTL…	>D4FW97_BACNB|MSLGIFSIGEVRMNLSKINTLLIASFFLFLTATVISHPQASFEASKTGLSMWWEVVFPSLLPFFILSELLIGFGIVRFVGVLLEPFMRPIFRVPGVGGFVLAMGMASGNPAGAKLTARLRQENQISRVEAERLASFTNSSNPLFIFGAVAVGFFQNASLGILLASAHYLGNLAVGLTMRSYGRKEEQQLRRKKTIPFPSVKDALHALHTARLAEKRPLGKILGDAVTSSVQTLLMVGGFIILFSVFNRLLSVVQLTDVLSVFTKGALTLFQLPTQLDIPLLSGMFEITLGSKLVSETDVSLLQKAIIVSFILGFSGFSVQAQVAGILSETDIRFKPFFIARLLQGVYAAVFVMLLWKPLYTAWHDPYQYVFKSLNSSDMPTAFIN…	>D4FW97_BACNB
D4FWA6_BACNB	2-dehydropantoate 2-reductase	0	2	1		_	0.0382905	0.0450911	>	D4FWA6_BACNB	|	MKIGIIGGGSVGLLCAYYLSLYHDVTVVTRRQEQAAAIRSEGIRLYKGGEEFRADCSADTSINSDFDLLVVTVKQHQLQSVFSSLERIGKTNILFLQNGMGHIHDLKDWHVGHSIYVGIVEHGAVRKSDTAVDHTGLGAIKWSAFDDAEPDRLNIMFQHNHSDFPIYYETDWYRLLTGKLIVNACINPLTALLQVKNGELLTTPAYLAFMKLVFQEACSILKLENEEKAWERVQAVCGQTKENRSSMLVDVIGGRQTEADAIIGYLLKEASLQGLDAVHLEFLYGSIKALERNTNKVF	>D4FWA6_BACNB|MKIGIIGGGSVGLLCAYYLSLYHDVTVVTRRQEQAAAIRSEGIRLYKGGEEFRADCSADTSINSDFDLLVVTVKQHQLQSVFSSLERIGKTNILFLQNGMGHIHDLKDWHVGHSIYVGIVEHGAVRKSDTAVDHTGLGAIKWSAFDDAEPDRLNIMFQHNHSDFPIYYETDWYRLLTGKLIVNACINPLTALLQVKNGELLTTPAYLAFMKLVFQEACSILKLENEEKAWERVQAVCGQTKENRSSMLVDVIGGRQTEADAIIGYLLKEASLQGLDAVHLEFLYGSIKALERNTNKVF	>D4FWA6_BACNB
D4FWB5_BACNB	UDP-N-acetylmuramoylalanine--D-glutamate ligase	0	0	1		_	_	0.0108415	>	D4FWB5_BACNB	|	MENDQFLQKQHFLILGLAKSGYAAASILHEKGIYVAVNDQKPFEENEPAQKLSEKGIEVVCGEHPVSLFDQHQITILIKNPGIPYENIMVQEAEKRGIPVWTEIELAYYLTSAKFIGITGSNGKTTTTTLIYEMLKADSQKALIAGNIGTVASEVAYHADGDEWIVTELSSFQLMGTHAFRPEISLILNVFDAHLDYHHTRENYEKAKQKVYLHQTASDKAIVNQDDETVVRLAEAGKAEIVPFSVSKTLEQGAYVKDSMIMFNGEAILPLEEVVLPGAHNLENILAAIAVVKTAGASNEAVKKVLTSFTGVKHRLQYVTTVNGRKFYNDSKATNILATSKALSAFDKPVILLAGGLDRGNGFDDLKPYMKHVKAVLTFGQTAPKLEKLGNELGIQHVK…	>D4FWB5_BACNB|MENDQFLQKQHFLILGLAKSGYAAASILHEKGIYVAVNDQKPFEENEPAQKLSEKGIEVVCGEHPVSLFDQHQITILIKNPGIPYENIMVQEAEKRGIPVWTEIELAYYLTSAKFIGITGSNGKTTTTTLIYEMLKADSQKALIAGNIGTVASEVAYHADGDEWIVTELSSFQLMGTHAFRPEISLILNVFDAHLDYHHTRENYEKAKQKVYLHQTASDKAIVNQDDETVVRLAEAGKAEIVPFSVSKTLEQGAYVKDSMIMFNGEAILPLEEVVLPGAHNLENILAAIAVVKTAGASNEAVKKVLTSFTGVKHRLQYVTTVNGRKFYNDSKATNILATSKALSAFDKPVILLAGGLDRGNGFDDLKPYMKHVKAVLTFGQTAPK…	>D4FWB5_BACNB
D4FWB6_BACNB	Stage V sporulation protein E	1	0	1		0.00422712	_	0.0389085	>	D4FWB6_BACNB	|	MSIALTTKKTSPDLLLVIITLLLLTIGLIMVYSASAVWADYKFDDSFFFAKRQLLFAGIGVIAMFFIMNVDYWTWRTWSKLLMVICFFLLVLVLIPGVGMVRNGSRSWIGVGAFSIQPSEFMKLAMIAFLAKFLSEKQKNITSFRRGFVPALGIVFSAFLIIMCQPDLGTGTVMVGTCIVMIFVAGARIAHFVFLGLIGLSGFVGLVLSAPYRIKRITSYLNPWEDPLGSGFQIIQSLYAVGPGGLFGMGLGQSRQKFFYLPEPQTDFIFAILSEELGFIGGTLILLLFSVLLWRGIRIALGAPDLYGSFVAVGIISMIAIQVMINIGVVTGLIPVTGITLPFLSYGGSSLTLMLMAVGVLLNVSRYSRY	>D4FWB6_BACNB|MSIALTTKKTSPDLLLVIITLLLLTIGLIMVYSASAVWADYKFDDSFFFAKRQLLFAGIGVIAMFFIMNVDYWTWRTWSKLLMVICFFLLVLVLIPGVGMVRNGSRSWIGVGAFSIQPSEFMKLAMIAFLAKFLSEKQKNITSFRRGFVPALGIVFSAFLIIMCQPDLGTGTVMVGTCIVMIFVAGARIAHFVFLGLIGLSGFVGLVLSAPYRIKRITSYLNPWEDPLGSGFQIIQSLYAVGPGGLFGMGLGQSRQKFFYLPEPQTDFIFAILSEELGFIGGTLILLLFSVLLWRGIRIALGAPDLYGSFVAVGIISMIAIQVMINIGVVTGLIPVTGITLPFLSYGGSSLTLMLMAVGVLLNVSRYSRY	>D4FWB6_BACNB
D4FWB7_BACNB	UDP-N-acetylglucosamine--N-acetylmuramyl-(pentapeptide) pyrophosphoryl-undecaprenol N-acetylglucosamine transferase	1	0	2		0.00106155	_	0.00247708	>	D4FWB7_BACNB	|	MRIAISGGGTGGHIYPALAFIKEVQRRHPNVEFLYIGTENGLEKKIVERENIPFRSIEITGFKRKLSFENVKTVMRFLKGVKKSKSYLAEFKPDAVIGTGGYVCGPVVYAAAKMGIPTIVHEQNSLPGITNKFLSKYVNKVAICFEEAKSHFPSEKVVFTGNPRASEVVSIKTGRSMAEFGLSEEKKTVLIFGGSRGAAPINRAVIDMQDALKTRDYQVLYITGEVHYEKVMNELKSKGAADNMVTKPFLHQMPEYLKAIDVIVARAGATTIAEITALGIPSVLIPSPYVTANHQEVNARSLGQHDAAIVLKETELSGEKLIEALDRIVLNEQTLKEMSERTKSLGVPDAAARLYSVLEELKK	>D4FWB7_BACNB|MRIAISGGGTGGHIYPALAFIKEVQRRHPNVEFLYIGTENGLEKKIVERENIPFRSIEITGFKRKLSFENVKTVMRFLKGVKKSKSYLAEFKPDAVIGTGGYVCGPVVYAAAKMGIPTIVHEQNSLPGITNKFLSKYVNKVAICFEEAKSHFPSEKVVFTGNPRASEVVSIKTGRSMAEFGLSEEKKTVLIFGGSRGAAPINRAVIDMQDALKTRDYQVLYITGEVHYEKVMNELKSKGAADNMVTKPFLHQMPEYLKAIDVIVARAGATTIAEITALGIPSVLIPSPYVTANHQEVNARSLGQHDAAIVLKETELSGEKLIEALDRIVLNEQTLKEMSERTKSLGVPDAAARLYSVLEELKK	>D4FWB7_BACNB
D4FWG1_BACNB	Cation_ATPase_N domain-containing protein	51	35	45		4.60269e-10	1.93e-13	1.9252e-11	>	D4FWG1_BACNB	|	MKFHEMGQTDLLEATNTSMKQGLTEKEVKKRLDKHGPNELQEGKKTSALLLFFAQFKDFMVLVLLAATLISGFLGEYVDAVAIIAIVFVNGILGFFQERRAEQSLQALKELSTPHVMALREGSWTKIPSKELVPGDIVKFTSGDRIGADVRIVEARSLEIEESALTGESIPVVKHADKLKKPDVSLGDITNMAFMGTIVTRGSGVGVVVGTGMNTAMGKIADMLESAGTLSTPLQRRLEQLGKILIVVALLLTVLVVAVGVIQGHDLYSMFLAGVSLAVAAIPEGLPAIVTVALSLGVQRMIKQKSIVRKLPAVETLGCASIICSDKTGTMTQNKMTVTHVWSGGKTWRVAGAGYEPKGSFTLNEKEINVNEHKPLQQMLLFGALCNNSNIEKRDGEYV…	>D4FWG1_BACNB|MKFHEMGQTDLLEATNTSMKQGLTEKEVKKRLDKHGPNELQEGKKTSALLLFFAQFKDFMVLVLLAATLISGFLGEYVDAVAIIAIVFVNGILGFFQERRAEQSLQALKELSTPHVMALREGSWTKIPSKELVPGDIVKFTSGDRIGADVRIVEARSLEIEESALTGESIPVVKHADKLKKPDVSLGDITNMAFMGTIVTRGSGVGVVVGTGMNTAMGKIADMLESAGTLSTPLQRRLEQLGKILIVVALLLTVLVVAVGVIQGHDLYSMFLAGVSLAVAAIPEGLPAIVTVALSLGVQRMIKQKSIVRKLPAVETLGCASIICSDKTGTMTQNKMTVTHVWSGGKTWRVAGAGYEPKGSFTLNEKEINVNEHKPLQQMLLFGAL…	>D4FWG1_BACNB
D4FWI7_BACNB	Acyl carrier protein	6	5	5		2.83988e-06	2.39497e-06	4.21049e-06	>	D4FWI7_BACNB	|	MADTLERVTKIIVDRLGVDEADVKLEASFKEDLGADSLDVVELVMELEDEFDMEISDEDAEKIATVGDAVNYIQNQQ	>D4FWI7_BACNB|MADTLERVTKIIVDRLGVDEADVKLEASFKEDLGADSLDVVELVMELEDEFDMEISDEDAEKIATVGDAVNYIQNQQ	>D4FWI7_BACNB
D4FWI9_BACNB	Chromosome partition protein Smc	0	0	1		_	_	0.0451139	>	D4FWI9_BACNB	|	MFLKRLDVIGFKSFAERISVDFVKGVTAVVGPNGSGKSNITDAIRWVLGEQSARSLRGGKMEDIIFAGSDSRKRLNLAEVTLTLDNDDHFLPIDFHEVSVTRRVYRSGESEFLINNQPCRLKDIIDLFMDSGLGKEAFSIISQGKVEEILSSKAEDRRSIFEEAAGVLKYKTRKKKAENKLFETQDNLNRVEDILHELEGQVEPLKIQASIAKDYLEKKKELEHVEIALTAYDIEELHGKWSTLKEKVQMAKEEELAESSAISAKEAKIEDTRDKIQALDESVDELQQVLLVTSEELEKLEGRKEVLKERKKNAVQNQEQLEEAIVQFQQKETVLKEELSKQEAVFETLQAEVKQLRAQVKEKQQALSLHNENVEEKIEQLKSDYFELLNSQASIRNEL…	>D4FWI9_BACNB|MFLKRLDVIGFKSFAERISVDFVKGVTAVVGPNGSGKSNITDAIRWVLGEQSARSLRGGKMEDIIFAGSDSRKRLNLAEVTLTLDNDDHFLPIDFHEVSVTRRVYRSGESEFLINNQPCRLKDIIDLFMDSGLGKEAFSIISQGKVEEILSSKAEDRRSIFEEAAGVLKYKTRKKKAENKLFETQDNLNRVEDILHELEGQVEPLKIQASIAKDYLEKKKELEHVEIALTAYDIEELHGKWSTLKEKVQMAKEEELAESSAISAKEAKIEDTRDKIQALDESVDELQQVLLVTSEELEKLEGRKEVLKERKKNAVQNQEQLEEAIVQFQQKETVLKEELSKQEAVFETLQAEVKQLRAQVKEKQQALSLHNENVEEKIEQLKSDY…	>D4FWI9_BACNB
D4FWK4_BACNB	Succinate--CoA ligase [ADP-forming] subunit beta	0	1	0		_	0.000205259	_	>	D4FWK4_BACNB	|	MKAQSILVLLHKLGGWEMNIHEYQGKEVLRKYGVSVPEGKVAFTAEEAVESAKSLSSSVYVVKAQIHAGGRGKAGGVKIAKSLDEVKAYAEELLGKTLVTHQTGPDGQVIKRLLIEEGCDIKKEYYIGLVLDRATSRIVLMASEEGGTEIEEVAEKTPEKIKKAVIDPAVGLQGYQAREIAFAINIPKELVGKAAKFMLGLYKAFVEKDCSIAEINPLVVTGDGNVMALDAKLNFDSNALYRQKDIMEYRDLDEEDPKEIEASKYDLSYISLDGNIGCMVNGAGLAMSTMDIIKHYGGEPANFLDVGGGATAEKVTEAFKIILSDQNVKGIFVNIFGGIMKCDVIAEGVVEATRQVGLTLPLVVRLEGTNVDLGKKILSESGLNITSAESMADGAQKIV…	>D4FWK4_BACNB|MKAQSILVLLHKLGGWEMNIHEYQGKEVLRKYGVSVPEGKVAFTAEEAVESAKSLSSSVYVVKAQIHAGGRGKAGGVKIAKSLDEVKAYAEELLGKTLVTHQTGPDGQVIKRLLIEEGCDIKKEYYIGLVLDRATSRIVLMASEEGGTEIEEVAEKTPEKIKKAVIDPAVGLQGYQAREIAFAINIPKELVGKAAKFMLGLYKAFVEKDCSIAEINPLVVTGDGNVMALDAKLNFDSNALYRQKDIMEYRDLDEEDPKEIEASKYDLSYISLDGNIGCMVNGAGLAMSTMDIIKHYGGEPANFLDVGGGATAEKVTEAFKIILSDQNVKGIFVNIFGGIMKCDVIAEGVVEATRQVGLTLPLVVRLEGTNVDLGKKILSESGLNI…	>D4FWK4_BACNB
D4FWL1_BACNB	ATP-dependent protease ATPase subunit HslU	0	1	1		_	0.038834	0.00634295	>	D4FWL1_BACNB	|	MEKKPLTPRQIVDRLDQYIVGQQNAKKAVAVALRNRYRRSLLDEKLKDEVVPKNILMMGPTGVGKTEIARRIAKLSGAPFIKIEATKFTEVGYVGRDVESMVRDLVETSVRLIKEEKMNEVKEQAEENANKRIVRLLVPGKKKQSGVKNPFEMFFGGSQPNGEDEAESQEEANIEEKRKRMAHQLALGELEDYYVTVEVEEQQPSMFDMLQGSGMEQMGMNMQDALSGLMPKKKKRRKMTVREARKVLTNEEASKLIDMDEVSQEAVQRAEESGIIFIDEIDKIAKNGGASSSADVSREGVQRDILPIVEGSTVVTKYGSVKTDHVLFIAAGAFHMAKPSDLIPELQGRFPIRVELNKLTVDDFVRILVEPDNALLKQYQALLQTEGISLEFSDEAIHK…	>D4FWL1_BACNB|MEKKPLTPRQIVDRLDQYIVGQQNAKKAVAVALRNRYRRSLLDEKLKDEVVPKNILMMGPTGVGKTEIARRIAKLSGAPFIKIEATKFTEVGYVGRDVESMVRDLVETSVRLIKEEKMNEVKEQAEENANKRIVRLLVPGKKKQSGVKNPFEMFFGGSQPNGEDEAESQEEANIEEKRKRMAHQLALGELEDYYVTVEVEEQQPSMFDMLQGSGMEQMGMNMQDALSGLMPKKKKRRKMTVREARKVLTNEEASKLIDMDEVSQEAVQRAEESGIIFIDEIDKIAKNGGASSSADVSREGVQRDILPIVEGSTVVTKYGSVKTDHVLFIAAGAFHMAKPSDLIPELQGRFPIRVELNKLTVDDFVRILVEPDNALLKQYQALLQT…	>D4FWL1_BACNB
D4FWP6_BACNB	RNA polymerase sigma factor	1	0	0		0.0204705	_	_	>	D4FWP6_BACNB	|	MQSLNYEDQVLWTRWKEWKDPKAGDDLMRRYMPLVTYHVGRISVGLPKSVHKDDLMSLGMLGLYDALEKFDPSRDLKFDTYASFRIRGAIIDGLRKEDWLPRTSREKTKKVEAAIEKLEQRYLRNVSPAEIAEELGMTVQDVVSTMNEGFFANLLSIDEKLHDQDDGENIQVMIRDDKNVPPEEKIMKDELIAQLAEKIHELSEKEQLVVSLFYKEELTLTEIGQVLNLSTSRISQIHSKALFKLKNLLEKVIQ	>D4FWP6_BACNB|MQSLNYEDQVLWTRWKEWKDPKAGDDLMRRYMPLVTYHVGRISVGLPKSVHKDDLMSLGMLGLYDALEKFDPSRDLKFDTYASFRIRGAIIDGLRKEDWLPRTSREKTKKVEAAIEKLEQRYLRNVSPAEIAEELGMTVQDVVSTMNEGFFANLLSIDEKLHDQDDGENIQVMIRDDKNVPPEEKIMKDELIAQLAEKIHELSEKEQLVVSLFYKEELTLTEIGQVLNLSTSRISQIHSKALFKLKNLLEKVIQ	>D4FWP6_BACNB
D4FWR7_BACNB	Polyribonucleotide nucleotidyltransferase	0	0	1		_	_	0.0418585	>	D4FWR7_BACNB	|	MGQEKHVFTIDWAGRTLTVETGQLAKQANGAVMIRYGDTAVLSTATASKEPKPLDFFPLTVNYEERLYAVGKIPGGFIKREGRPSEKAVLASRLIDRPIRPLFADGFRNEVQVISIVMSVDQNCSSEMAAMFGSSLALSVSDIPFEGPIAGVTVGRIDDQFIINPTVDQLEKSDINLVVAGTKDAINMVEAGADEVPEEIMLEAIMFGHEEIKRLIAFQEEIVAAVGKEKSEIKLFEIDEELNEKVKALAEEDLLKAIQVHEKHAREDAINEVKNAVVAKFEDEEHDEDTIKQVKQILSKLVKNEVRRLITEEKVRPDGRGVDQIRPLSSEVGLLPRTHGSGLFTRGQTQALSVCTLGALGDVQILDGLGVEESKRFMHHYNFPQFSVGETGPMRGPGR…	>D4FWR7_BACNB|MGQEKHVFTIDWAGRTLTVETGQLAKQANGAVMIRYGDTAVLSTATASKEPKPLDFFPLTVNYEERLYAVGKIPGGFIKREGRPSEKAVLASRLIDRPIRPLFADGFRNEVQVISIVMSVDQNCSSEMAAMFGSSLALSVSDIPFEGPIAGVTVGRIDDQFIINPTVDQLEKSDINLVVAGTKDAINMVEAGADEVPEEIMLEAIMFGHEEIKRLIAFQEEIVAAVGKEKSEIKLFEIDEELNEKVKALAEEDLLKAIQVHEKHAREDAINEVKNAVVAKFEDEEHDEDTIKQVKQILSKLVKNEVRRLITEEKVRPDGRGVDQIRPLSSEVGLLPRTHGSGLFTRGQTQALSVCTLGALGDVQILDGLGVEESKRFMHHYNFPQ…	>D4FWR7_BACNB
D4FWS3_BACNB	Dipicolinate synthase subunit B	1	1	1		2.338e-08	2.67375e-09	2.39783e-05	>	D4FWS3_BACNB	|	MSSLKGKRIGFGLTGSHCTYEAVFPQIEALVNEGAEVRPVVTFNVKSTNTRFGEGAEWVKKIEDLTGYEAIDSIVKAEPLGPKLPLDCMVIAPLTGNSMSKLANAMTDSPVLMAAKATIRNNRPVVLGISTNDALGLNGTNLMRLMSTKNIFFIPFGQDDPFKKPNSMVAKMDLLPQTIEKALMHQQLQPILVENYQGND	>D4FWS3_BACNB|MSSLKGKRIGFGLTGSHCTYEAVFPQIEALVNEGAEVRPVVTFNVKSTNTRFGEGAEWVKKIEDLTGYEAIDSIVKAEPLGPKLPLDCMVIAPLTGNSMSKLANAMTDSPVLMAAKATIRNNRPVVLGISTNDALGLNGTNLMRLMSTKNIFFIPFGQDDPFKKPNSMVAKMDLLPQTIEKALMHQQLQPILVENYQGND	>D4FWS3_BACNB
D4FWS6_BACNB	4-hydroxy-tetrahydrodipicolinate synthase	3	2	3		7.80099e-08	3.07324e-05	0.000748273	>	D4FWS6_BACNB	|	MNHDEVNKMNFGNVSTAMITPFDNKGNVDFQKLSTLIDYLLKNGTDSLVVAGTTGESPTLSTEEKIALFEYTVKEVNGRVPVIAGTGSNNTKDSIKLTKKAEEAGVDAVMLVTPYYNKPSQEGMYQHFKAIAAETSLPVILYNVPGRTVASLAPETTIRLAADIPNVVAIKEASGDLEAITKIIAETPEDFYVYSGDDALTLPILSVGGRGVVSVASHIAGTDMQQMIKNYTNGQTANAALIHQKLLPIMKELFKAPNPAPVKTALQLRGLDVGSVRLPLVPLTEDERLSLSSTISEL	>D4FWS6_BACNB|MNHDEVNKMNFGNVSTAMITPFDNKGNVDFQKLSTLIDYLLKNGTDSLVVAGTTGESPTLSTEEKIALFEYTVKEVNGRVPVIAGTGSNNTKDSIKLTKKAEEAGVDAVMLVTPYYNKPSQEGMYQHFKAIAAETSLPVILYNVPGRTVASLAPETTIRLAADIPNVVAIKEASGDLEAITKIIAETPEDFYVYSGDDALTLPILSVGGRGVVSVASHIAGTDMQQMIKNYTNGQTANAALIHQKLLPIMKELFKAPNPAPVKTALQLRGLDVGSVRLPLVPLTEDERLSLSSTISEL	>D4FWS6_BACNB
D4FWT7_BACNB	DUF3243 domain-containing protein	0	0	1		_	_	0.0471303	>	D4FWT7_BACNB	|	MEETSMSVLENWDSWKNFLGDRLNYAQDKGMSQDTITDLATEIGSYLANEVESKNEQEKVLADLWSVASKDEQHAIANMMVKLVENNSTH	>D4FWT7_BACNB|MEETSMSVLENWDSWKNFLGDRLNYAQDKGMSQDTITDLATEIGSYLANEVESKNEQEKVLADLWSVASKDEQHAIANMMVKLVENNSTH	>D4FWT7_BACNB
D4FWU6_BACNB	Stage V sporulation protein S	1	1	0		4.8464e-05	5.25314e-05	_	>	D4FWU6_BACNB	|	MAGALAGVLRERGAAEIQAIGAGALNQAVKAVAIARGFVAPSGVDLICIPAFTDIQIDGEERTAIKLIVEPR	>D4FWU6_BACNB|MAGALAGVLRERGAAEIQAIGAGALNQAVKAVAIARGFVAPSGVDLICIPAFTDIQIDGEERTAIKLIVEPR	>D4FWU6_BACNB
D4FWV0_BACNB	tRNA-2-methylthio-N(6)-dimethylallyladenosine synthase	1	0	0		0.0211567	_	_	>	D4FWV0_BACNB	|	MEVWFERRKYDMNEKQKLESGQVNPSDKKSEKDYSKYFEAVYIPPSLKDAKKRGKEAVTYHNDFKISEQFKGLGDGRKFYIRTYGCQMNEHDTEVMAGIFMALGYEATNSVDDANVILLNTCAIRENAENKVFGELGHLKALKKNNPDLILGVCGCMSQEESVVNRILKKHPFVDMIFGTHNIHRLPELLSEAYLSKEMVVEVWSKEGDVIENLPKVRNGKIKGWVNIMYGCDKFCTYCIVPYTRGKERSRRPEDIIQEVRRLASEGYKEITLLGQNVNAYGKDFEDMTYGLGDLMDELRKIDIPRIRFTTSHPRDFDDRLIEVLAKGGNLLDHIHLPVQSGSSEVLKLMARKYDRERYMELVRKIKTAMPNASLTTDIIVGFPNETDEQFEETLSLYR…	>D4FWV0_BACNB|MEVWFERRKYDMNEKQKLESGQVNPSDKKSEKDYSKYFEAVYIPPSLKDAKKRGKEAVTYHNDFKISEQFKGLGDGRKFYIRTYGCQMNEHDTEVMAGIFMALGYEATNSVDDANVILLNTCAIRENAENKVFGELGHLKALKKNNPDLILGVCGCMSQEESVVNRILKKHPFVDMIFGTHNIHRLPELLSEAYLSKEMVVEVWSKEGDVIENLPKVRNGKIKGWVNIMYGCDKFCTYCIVPYTRGKERSRRPEDIIQEVRRLASEGYKEITLLGQNVNAYGKDFEDMTYGLGDLMDELRKIDIPRIRFTTSHPRDFDDRLIEVLAKGGNLLDHIHLPVQSGSSEVLKLMARKYDRERYMELVRKIKTAMPNASLTTDIIVGFPN…	>D4FWV0_BACNB
D4FWV2_BACNB	Morphogenic protein	268	225	249		8.38128e-10	1.528e-12	3.21489e-10	>	D4FWV2_BACNB	|	MSEYREIITKAVVAKGRKFTQCTNTISPEKKPSSILGGWIINHKYDAEKIGKTVEIEGYYDINVWYSYADNTKTEVVTERVKYVDVIKLRYRDNNYLDDEHEVIAKVLQQPNCLEVTISPNGNKIVVQAEREFLAEVVGETKVVVEVNPDWEEDDEEDWEDELDEELEDINPEFLVGDPEE	>D4FWV2_BACNB|MSEYREIITKAVVAKGRKFTQCTNTISPEKKPSSILGGWIINHKYDAEKIGKTVEIEGYYDINVWYSYADNTKTEVVTERVKYVDVIKLRYRDNNYLDDEHEVIAKVLQQPNCLEVTISPNGNKIVVQAEREFLAEVVGETKVVVEVNPDWEEDDEEDWEDELDEELEDINPEFLVGDPEE	>D4FWV2_BACNB
D4FWX6_BACNB	RNA-binding protein Hfq	13	11	12		1.20008e-07	1.38019e-07	2.92375e-08	>	D4FWX6_BACNB	|	MKPINIQDQFLNQIRKENTYVTVFLLNGFQLRGQVKGFDNFTVLLESEGKQQLIYKHAISTFAPQKNVQLELE	>D4FWX6_BACNB|MKPINIQDQFLNQIRKENTYVTVFLLNGFQLRGQVKGFDNFTVLLESEGKQQLIYKHAISTFAPQKNVQLELE	>D4FWX6_BACNB
D4FWZ2_BACNB	ANT domain-containing protein	0	0	1		_	_	0.0305048	>	D4FWZ2_BACNB	|	MMPNVLKDNNQLFINSREVAEMMGKKHFHLTRDIEGYIRVISTNPNLDSRNFFIPSSYMDAKGECRKCYLLTRKGCDMVANKMTGEKGVLFTAAYVTKFEEMENKLKPNIPQSLPEALRLAADLAEKNEHLLLENAQKNQMINELQPKASYYDLVLQNKSLLSISKIAKDYGMSGTKMNKLLHELGIQFKQGDCWLLYQKYADKGYTQSKTHAIDSDKSKLHTYWTQKGRLFIYETLKNKKGILPIIEREERAS	>D4FWZ2_BACNB|MMPNVLKDNNQLFINSREVAEMMGKKHFHLTRDIEGYIRVISTNPNLDSRNFFIPSSYMDAKGECRKCYLLTRKGCDMVANKMTGEKGVLFTAAYVTKFEEMENKLKPNIPQSLPEALRLAADLAEKNEHLLLENAQKNQMINELQPKASYYDLVLQNKSLLSISKIAKDYGMSGTKMNKLLHELGIQFKQGDCWLLYQKYADKGYTQSKTHAIDSDKSKLHTYWTQKGRLFIYETLKNKKGILPIIEREERAS	>D4FWZ2_BACNB
D4FX13_BACNB	Collagen-like protein	1	0	0		0.0205274	_	_	>	D4FX13_BACNB	|	MEKEFLNKSGNVWTASEMDTDGKPITRVYLGGNSEENPLFIKGMQGEQGPAGPQGPKGDPGEQGPKGDTGPQGPQGKTGAQGPQGEAGPQGPKGEKGDPGKDGFGTEEQYNELVKRIEALEQAAQAK	>D4FX13_BACNB|MEKEFLNKSGNVWTASEMDTDGKPITRVYLGGNSEENPLFIKGMQGEQGPAGPQGPKGDPGEQGPKGDTGPQGPQGKTGAQGPQGEAGPQGPKGEKGDPGKDGFGTEEQYNELVKRIEALEQAAQAK	>D4FX13_BACNB
D4FX61_BACNB	Uncharacterized protein	7	4	9		0.0252448	0.01553	0.0183726	>	D4FX61_BACNB	|	MKDLKLDIKNKQQNRSETDHIRNEPLPNIIKKLLMIK	>D4FX61_BACNB|MKDLKLDIKNKQQNRSETDHIRNEPLPNIIKKLLMIK	>D4FX61_BACNB
D4FX99_BACNB	DUF2621 domain-containing protein	0	0	1		_	_	0.036123	>	D4FX99_BACNB	|	MLEGWFLWFILFWVIMMVVLLSIGGFFMFRKFLKRLPKEDGRSELDWQDYYIENSRHLWNDENKQFLDELTAPVPELFRDAAKAKIAGKIGELALKEKVAKIDQQLMIKGYILATPKRDHTFLKRHLRDKKIDLEPYQTLLK	>D4FX99_BACNB|MLEGWFLWFILFWVIMMVVLLSIGGFFMFRKFLKRLPKEDGRSELDWQDYYIENSRHLWNDENKQFLDELTAPVPELFRDAAKAKIAGKIGELALKEKVAKIDQQLMIKGYILATPKRDHTFLKRHLRDKKIDLEPYQTLLK	>D4FX99_BACNB
D4FXA4_BACNB	Thioredoxin domain-containing protein	1	2	2		0.00578694	0.00690954	0.00578694	>	D4FXA4_BACNB	|	MLKKWLAGILLIMLAGYTGWNLYQTYSKKEVGIQEGKQAPDFSLKTLSGEKSSLQDAKGKKVLLNFWATWCKPCRQEMPAMEKLQKEYADKLAVVAVNFTSAEKSEKQVRAFADTYDLTFPILIDKKGINADYNVMSYPTTYILDEKGVIQDIHVGTMTKKEMEQKLDLD	>D4FXA4_BACNB|MLKKWLAGILLIMLAGYTGWNLYQTYSKKEVGIQEGKQAPDFSLKTLSGEKSSLQDAKGKKVLLNFWATWCKPCRQEMPAMEKLQKEYADKLAVVAVNFTSAEKSEKQVRAFADTYDLTFPILIDKKGINADYNVMSYPTTYILDEKGVIQDIHVGTMTKKEMEQKLDLD	>D4FXA4_BACNB
D4FXC6_BACNB	UTP--glucose-1-phosphate uridylyltransferase	0	1	0		_	0.0219969	_	>	D4FXC6_BACNB	|	MRKKVRKAVIPAAGLGTRFLPATKAQPKEMLPIVDKPAIQYIVEEAAESGIEDILIITGRNKRSIEDHFDRSAELEFNLREKGKTETLKEMQQIADLANIHYIRQKEPLGLGHAVLCAEHFIGDEPFAVLLGDDIMVSETPALRQLMDVYDVYGTEVVGVQSVLPEDVSKYGIINTSGSQGHVYEVNDLVEKPSPEEAPSEIAVMGRYVLNSSIFSVLKTIGRGAGNEIQLTDALREVCRKEPIHARLLEGNRYDIGDKLGCFKASTEIGLMRSEMRSQLLAYLEDVIKRETKEMLR	>D4FXC6_BACNB|MRKKVRKAVIPAAGLGTRFLPATKAQPKEMLPIVDKPAIQYIVEEAAESGIEDILIITGRNKRSIEDHFDRSAELEFNLREKGKTETLKEMQQIADLANIHYIRQKEPLGLGHAVLCAEHFIGDEPFAVLLGDDIMVSETPALRQLMDVYDVYGTEVVGVQSVLPEDVSKYGIINTSGSQGHVYEVNDLVEKPSPEEAPSEIAVMGRYVLNSSIFSVLKTIGRGAGNEIQLTDALREVCRKEPIHARLLEGNRYDIGDKLGCFKASTEIGLMRSEMRSQLLAYLEDVIKRETKEMLR	>D4FXC6_BACNB
D4FXC7_BACNB	DedA family protein	2	0	2		0.0026693	_	0.00343873	>	D4FXC7_BACNB	|	MGSLISEILTWLTNMGYAGIAIGLMIEIIPSEIVLAYGGYMVSEGTIGFIGAIIAGVIGGTIAQIFIYWIGRYGGRPFLDKYGKYLLIKKHHIDMSENWFQKYGAGVVFSARFIPVVRHAISIPAGIARMPFLKFVVLTVLAIIPWSILFVYLGIQLGSQWDDVENIAGTYTTPIMILAVVVIALYFVIKKRTAIFKR	>D4FXC7_BACNB|MGSLISEILTWLTNMGYAGIAIGLMIEIIPSEIVLAYGGYMVSEGTIGFIGAIIAGVIGGTIAQIFIYWIGRYGGRPFLDKYGKYLLIKKHHIDMSENWFQKYGAGVVFSARFIPVVRHAISIPAGIARMPFLKFVVLTVLAIIPWSILFVYLGIQLGSQWDDVENIAGTYTTPIMILAVVVIALYFVIKKRTAIFKR	>D4FXC7_BACNB
D4FXC9_BACNB	Acyl-CoA carboxylase subunit beta	0	1	0		_	0.01084	_	>	D4FXC9_BACNB	|	MDYEKERTERAERIRKGGAEKYHQGNREKGKLFVRERLSLLFDDDIELEDAFFAECMSDGLPADGVVTGIGKIGGQTVCVMANDSTVKAGSWGAKTVEKIIRIQETAEKLNCPLIYLVDSAGARITDQINVFPGRRGAGRIFYNQVKLSGRIPQICLLFGPSAAGGAYIPAFCDIVVMVDGNASMYLGSPRMAEMVIGEKVSLEEMGGARMHCSISGCGDILAETEEEAIQLARAYLSYFPANFQEKAPIHEKRPPKHFKTPLADVIPQNQNAPFDMHELIERVIDEDSFFEIKALFAPELLTGLARIHGQPVGIVANQPKVKGGVLFHDSADKAAKFITLCDAFHIPLLFLADIPGFMIGTKVEQAGIIRHGAKMISAMSEATVPKLSVIVRKAYGAG…	>D4FXC9_BACNB|MDYEKERTERAERIRKGGAEKYHQGNREKGKLFVRERLSLLFDDDIELEDAFFAECMSDGLPADGVVTGIGKIGGQTVCVMANDSTVKAGSWGAKTVEKIIRIQETAEKLNCPLIYLVDSAGARITDQINVFPGRRGAGRIFYNQVKLSGRIPQICLLFGPSAAGGAYIPAFCDIVVMVDGNASMYLGSPRMAEMVIGEKVSLEEMGGARMHCSISGCGDILAETEEEAIQLARAYLSYFPANFQEKAPIHEKRPPKHFKTPLADVIPQNQNAPFDMHELIERVIDEDSFFEIKALFAPELLTGLARIHGQPVGIVANQPKVKGGVLFHDSADKAAKFITLCDAFHIPLLFLADIPGFMIGTKVEQAGIIRHGAKMISAMSEATV…	>D4FXC9_BACNB
D4FXF3_BACNB	Glutamate synthase large subunit	0	1	0		0.0320046	0.0436729	0.0288448	>	D4FXF3_BACNB	|	MTYNQMPKAQGLYRPEFEHDACGIGLYAHLKGKQTHDIVKQGLKMLCQLDHRGGQGSDPDTGDGAGLLVQIPDAFFKKECKDINLPEKERYGVGMVFFSQKEDERKKIEKQINALIEQEGQVVLGWRTVPVNVGKIGTVAQKSCPFVRQVFIGANSDLKDNLSFERKLYVIRKQAENWGVTEGLDFYFASLSSQTIVYKGLLTPEQVDAFYSDLQDEAFVSAFALVHSRFSTNTFPTWERAHPNRYLVHNGEINTLRGNINWMRAREQQFVSESFGEDLNKILPILNADGSDSSILDNAFEFFVMAGRKPAHTAMMLIPEPWTENTHMSKEKRAFYEYHSSLMEPWDGPTAISFTDGKQIGAILDRNGLRPARYYVTKDDYIIFSSEVGVIEVEQENVL…	>D4FXF3_BACNB|MTYNQMPKAQGLYRPEFEHDACGIGLYAHLKGKQTHDIVKQGLKMLCQLDHRGGQGSDPDTGDGAGLLVQIPDAFFKKECKDINLPEKERYGVGMVFFSQKEDERKKIEKQINALIEQEGQVVLGWRTVPVNVGKIGTVAQKSCPFVRQVFIGANSDLKDNLSFERKLYVIRKQAENWGVTEGLDFYFASLSSQTIVYKGLLTPEQVDAFYSDLQDEAFVSAFALVHSRFSTNTFPTWERAHPNRYLVHNGEINTLRGNINWMRAREQQFVSESFGEDLNKILPILNADGSDSSILDNAFEFFVMAGRKPAHTAMMLIPEPWTENTHMSKEKRAFYEYHSSLMEPWDGPTAISFTDGKQIGAILDRNGLRPARYYVTKDDYIIFS…	>D4FXF3_BACNB
D4FXG8_BACNB	ABC transporter, ATP-binding protein	1	0	0		0.0404789	0.0349453	_	>	D4FXG8_BACNB	|	MNNVATVENLKMQYENKTAVDGISFEVREGEVLGLLGPNGAGKSTTIHILSGVLSASSGNVSILGHSVKKGSKEMKKGIGIVPQDIAIYEEISAEKNVRFFASLYSLKGEELKARVKEALELVQLYDRKDDKPKTFSGGMKRRLNIACAIAHQPKLIIMDEPTVGIDPQSRHHILESIKELKTKGASIIYSTHYMEEVEAISDRIMIMNEGRIIANGTKEELYREVNKEITYAFQLAHVQRLNKNSIREIIGVTGVDFSDHQLNVTVQKNQDHLSEIILELSAQGCSILNMNKKEASLETVFLELTGRNLRD	>D4FXG8_BACNB|MNNVATVENLKMQYENKTAVDGISFEVREGEVLGLLGPNGAGKSTTIHILSGVLSASSGNVSILGHSVKKGSKEMKKGIGIVPQDIAIYEEISAEKNVRFFASLYSLKGEELKARVKEALELVQLYDRKDDKPKTFSGGMKRRLNIACAIAHQPKLIIMDEPTVGIDPQSRHHILESIKELKTKGASIIYSTHYMEEVEAISDRIMIMNEGRIIANGTKEELYREVNKEITYAFQLAHVQRLNKNSIREIIGVTGVDFSDHQLNVTVQKNQDHLSEIILELSAQGCSILNMNKKEASLETVFLELTGRNLRD	>D4FXG8_BACNB
D4FXL9_BACNB	Squalene-hopene cyclase	3	3	3		1.82406e-06	4.59486e-06	5.54664e-06	>	D4FXL9_BACNB	|	MLLKELSVMGTLQEKVRRFQKKTITELRDRQNADGSWTFCFEGPIMTNSFFILLLTSLDEGENEKELISSLAAGIHAKQQPDGTFINYPDETCGNLTATVQGYVGMLASGCFHRSEPHMKKAEQFIISYGGLRHVHFMTKWMLAANGLYPWPALYLPLSLMALPPTLPIHFYQFSSYARIHFAPMAVTLNQRFVLINRNISSLRHLDPHMTKNPFTWLRSDAFDERDLTSILSHWKRVFHAPFAFQQLGLQTAKTYMLDRIEKDGTLYSYASATIYMVYSLLSLGVSRYSPIIRRAITGIKSLVTKCNGIPYLENSTSTVWDTALISYALQKNGVTETDGSVTKAADFLLERQHTKTADWSVKNPNSVPGGWGFSNINTNNPDCDDTAAVLKAIPRNHS…	>D4FXL9_BACNB|MLLKELSVMGTLQEKVRRFQKKTITELRDRQNADGSWTFCFEGPIMTNSFFILLLTSLDEGENEKELISSLAAGIHAKQQPDGTFINYPDETCGNLTATVQGYVGMLASGCFHRSEPHMKKAEQFIISYGGLRHVHFMTKWMLAANGLYPWPALYLPLSLMALPPTLPIHFYQFSSYARIHFAPMAVTLNQRFVLINRNISSLRHLDPHMTKNPFTWLRSDAFDERDLTSILSHWKRVFHAPFAFQQLGLQTAKTYMLDRIEKDGTLYSYASATIYMVYSLLSLGVSRYSPIIRRAITGIKSLVTKCNGIPYLENSTSTVWDTALISYALQKNGVTETDGSVTKAADFLLERQHTKTADWSVKNPNSVPGGWGFSNINTNNPDCD…	>D4FXL9_BACNB
D4FXM0_BACNB	superoxide dismutase	63	55	57		7.66238e-07	1.80038e-07	1.80869e-07	>	D4FXM0_BACNB	|	MFNWCEALKDQIQKRGQLDQFEDQIDKMIEALEDDQTTEEDWYKQAAALYRDITESDDTSERRAYVPIGKHVLPKLPYKYSALEPYISRDIMVLHHTKHHQSYVDGLNKAESELKKARATKNYDLITHWERELAFHGAGHYLHSIFWFSMHPNGKRRPTGALFQMIDLSFGSYSAFKEHFTQAAKKVEGVGWAILVWAPRSGRLEILTAEKHQQWDVIPLLPLDVWEHAYYLQYKNDRASYVDHWWNVVDWREAEKRFEQAKEVVWKLY	>D4FXM0_BACNB|MFNWCEALKDQIQKRGQLDQFEDQIDKMIEALEDDQTTEEDWYKQAAALYRDITESDDTSERRAYVPIGKHVLPKLPYKYSALEPYISRDIMVLHHTKHHQSYVDGLNKAESELKKARATKNYDLITHWERELAFHGAGHYLHSIFWFSMHPNGKRRPTGALFQMIDLSFGSYSAFKEHFTQAAKKVEGVGWAILVWAPRSGRLEILTAEKHQQWDVIPLLPLDVWEHAYYLQYKNDRASYVDHWWNVVDWREAEKRFEQAKEVVWKLY	>D4FXM0_BACNB
D4FXM5_BACNB	VWFA domain-containing protein	0	1	0		_	0.0325814	_	>	D4FXM5_BACNB	|	MKFIKFNDSTIDSFLFMMLTDLAKTLTKSEAVEVEYGVQSYYNPFEKKIYMSHFWKDRAAEDMEAGLKSDVYLRSVGTRYSSLHEFANFLNDIHRHLTFKSFAKQLFMLLEDIRIEECIKRERPGTKHVFAKRKDMYRKHFSTQLTLNLERSIFTDALFCAIYVKLTAESPLETLPSMREDIDLMRPFIEQQLLRVYEADSTRQVLKIVEDLMDGLEEVLDKDMLNTYFFLPELDYAKAAEQPLFEEEKKAPKLSDDITLPKQSDGDEDIHEEEMPTWHRETEAPSKSFLQFDIEHGAKSDLGKDASREGDDGDQALGSVQGSARQTKRKDYSKLEALESQKDQPNGAGMADGKENKYAFPIYKEPQPATSEEELSYKQQAKTIESYQKRLKQMIQKTL…	>D4FXM5_BACNB|MKFIKFNDSTIDSFLFMMLTDLAKTLTKSEAVEVEYGVQSYYNPFEKKIYMSHFWKDRAAEDMEAGLKSDVYLRSVGTRYSSLHEFANFLNDIHRHLTFKSFAKQLFMLLEDIRIEECIKRERPGTKHVFAKRKDMYRKHFSTQLTLNLERSIFTDALFCAIYVKLTAESPLETLPSMREDIDLMRPFIEQQLLRVYEADSTRQVLKIVEDLMDGLEEVLDKDMLNTYFFLPELDYAKAAEQPLFEEEKKAPKLSDDITLPKQSDGDEDIHEEEMPTWHRETEAPSKSFLQFDIEHGAKSDLGKDASREGDDGDQALGSVQGSARQTKRKDYSKLEALESQKDQPNGAGMADGKENKYAFPIYKEPQPATSEEELSYKQQAKTIE…	>D4FXM5_BACNB
D4FXN4_BACNB	DUF1806 family protein	1	0	0		0.0105277	_	_	>	D4FXN4_BACNB	|	MKAIIKEDVQASLERYADRPVYIHLETTTGSYSAHLNEKNMTVVAYIRNAKVTYHQAKIKGNGPYRVGLKTEEGWIYAEGLTEYTVDEENRLLMAGHLPGGKLAISLQISEKPFTV	>D4FXN4_BACNB|MKAIIKEDVQASLERYADRPVYIHLETTTGSYSAHLNEKNMTVVAYIRNAKVTYHQAKIKGNGPYRVGLKTEEGWIYAEGLTEYTVDEENRLLMAGHLPGGKLAISLQISEKPFTV	>D4FXN4_BACNB
D4FXQ3_BACNB	Methyltransf_11 domain-containing protein	1	0	0		0.000790515	_	_	>	D4FXQ3_BACNB	|	MLSLFGVAGAHPGGLAFSKAVLQKAAPSPNQPILDAGCGTGQTAAYLGHLLYPVTVVDKDPIMLEKAKKRFANEGLAIPAYQAELEHLPFSSESFSCVLSESVLSFSRLTSSLQEISRVLKPGGMLIGIEAALKKPMPPAEKKQMMDFYGFTCLHEESEWHKLLRSYGFQKTEAMTLLPEDMEFEPTTEMDLSQTIDPIYYDTLQTHYQLMQLYSEYMGHCIFIAYK	>D4FXQ3_BACNB|MLSLFGVAGAHPGGLAFSKAVLQKAAPSPNQPILDAGCGTGQTAAYLGHLLYPVTVVDKDPIMLEKAKKRFANEGLAIPAYQAELEHLPFSSESFSCVLSESVLSFSRLTSSLQEISRVLKPGGMLIGIEAALKKPMPPAEKKQMMDFYGFTCLHEESEWHKLLRSYGFQKTEAMTLLPEDMEFEPTTEMDLSQTIDPIYYDTLQTHYQLMQLYSEYMGHCIFIAYK	>D4FXQ3_BACNB
D4FXQ4_BACNB	YodI	59	51	59		0.000176704	8.22527e-06	5.57226e-05	>	D4FXQ4_BACNB	|	MERYYHLCKNHQGKVVRITERGGRVHVGRITRVTRDRVFIAPTGGGPRGFGYGYWGGYWGYGAAYGISLGLITGVALAGLFFW	>D4FXQ4_BACNB|MERYYHLCKNHQGKVVRITERGGRVHVGRITRVTRDRVFIAPTGGGPRGFGYGYWGGYWGYGAAYGISLGLITGVALAGLFFW	>D4FXQ4_BACNB
D4FXR7_BACNB	N-acetyltransferase domain-containing protein	0	0	1		_	_	0.00318198	>	D4FXR7_BACNB	|	MVRYDGAIEKVLPDIVAAAKEENAEKIIVYAKQHDEPMLAKQLFAPEGYLKGYYLGHSACVMVRYLSESRRQTDSYTEEQEIIEAIYRTAPRLRNDSKPVFTMRKAETNDMYQLSMLYKKVFRTYPTPVFDPAYIEKTMNANTVYYIMFDHDRLISAASAEINPELGHAEITDCAVLPEYRGHSLTSFLIEALEKEMAGKDIFHVFSLARASSFGMNAVLYHSGYQYGGRLINNCFIAEGLENMNIWCKQL	>D4FXR7_BACNB|MVRYDGAIEKVLPDIVAAAKEENAEKIIVYAKQHDEPMLAKQLFAPEGYLKGYYLGHSACVMVRYLSESRRQTDSYTEEQEIIEAIYRTAPRLRNDSKPVFTMRKAETNDMYQLSMLYKKVFRTYPTPVFDPAYIEKTMNANTVYYIMFDHDRLISAASAEINPELGHAEITDCAVLPEYRGHSLTSFLIEALEKEMAGKDIFHVFSLARASSFGMNAVLYHSGYQYGGRLINNCFIAEGLENMNIWCKQL	>D4FXR7_BACNB
D4FXV7_BACNB	Cold-shock protein	0	0	2		_	_	0.00805443	>	D4FXV7_BACNB	|	MQNGKVKWFNNEKGFGFIEVEGGDDVFVHFTAIEGDGYKSLEEGQEVSFEIVEGNRGPQASNVVKL	>D4FXV7_BACNB|MQNGKVKWFNNEKGFGFIEVEGGDDVFVHFTAIEGDGYKSLEEGQEVSFEIVEGNRGPQASNVVKL	>D4FXV7_BACNB
D4FXZ0_BACNB	SHSP domain-containing protein	1	1	0		0.0100721	0.011851	_	>	D4FXZ0_BACNB	|	MAKLEFYDDKKNELQKKEEIITEAIDTLFQSSAFGNLINGFQNLINSSLKDVQTTILVRERDTGLYIDITIPATFRDGEIVVDVKSRYLHVTLQEKQKHQNEATFTSMTRTVQLPYEVRQEDMETSWNEQTMTLFFPKNKHE	>D4FXZ0_BACNB|MAKLEFYDDKKNELQKKEEIITEAIDTLFQSSAFGNLINGFQNLINSSLKDVQTTILVRERDTGLYIDITIPATFRDGEIVVDVKSRYLHVTLQEKQKHQNEATFTSMTRTVQLPYEVRQEDMETSWNEQTMTLFFPKNKHE	>D4FXZ0_BACNB
D4FXZ3_BACNB	DUF1798 family protein	0	0	1		_	_	0.0257133	>	D4FXZ3_BACNB	|	MLEMTEQMIEVAEKGADRYQEGKNSNHSYDFFETIKPAVEENDELAARWAEGALELIKVRRPKYVHKEQIEAVKDNFLELVLQSYVHHIHKKRFKDITESVLYTLHAVKDEIAREDSR	>D4FXZ3_BACNB|MLEMTEQMIEVAEKGADRYQEGKNSNHSYDFFETIKPAVEENDELAARWAEGALELIKVRRPKYVHKEQIEAVKDNFLELVLQSYVHHIHKKRFKDITESVLYTLHAVKDEIAREDSR	>D4FXZ3_BACNB
D4FXZ7_BACNB	Holliday junction resolvase RecU	0	1	0		_	0.0434	_	>	D4FXZ7_BACNB	|	MTLEDDLNETNKYYLTNQIAVIHKKPTPVQIVNVHYPKRSAAVIKEAYFKQSSTTDYNGIYKGRYIDFEAKETKNKTSFPLQNFHDHQIEHMKQVKAQDGICFVIISAFDQVYFLEADKLFYFWDRKEKNGRKSIRKDELEETAYPIFLGYAPRIDYISIIEQLYFSPSSGAKG	>D4FXZ7_BACNB|MTLEDDLNETNKYYLTNQIAVIHKKPTPVQIVNVHYPKRSAAVIKEAYFKQSSTTDYNGIYKGRYIDFEAKETKNKTSFPLQNFHDHQIEHMKQVKAQDGICFVIISAFDQVYFLEADKLFYFWDRKEKNGRKSIRKDELEETAYPIFLGYAPRIDYISIIEQLYFSPSSGAKG	>D4FXZ7_BACNB
D4FY02_BACNB	Asparagine--tRNA ligase	1	0	0		0.0467866	_	_	>	D4FY02_BACNB	|	MLKTTINQVYKHVGEEVTIGAWVANKRSSGKIAFLQLRDGTGFIQGVVVKAEVEESIFQTAKSVTQETSLYIKGIVKEDERSPLGYELAVTDIEVIHEATDYPITPKEHGTEFLMDHRHLWLRSKRQHAIMKIRNEIIRATYEFFNNEGFVKVDPPILTGSAPEGTTELFATKYFDEDAYLSQSGQLYMEAAAMALGKVFSFGPTFRAEKSKTKRHLIEFWMIEPEMAFVEFEENLQVQENYVSFIVQSVLKNCKIELNTLGRDTSKLEQIKAPFPRITYDEAIEFLKEKGFDDIEWGDDFGAPHETAIAEHYDKPVFITRYPTSLKPFYMQPASDREDVVLCADLIAPEGYGEIIGGSERIHDMELLESRLKEHGLDSDAYKWYAELRKYGSVPHSGF…	>D4FY02_BACNB|MLKTTINQVYKHVGEEVTIGAWVANKRSSGKIAFLQLRDGTGFIQGVVVKAEVEESIFQTAKSVTQETSLYIKGIVKEDERSPLGYELAVTDIEVIHEATDYPITPKEHGTEFLMDHRHLWLRSKRQHAIMKIRNEIIRATYEFFNNEGFVKVDPPILTGSAPEGTTELFATKYFDEDAYLSQSGQLYMEAAAMALGKVFSFGPTFRAEKSKTKRHLIEFWMIEPEMAFVEFEENLQVQENYVSFIVQSVLKNCKIELNTLGRDTSKLEQIKAPFPRITYDEAIEFLKEKGFDDIEWGDDFGAPHETAIAEHYDKPVFITRYPTSLKPFYMQPASDREDVVLCADLIAPEGYGEIIGGSERIHDMELLESRLKEHGLDSDAYKWY…	>D4FY02_BACNB
D4FY22_BACNB	Menaquinol:cytochrome c oxidoreductase, iron-sulfur subunit	1	3	0		0.00648681	1.59698e-06	_	>	D4FY22_BACNB	|	MGGKHDISRRQFLNYTLTGVGGFMAASMLMPMVRFALDPVLKSTGKQDMVQVVSVDELTKEPQRFDFKINQVDAWYESEESRSAWVFKNGDEIVALSPICKHLGCTVNWNSDPKNPNKFFCPCHYGLYEKDGTNVPGTPPLAPLDHYEQEVKDGFLYLGKAKPKGEG	>D4FY22_BACNB|MGGKHDISRRQFLNYTLTGVGGFMAASMLMPMVRFALDPVLKSTGKQDMVQVVSVDELTKEPQRFDFKINQVDAWYESEESRSAWVFKNGDEIVALSPICKHLGCTVNWNSDPKNPNKFFCPCHYGLYEKDGTNVPGTPPLAPLDHYEQEVKDGFLYLGKAKPKGEG	>D4FY22_BACNB
D4FY33_BACNB	Indole-3-glycerol phosphate synthase	1	0	0		0.038104	_	_	>	D4FY33_BACNB	|	MLEKIIKQKKEEVKTLVLPVEQPFEKRSFKEALASPNRFIGLIAEVKKASPSKGLIKEDFVPVQIAIDYEAAKADAISVLTDTPFFQGENSYLSDVKRAVSIPVLRKDFILDSLQVEESRRIGADAILLIGEVLDPLHLHELYLEAGEKGMDVLVEVHDASTLEQILKVFTPDILGVNNRNLKTFETSVKQTEQIASLVPKESLLVSESGIGSLEHLTFVNEHGARAVLIGESLMRQTSQRKAIHALFGE	>D4FY33_BACNB|MLEKIIKQKKEEVKTLVLPVEQPFEKRSFKEALASPNRFIGLIAEVKKASPSKGLIKEDFVPVQIAIDYEAAKADAISVLTDTPFFQGENSYLSDVKRAVSIPVLRKDFILDSLQVEESRRIGADAILLIGEVLDPLHLHELYLEAGEKGMDVLVEVHDASTLEQILKVFTPDILGVNNRNLKTFETSVKQTEQIASLVPKESLLVSESGIGSLEHLTFVNEHGARAVLIGESLMRQTSQRKAIHALFGE	>D4FY33_BACNB
D4FY47_BACNB	Non-specific DNA-binding protein HBsu	4	3	5		5.49924e-05	0.000376099	0.00442821	>	D4FY47_BACNB	|	MIINELNVSFWEEVKGMNKTELINAVAEASELSKKDATKAVDSVFDTILDALKNGDKIQLIGFGNFEVRERSARKGRNPQTGEEIEIPASKVPAFKPGKALKDAVAGK	>D4FY47_BACNB|MIINELNVSFWEEVKGMNKTELINAVAEASELSKKDATKAVDSVFDTILDALKNGDKIQLIGFGNFEVRERSARKGRNPQTGEEIEIPASKVPAFKPGKALKDAVAGK	>D4FY47_BACNB
D4FY48_BACNB	Stage IV sporulation protein A	61	47	62		1.7382e-11	2.78748e-09	7.40439e-09	>	D4FY48_BACNB	|	MEKVDIFKDIAERTGGDIYLGVVGAVRTGKSTFIKKFMELVVLPNISNEADRARAQDELPQSAAGKTIMTTEPKFVPNQAMSVHVSDGLDVNIRLVDCVGYTVPGAKGYEDENGPRMINTPWYEEPIPFHEAAEIGTRKVIQEHSTIGVVITTDGTIGDIARSDYIEAEERVIEELKEVGKPFIMVINSVRPYHPETEAMRQDLSEKYDIPVLAMSVESMRESDVLNVLREALYEFPVLEVNVNLPSWVMVLKENHWLRESYQESVKETVKDIKRLRDVDRVVGQFSEFEFIESAGLAGIELGQGVAEIDLYAPDHLYDQILKEVVGVEIRGRDHLLELMQDFAHAKTEYDQVSDALKMVKQTGYGIAAPALADMSLDEPEIIRQGSRFGVRLKAVAPS…	>D4FY48_BACNB|MEKVDIFKDIAERTGGDIYLGVVGAVRTGKSTFIKKFMELVVLPNISNEADRARAQDELPQSAAGKTIMTTEPKFVPNQAMSVHVSDGLDVNIRLVDCVGYTVPGAKGYEDENGPRMINTPWYEEPIPFHEAAEIGTRKVIQEHSTIGVVITTDGTIGDIARSDYIEAEERVIEELKEVGKPFIMVINSVRPYHPETEAMRQDLSEKYDIPVLAMSVESMRESDVLNVLREALYEFPVLEVNVNLPSWVMVLKENHWLRESYQESVKETVKDIKRLRDVDRVVGQFSEFEFIESAGLAGIELGQGVAEIDLYAPDHLYDQILKEVVGVEIRGRDHLLELMQDFAHAKTEYDQVSDALKMVKQTGYGIAAPALADMSLDEPEIIRQ…	>D4FY48_BACNB
D4FY51_BACNB	Glycerol-3-phosphate dehydrogenase [NAD(P)+]	0	1	0		_	0.0274751	_	>	D4FY51_BACNB	|	MKKVTMLGAGSWGTALALVLTDNGNEVCVWAHRADLIHQINELHENKDYLPNVKLSTSIKGTTDMKEAVSDADVIIVAVPTKAIREVLRQAVPFITKKAVFVHVSKGIEPDSLLRISEIMEIELPSDVRKDIVVLSGPSHAEEVGLRHPTTVTASSKSMRAAEEVQDLFINHNFRVYTNPDIIGVEIGGALKNIIALAAGITDGLGYGDNAKAALITRGLAEIARLGTKMGGNPLTFSGLTGVGDLIVTCTSVHSRNWRAGNLLGKGYKLEDVLEEMGMVVEGVRTTKAAYQLSKKYDVKMPITEALHQVLFNGQKVETAVESLMARGKTHEMEDLVNTFENQVK	>D4FY51_BACNB|MKKVTMLGAGSWGTALALVLTDNGNEVCVWAHRADLIHQINELHENKDYLPNVKLSTSIKGTTDMKEAVSDADVIIVAVPTKAIREVLRQAVPFITKKAVFVHVSKGIEPDSLLRISEIMEIELPSDVRKDIVVLSGPSHAEEVGLRHPTTVTASSKSMRAAEEVQDLFINHNFRVYTNPDIIGVEIGGALKNIIALAAGITDGLGYGDNAKAALITRGLAEIARLGTKMGGNPLTFSGLTGVGDLIVTCTSVHSRNWRAGNLLGKGYKLEDVLEEMGMVVEGVRTTKAAYQLSKKYDVKMPITEALHQVLFNGQKVETAVESLMARGKTHEMEDLVNTFENQVK	>D4FY51_BACNB
D4FY57_BACNB	Isopentenyl-diphosphate delta-isomerase	0	1	0		_	0.043182	_	>	D4FY57_BACNB	|	MSTGQKRETGLDDITFVHVSLPDLALEQVDISTKIGELSSSSPIFINAMTGGGGKLTYEINKSLARAAYQAGIPLAVGSQMSALKDPSERLSYEIVRKENPNGLIFANLGSEATAAQAKEAVEMIGANALQIHLNVIQEIVMPEGDRSFSGALERIEQICSHVSVPVIVKEVGFGMSKESAGKLYEAGAAAVDIGGYGGTNFSKIENLRRQRKISFFNSWGISTAASLAEIRSEFPASTMIASGGLQDALDVAKAIALGASCTGMAGHFLKALTDSGEEGLLEEIQLILEELKMIMTVLGARTIDDLQKAPLVIKGETHHWLTERGINTSSYSVR	>D4FY57_BACNB|MSTGQKRETGLDDITFVHVSLPDLALEQVDISTKIGELSSSSPIFINAMTGGGGKLTYEINKSLARAAYQAGIPLAVGSQMSALKDPSERLSYEIVRKENPNGLIFANLGSEATAAQAKEAVEMIGANALQIHLNVIQEIVMPEGDRSFSGALERIEQICSHVSVPVIVKEVGFGMSKESAGKLYEAGAAAVDIGGYGGTNFSKIENLRRQRKISFFNSWGISTAASLAEIRSEFPASTMIASGGLQDALDVAKAIALGASCTGMAGHFLKALTDSGEEGLLEEIQLILEELKMIMTVLGARTIDDLQKAPLVIKGETHHWLTERGINTSSYSVR	>D4FY57_BACNB
D4FY59_BACNB	Cytidylate kinase	0	1	0		_	0.0273031	_	>	D4FY59_BACNB	|	MEKKLSIAIDGPAAAGKSTVAKIVAEKKSYIYIDTGAMYRAITYAALQENVDLTDEEKLAELLKRTDIELITTKDGQKVLVNGTDVTEAIRTDEVSNQVSIAAKHRSVREEMVKRQQQLGEKGGVVMDGRDIGTHVLPNAEVKIFLLASVEERAKRRYEENVKKGFDVNYETLIEEIARRDKLDSEREVSPLRKAEDALEIDTTSLSIQEVADKILEAVEQKSR	>D4FY59_BACNB|MEKKLSIAIDGPAAAGKSTVAKIVAEKKSYIYIDTGAMYRAITYAALQENVDLTDEEKLAELLKRTDIELITTKDGQKVLVNGTDVTEAIRTDEVSNQVSIAAKHRSVREEMVKRQQQLGEKGGVVMDGRDIGTHVLPNAEVKIFLLASVEERAKRRYEENVKKGFDVNYETLIEEIARRDKLDSEREVSPLRKAEDALEIDTTSLSIQEVADKILEAVEQKSR	>D4FY59_BACNB
D4FY67_BACNB	Glutamate dehydrogenase	0	1	0		_	0.0450887	0.0332706	>	D4FY67_BACNB	|	MAADRNTGHTEEDKLDVLKSTQTVIHKALEKLGYPEEVYELLKEPMRLLTVKIPVRMDDGSVKIFTGYRAQHNDSVGPTKGGIRFHPNVTEKEVKALSIWMSLKCGIIDLPYGGGKGGIVCDPRDMSFRELERLSRGYVRAISQIVGPTKDVPAPDVFTNSQIMAWMMDEYSRIDEFNSPGFITGKPLVLGGSHGRESATAKGVTICIKEAAKKRGIDIKGARVVVQGFGNAGSYLAKFMHDAGAKVVGISDAYGGLYDPEGLDIDYLLDRRDSFGTVTKLFNDTITNQELLELDCDILVPAAIENQITEENAHNIRAKIVVEAANGPTTLEGTKILSDRDILLVPDVLASAGGVTVSYFEWVQNNQGFYWSEEEVEEKLEKMMVKSFNNIYEMANNRR…	>D4FY67_BACNB|MAADRNTGHTEEDKLDVLKSTQTVIHKALEKLGYPEEVYELLKEPMRLLTVKIPVRMDDGSVKIFTGYRAQHNDSVGPTKGGIRFHPNVTEKEVKALSIWMSLKCGIIDLPYGGGKGGIVCDPRDMSFRELERLSRGYVRAISQIVGPTKDVPAPDVFTNSQIMAWMMDEYSRIDEFNSPGFITGKPLVLGGSHGRESATAKGVTICIKEAAKKRGIDIKGARVVVQGFGNAGSYLAKFMHDAGAKVVGISDAYGGLYDPEGLDIDYLLDRRDSFGTVTKLFNDTITNQELLELDCDILVPAAIENQITEENAHNIRAKIVVEAANGPTTLEGTKILSDRDILLVPDVLASAGGVTVSYFEWVQNNQGFYWSEEEVEEKLEKMMV…	>D4FY67_BACNB
D4FY71_BACNB	DUF2663 family protein	1	0	0		0.0354888	_	_	>	D4FY71_BACNB	|	MESLWNQLDQFTDAPTKQMLQALVKRKQKFENYAAQCRRWRWASLICLGLLCVMIMSKSPEPQLILQEILSHTFYLFWMLATAFAYCTSYYFKKKEEKSETDFHKLRCEIIQKSTDLWPQPDKWKARESVFHMMKHKYDINLYFESK	>D4FY71_BACNB|MESLWNQLDQFTDAPTKQMLQALVKRKQKFENYAAQCRRWRWASLICLGLLCVMIMSKSPEPQLILQEILSHTFYLFWMLATAFAYCTSYYFKKKEEKSETDFHKLRCEIIQKSTDLWPQPDKWKARESVFHMMKHKYDINLYFESK	>D4FY71_BACNB
D4FY92_BACNB	serine-type D-Ala-D-Ala carboxypeptidase	27	21	25		1.99661e-08	1.56781e-07	1.73057e-09	>	D4FY92_BACNB	|	MRIFKKAVFVIMISFLIATVNVNTAHAAIDVSAKSAIIIDGASGRVLYAKDEHQKRRIASITKIMTAVLAIESGKMDQTVTVSANAVRTEGSAIYLTEGQKVKLKDLVYGLMLRSGNDAAVAIAEHVGGSLDGFVYMMNQKAEQLGMKNTRFQNPHGLDDHENHYSTAYDMAILTKYAMKLKDYQKISGTKIYKAETMESVWKNKNKLLTMLYPYSTGGKTGYTKLAKRTLVSTASKDGIDLIAVTINDPNDWDDHMKMFNYVFEHYQTYLIAKKGDIPKLKGTFYESKAFIKRDITYLLTEEEKEDVKINTTLLKPKKAWEKDASKIPDIVGHMEIMFNDATIAKVPIYYENERHQKPKKQFFETFKSIFLNAAGGAKWSI	>D4FY92_BACNB|MRIFKKAVFVIMISFLIATVNVNTAHAAIDVSAKSAIIIDGASGRVLYAKDEHQKRRIASITKIMTAVLAIESGKMDQTVTVSANAVRTEGSAIYLTEGQKVKLKDLVYGLMLRSGNDAAVAIAEHVGGSLDGFVYMMNQKAEQLGMKNTRFQNPHGLDDHENHYSTAYDMAILTKYAMKLKDYQKISGTKIYKAETMESVWKNKNKLLTMLYPYSTGGKTGYTKLAKRTLVSTASKDGIDLIAVTINDPNDWDDHMKMFNYVFEHYQTYLIAKKGDIPKLKGTFYESKAFIKRDITYLLTEEEKEDVKINTTLLKPKKAWEKDASKIPDIVGHMEIMFNDATIAKVPIYYENERHQKPKKQFFETFKSIFLNAAGGAKWSI	>D4FY92_BACNB
D4FY95_BACNB	Segregation and condensation protein A	0	2	1		_	0.00745108	0.0163213	>	D4FY95_BACNB	|	MRVILENGEMMEEYQVKIDTFEGPLDLLLHLINRLEIDIYDIPVAKITEQYLLYVHTMRVLELDMASEYLVMAATLLSIKSRMLLPKQEEELFEDELLEEEDPREELIEKLIEYRKYKDAAKDLKEREEERQKSFTKPPSDLSEYAKEVKQSEQKLSVTVYDMIGAFQKVLKRKKINRPMETTITRQDIPIEARMNEIVHSLKSRGTRINFMDLFPYEQKEHLVVTFLAVLELMKNQLVLIEQEHNFSDIYITGSESIHGA	>D4FY95_BACNB|MRVILENGEMMEEYQVKIDTFEGPLDLLLHLINRLEIDIYDIPVAKITEQYLLYVHTMRVLELDMASEYLVMAATLLSIKSRMLLPKQEEELFEDELLEEEDPREELIEKLIEYRKYKDAAKDLKEREEERQKSFTKPPSDLSEYAKEVKQSEQKLSVTVYDMIGAFQKVLKRKKINRPMETTITRQDIPIEARMNEIVHSLKSRGTRINFMDLFPYEQKEHLVVTFLAVLELMKNQLVLIEQEHNFSDIYITGSESIHGA	>D4FY95_BACNB
D4FYA7_BACNB	Peptidyl-prolyl cis-trans isomerase	5	5	6		2.91117e-07	4.16935e-07	1.18089e-07	>	D4FYA7_BACNB	|	MKTGYILMENGNKLEFELYDEAAPGTVANFEKLANEGFYDGVTFHRVIPGFVSQGGDPTGTGMGGPGYTIKCETEGNPHTHEAGSLSMAHAGKDTGGSQFFIVHEPQPHLNGVHTVFGKVTSGLEFAKNMSNGDVMKEVRVEG	>D4FYA7_BACNB|MKTGYILMENGNKLEFELYDEAAPGTVANFEKLANEGFYDGVTFHRVIPGFVSQGGDPTGTGMGGPGYTIKCETEGNPHTHEAGSLSMAHAGKDTGGSQFFIVHEPQPHLNGVHTVFGKVTSGLEFAKNMSNGDVMKEVRVEG	>D4FYA7_BACNB
D4FYC2_BACNB	serine-type D-Ala-D-Ala carboxypeptidase	36	25	26		8.85254e-08	2.04986e-07	2.09924e-08	>	D4FYC2_BACNB	|	MEKIKRIMKWRAFEMKRLLSTLLIGIMLLTFAPSAFAKQDGKRTSELAHEAKSAVLIERDTGKVLYNKNSNERLAPASMTKIMTMLLIMEALDKGKIKMSDKVRTSEHAASMGGSQIFLEPGEEMTVKEMLKGIAIASGNDASVAMAEFISGSEEEFVKKMNKKAKELGLKNTSFKNPTGLTEEGHYSSAYDMAIMAKELLKYESITKFTGTYEDYLRENTDKKFWLVNTNRLIKFYPGVDGVKTGYTGEAKYCLTASAKKGNMRAIAVVFGASTPKERNAQVTKMLDFAFSQYETHPLYKRNQTVAKVKVKKGKQKLIELTTSEPISILTKKGEDMNDVKKEIKMKDNISAPIQKGQELGTLVLKKDGEVLAESPVAAKEDMKKAGFITFLKRTMGDW…	>D4FYC2_BACNB|MEKIKRIMKWRAFEMKRLLSTLLIGIMLLTFAPSAFAKQDGKRTSELAHEAKSAVLIERDTGKVLYNKNSNERLAPASMTKIMTMLLIMEALDKGKIKMSDKVRTSEHAASMGGSQIFLEPGEEMTVKEMLKGIAIASGNDASVAMAEFISGSEEEFVKKMNKKAKELGLKNTSFKNPTGLTEEGHYSSAYDMAIMAKELLKYESITKFTGTYEDYLRENTDKKFWLVNTNRLIKFYPGVDGVKTGYTGEAKYCLTASAKKGNMRAIAVVFGASTPKERNAQVTKMLDFAFSQYETHPLYKRNQTVAKVKVKKGKQKLIELTTSEPISILTKKGEDMNDVKKEIKMKDNISAPIQKGQELGTLVLKKDGEVLAESPVAAKEDMKK…	>D4FYC2_BACNB
D4FYE2_BACNB	Hydrolase_4 domain-containing protein	5	4	4		0.0136537	0.0160492	0.00509862	>	D4FYE2_BACNB	|	MKKILLAIGALVTAVIAIGIVFSNMILFIKKKTDEDIIKRETDNGHDVFESFEQMEKTAFVIPSAYGYDIKGYHVAPHDTPNTIIICHGVTMNVLNSLKYMHLFLDLGWNVLIYDHRRHGQSGGKTTSYGFYEKDDLNKVVSWLKNKTNHCGLIGIHGESMGAVTALLYAGAHCSDGADFYIADCPFACFDEQLAYRLRADYRLPSWPLLPIADFFLKLRGGYRAREVSPLAVIDKIEKPILFIHSKDDDYIPVSSTERLYEKKRGPKALYIAENGEHAMSYTKNRDTYRKTVQEFLDNMNDSTE	>D4FYE2_BACNB|MKKILLAIGALVTAVIAIGIVFSNMILFIKKKTDEDIIKRETDNGHDVFESFEQMEKTAFVIPSAYGYDIKGYHVAPHDTPNTIIICHGVTMNVLNSLKYMHLFLDLGWNVLIYDHRRHGQSGGKTTSYGFYEKDDLNKVVSWLKNKTNHCGLIGIHGESMGAVTALLYAGAHCSDGADFYIADCPFACFDEQLAYRLRADYRLPSWPLLPIADFFLKLRGGYRAREVSPLAVIDKIEKPILFIHSKDDDYIPVSSTERLYEKKRGPKALYIAENGEHAMSYTKNRDTYRKTVQEFLDNMNDSTE	>D4FYE2_BACNB
D4FYI0_BACNB	ABC transporter substrate-binding protein	1	1	2		0.0283983	4.68847e-06	1.75874e-05	>	D4FYI0_BACNB	|	MKKWLLLLVAACITFALSACGSSNSGSEGGKKKLIMGTSADYKPFEYKEGDNIVGFDVELAKALAKKAGYEIEVQDMDFNSLITALKSKQVDLVLSGMTPTPERKKQVDFSDVYYTANHMIVSKKDSGIQSLKDLKGKTVGVQLGSIQEEKGKELSPEYGFKTEDRNRISDLVQEIKSDRFDAAIIEDIVAEGYFKSNDDLQGFVIPDAKAEEAGSAIAFRKDSELTDKFNKALKEMEDNGELEKLKKKWFTGEK	>D4FYI0_BACNB|MKKWLLLLVAACITFALSACGSSNSGSEGGKKKLIMGTSADYKPFEYKEGDNIVGFDVELAKALAKKAGYEIEVQDMDFNSLITALKSKQVDLVLSGMTPTPERKKQVDFSDVYYTANHMIVSKKDSGIQSLKDLKGKTVGVQLGSIQEEKGKELSPEYGFKTEDRNRISDLVQEIKSDRFDAAIIEDIVAEGYFKSNDDLQGFVIPDAKAEEAGSAIAFRKDSELTDKFNKALKEMEDNGELEKLKKKWFTGEK	>D4FYI0_BACNB
D4FYI8_BACNB	2-oxoisovalerate dehydrogenase subunit alpha	0	2	0		0.0150229	0.0164829	0.00983454	>	D4FYI8_BACNB	|	MSTNRHQALGLTDQEAVDMYRTMLLARKIDERMWLLNRSGKIPFVISCQGQEAAQVGAAFALDREMDYVLPYYRDMGVVLAFGMTAKDLMMSGFAKAADPNSGGRQMPGHFGQKKNRIVTGSSPVTTQVPHAVGIALAGRMEKKDIAAFVTFGEGSSNQGDFHEGANFAAVHKLPVIFMCENNKYAISVPYDKQVACENISDRAVGYGMPGVTVNGNDPLEVYQAVKEARERARRGEGPTLIETISYRLTPHSSDDDDSSYRGREEVEEAKKSDPLLTYQAYLKETGLLSDEMEQTMLDEIMAIVNEATDEAENAPYAAPESALDYVYAK	>D4FYI8_BACNB|MSTNRHQALGLTDQEAVDMYRTMLLARKIDERMWLLNRSGKIPFVISCQGQEAAQVGAAFALDREMDYVLPYYRDMGVVLAFGMTAKDLMMSGFAKAADPNSGGRQMPGHFGQKKNRIVTGSSPVTTQVPHAVGIALAGRMEKKDIAAFVTFGEGSSNQGDFHEGANFAAVHKLPVIFMCENNKYAISVPYDKQVACENISDRAVGYGMPGVTVNGNDPLEVYQAVKEARERARRGEGPTLIETISYRLTPHSSDDDDSSYRGREEVEEAKKSDPLLTYQAYLKETGLLSDEMEQTMLDEIMAIVNEATDEAENAPYAAPESALDYVYAK	>D4FYI8_BACNB
D4FYL3_BACNB	1-deoxy-D-xylulose-5-phosphate synthase	3	3	2		0.00640947	0.00599545	0.00609287	>	D4FYL3_BACNB	|	MSIDELEKLSDEIRQFLITSLSASGGHIGPNLGVVELTVALHKEFNSPKDKFLWDVGHQSYVHKLLTGRGKEFATLRQYKGLCGFPKRSESEHDVWETGHSSTSLSGAMGMAAARDIKGTDEYIIPIIGDGALTGGMALEALNHIGDEKKDMIVILNDNEMSIAPNVGAIHSMLGRLRTAGKYQWVKDELEYLFKKIPAVGGKLAATAERVKDSLKYMLVSGMFFEELGFTYLGPVDGHSYHELIENLQYAKKTKGPVLLHVITKKGKGYKPAETDTIGTWHGTGPYKINTGDFVKPKAAAPSWSGLVSGTVQRMAREDGRIVAITPAMPVGSKLEGFAKEFPDRMFDVGIAEQHAATMAAAMAMQGMKPFLAIYSTFLQRAYDQVVHDICRQNANVFI…	>D4FYL3_BACNB|MSIDELEKLSDEIRQFLITSLSASGGHIGPNLGVVELTVALHKEFNSPKDKFLWDVGHQSYVHKLLTGRGKEFATLRQYKGLCGFPKRSESEHDVWETGHSSTSLSGAMGMAAARDIKGTDEYIIPIIGDGALTGGMALEALNHIGDEKKDMIVILNDNEMSIAPNVGAIHSMLGRLRTAGKYQWVKDELEYLFKKIPAVGGKLAATAERVKDSLKYMLVSGMFFEELGFTYLGPVDGHSYHELIENLQYAKKTKGPVLLHVITKKGKGYKPAETDTIGTWHGTGPYKINTGDFVKPKAAAPSWSGLVSGTVQRMAREDGRIVAITPAMPVGSKLEGFAKEFPDRMFDVGIAEQHAATMAAAMAMQGMKPFLAIYSTFLQRAYDQ…	>D4FYL3_BACNB
D4FYL5_BACNB	Exodeoxyribonuclease 7 small subunit	2	0	0		0.0232858	_	_	>	D4FYL5_BACNB	|	MTDVKKNENMTFEEAMKGLESIVSKLEEGDVPLEQAINYFQEGMALSKMCHEKLQKVEKQMDFILKEDGELAPFSVQEEDEGDK	>D4FYL5_BACNB|MTDVKKNENMTFEEAMKGLESIVSKLEEGDVPLEQAINYFQEGMALSKMCHEKLQKVEKQMDFILKEDGELAPFSVQEEDEGDK	>D4FYL5_BACNB
D4FYM5_BACNB	Stage III sporulation protein AG	16	12	14		1.1338e-11	5.15625e-08	9.96435e-08	>	D4FYM5_BACNB	|	MNKNGLWNVLKKQFLPGQTKDGEKPKLTKYHYFLFVFVLGVSFMLVSQLFSSPEKTENAKTITAVSSQHSADSKEKTAEVFKASKSDKPKDSIDDYEKEYENQLKEILETIIGVDDVSVVVNVDATSLKVYEKNKSNKNTTTEETDKEGGTRSVTDQTSEEEIVMIKNGDKETPVVVQTKKPDIRGVLVVAQGVDNVQIKQTIIEAVTRVLDVPSHRVAVAPKKIKEDS	>D4FYM5_BACNB|MNKNGLWNVLKKQFLPGQTKDGEKPKLTKYHYFLFVFVLGVSFMLVSQLFSSPEKTENAKTITAVSSQHSADSKEKTAEVFKASKSDKPKDSIDDYEKEYENQLKEILETIIGVDDVSVVVNVDATSLKVYEKNKSNKNTTTEETDKEGGTRSVTDQTSEEEIVMIKNGDKETPVVVQTKKPDIRGVLVVAQGVDNVQIKQTIIEAVTRVLDVPSHRVAVAPKKIKEDS	>D4FYM5_BACNB
D4FYN4_BACNB	Xaa-Pro dipeptidase	5	6	6		0.0113021	0.0118395	0.0122224	>	D4FYN4_BACNB	|	MKLEKLRNLFGQLGIDGMLVTSSTNVRYMTGFTGSAGLAVISGDKAAFITDFRYTEQAKVQVKGFEIIEHGGSLIQTTADTVESFGIKRLGFEQNSMTYGTYASYSAVISDAELVPVAESVEKLRLIKSSEEIKILEEAAKIADDAFRHILTFMKPGISEIAVANELEFYMRSQGADSSSFDMIVASGLRSSLPHGVASDKLIESGDLVTLDFGAYYKGYCSDITRTVAVGQPSDQLKEIYQVVFDAQALGVAHIKPGMTGKEADALTRDHIAAKGYGDYFGHSTGHGLGMEVHESPGLSVRSSAILEPGMVVTVEPGIYIPETGGVRIEDDIVITENGNRTITHSPKELIIL	>D4FYN4_BACNB|MKLEKLRNLFGQLGIDGMLVTSSTNVRYMTGFTGSAGLAVISGDKAAFITDFRYTEQAKVQVKGFEIIEHGGSLIQTTADTVESFGIKRLGFEQNSMTYGTYASYSAVISDAELVPVAESVEKLRLIKSSEEIKILEEAAKIADDAFRHILTFMKPGISEIAVANELEFYMRSQGADSSSFDMIVASGLRSSLPHGVASDKLIESGDLVTLDFGAYYKGYCSDITRTVAVGQPSDQLKEIYQVVFDAQALGVAHIKPGMTGKEADALTRDHIAAKGYGDYFGHSTGHGLGMEVHESPGLSVRSSAILEPGMVVTVEPGIYIPETGGVRIEDDIVITENGNRTITHSPKELIIL	>D4FYN4_BACNB
D4FYN9_BACNB	PNPLA domain-containing protein	3	2	2		2.42154e-05	2.95884e-07	3.25928e-05	>	D4FYN9_BACNB	|	MYIDGVFSGGGVKGIALAGAYEVLEEKGFRFKRVAGTSAGAIIAAFIASGYTSKEIHALIEEVDGEKLLDQRYSFLPLKMLQWVSIYWRLGLYKGDTIEKWIADLLRAKGIRVFGDLQKGSLRLIASDLTNGTMIVLPDDLARYGLNPDMFPVARAVRMSCSIPYFFEPIKLKTDTGTATVVDGGVLSNFPIWLFSKERKRPVIGVTLAPRERERPKKNIRNAFELFGALFETMKDAHDARHIASRYEQNIIFLPVDGVMATDFHLTQQKKLALIELGKRRTELFLKQWTY	>D4FYN9_BACNB|MYIDGVFSGGGVKGIALAGAYEVLEEKGFRFKRVAGTSAGAIIAAFIASGYTSKEIHALIEEVDGEKLLDQRYSFLPLKMLQWVSIYWRLGLYKGDTIEKWIADLLRAKGIRVFGDLQKGSLRLIASDLTNGTMIVLPDDLARYGLNPDMFPVARAVRMSCSIPYFFEPIKLKTDTGTATVVDGGVLSNFPIWLFSKERKRPVIGVTLAPRERERPKKNIRNAFELFGALFETMKDAHDARHIASRYEQNIIFLPVDGVMATDFHLTQQKKLALIELGKRRTELFLKQWTY	>D4FYN9_BACNB
D4FYQ0_BACNB	Translocation-dependent anti spore component	129	107	131		1.4152e-11	3.297e-12	1.8935e-11	>	D4FYQ0_BACNB	|	MGMKKKLSLGVASAALGLALVGGGTWAAFNDIKSKDATFASGTLDLSAKENSASVNLSNLKPGDKLTKDFQFENNGSLAIKEVLMALNYGDFKANGGSNTSPEDFLSQFEVTLLTVGKEGGNGYPKNIILDDANLKDLYLMSAKNDAAATEKIKKQIDPKFLHASGKVNVATIDGKTAPEYDGVPKTPTDFDQVQMEIQFKDDKTKDENGLMVQNKYQGNSIKLQFSFEATQWNGLTIKKDHTDKDGYVKENEKAHSEDKN	>D4FYQ0_BACNB|MGMKKKLSLGVASAALGLALVGGGTWAAFNDIKSKDATFASGTLDLSAKENSASVNLSNLKPGDKLTKDFQFENNGSLAIKEVLMALNYGDFKANGGSNTSPEDFLSQFEVTLLTVGKEGGNGYPKNIILDDANLKDLYLMSAKNDAAATEKIKKQIDPKFLHASGKVNVATIDGKTAPEYDGVPKTPTDFDQVQMEIQFKDDKTKDENGLMVQNKYQGNSIKLQFSFEATQWNGLTIKKDHTDKDGYVKENEKAHSEDKN	>D4FYQ0_BACNB
D4FYU0_BACNB	serine-type D-Ala-D-Ala carboxypeptidase	0	1	1		_	0.0264461	0.0103716	>	D4FYU0_BACNB	|	MSFLSVNRKGDVMRRNKPKKQNHKEKKKSLPIRLNILFLAAFVIFTWIIVELGIKQIVQGDDYKNQANKQEQSEVSSAVPRGKIYDRNFNAIVTNKALNAITYTRSKSTTQEQRLKIAKKLSDMIKVDTKKVTERDKKDYWILTRPKEAKKLISSKERQQVEDKKISDDDLYQLQLKRITDKQLNELTDKDMQILAIKRRMDSGYALTPQYIKNEDVSAKEMAVVSEHLDELPGVDVTSDWEREYPYKNLLRSVLGSVSSSNEGLPSNLLDHYLSLGYSRNDRVGKSYLEYQYESLLQGQKAKVENITDSKGNVTGTKTVSEGKAGKDLVLTIDIDLQKSVEKIIEKKLKAAKARPSTELLDRAFVVMMDPRNGEVLTMAGKQIKRENGAYKFDDYALG…	>D4FYU0_BACNB|MSFLSVNRKGDVMRRNKPKKQNHKEKKKSLPIRLNILFLAAFVIFTWIIVELGIKQIVQGDDYKNQANKQEQSEVSSAVPRGKIYDRNFNAIVTNKALNAITYTRSKSTTQEQRLKIAKKLSDMIKVDTKKVTERDKKDYWILTRPKEAKKLISSKERQQVEDKKISDDDLYQLQLKRITDKQLNELTDKDMQILAIKRRMDSGYALTPQYIKNEDVSAKEMAVVSEHLDELPGVDVTSDWEREYPYKNLLRSVLGSVSSSNEGLPSNLLDHYLSLGYSRNDRVGKSYLEYQYESLLQGQKAKVENITDSKGNVTGTKTVSEGKAGKDLVLTIDIDLQKSVEKIIEKKLKAAKARPSTELLDRAFVVMMDPRNGEVLTMAGKQIK…	>D4FYU0_BACNB
D4FYU2_BACNB	Superoxide dismutase	4	4	5		2.24276e-08	1.93673e-08	1.62704e-08	>	D4FYU2_BACNB	|	MAYELPELPYAYDALEPHIDKETMTIHHTKHHNTYVTNLNKAVEGNTALANKSVEELVADLDSVPENIRTAVRNNGGGHANHKLFWTLLSPNGGGEPTGALAEEISSVFGSFDKFKEQFAAAAAGRFGSGWAWLVVNNGKLEITSTPNQDSPLSEGKTPILGLDVWEHAYYLNYQNRRPDYISAFWNVVNWDEVARLYSEAK	>D4FYU2_BACNB|MAYELPELPYAYDALEPHIDKETMTIHHTKHHNTYVTNLNKAVEGNTALANKSVEELVADLDSVPENIRTAVRNNGGGHANHKLFWTLLSPNGGGEPTGALAEEISSVFGSFDKFKEQFAAAAAGRFGSGWAWLVVNNGKLEITSTPNQDSPLSEGKTPILGLDVWEHAYYLNYQNRRPDYISAFWNVVNWDEVARLYSEAK	>D4FYU2_BACNB
D4FYV1_BACNB	DUF2624 domain-containing protein	6	4	4		2.4819e-06	2.24419e-07	2.7592e-07	>	D4FYV1_BACNB	|	MILFQRIILQRLNQATADDLLKYSKQYGISLTRSQAVEVANLLYGKNVNIFNESERMRLLKQVETITSKETAQTVNELFKQFTS	>D4FYV1_BACNB|MILFQRIILQRLNQATADDLLKYSKQYGISLTRSQAVEVANLLYGKNVNIFNESERMRLLKQVETITSKETAQTVNELFKQFTS	>D4FYV1_BACNB
D4FYV5_BACNB	4-hydroxy-3-methylbut-2-enyl diphosphate reductase	0	1	0		_	0.0486881	_	>	D4FYV5_BACNB	|	MITAFYIAFTHFSIGGQPKMDVIKISPRGYCYGVVDAMVIAKNASLDKSLPRPIYILGMIVHNKHVTDAFEEEGIFTLDGSNRLDILKQVDKGTVIFTAHGVSPEVRRIAEEKGLVAIDATCPDVTKTHNLILEMKEKGYHVIYIGKKGHPEPEGAVGVAPEIVHLVETEEDVKNLDIQAEKLIVTNQTTMSQWDVHDIMELVKEKYPHVEYHQEICLATQVRQEAVSEQAKKADLTIVVGDPKSNNSNRLAQVSEEIAGTKAYRIGDLSELKLEWLKGVNTVAVTAGASTPTPITKEVIRFLEQFDHEDPSTWTTEHNIPLKKILPKVKAKN	>D4FYV5_BACNB|MITAFYIAFTHFSIGGQPKMDVIKISPRGYCYGVVDAMVIAKNASLDKSLPRPIYILGMIVHNKHVTDAFEEEGIFTLDGSNRLDILKQVDKGTVIFTAHGVSPEVRRIAEEKGLVAIDATCPDVTKTHNLILEMKEKGYHVIYIGKKGHPEPEGAVGVAPEIVHLVETEEDVKNLDIQAEKLIVTNQTTMSQWDVHDIMELVKEKYPHVEYHQEICLATQVRQEAVSEQAKKADLTIVVGDPKSNNSNRLAQVSEEIAGTKAYRIGDLSELKLEWLKGVNTVAVTAGASTPTPITKEVIRFLEQFDHEDPSTWTTEHNIPLKKILPKVKAKN	>D4FYV5_BACNB
D4FYX6_BACNB	Sporulation protein YqfD	9	8	8		0.000335003	0.000295966	2.15183e-07	>	D4FYX6_BACNB	|	MKNKWLSFFSGKVQLELTGRGIERLLNECTRQGIPVFHVKKKKEAVSLYIQLQDVHAFRRVRSKFKCKARFIHRKGFPFLLLKSKLNIGFTIGFAIFFILLFLLSNMVWKIDVTGAKPETEHQMRQHLNEIGVKKGRLQFLMMSPEKIQKSLTNGIDNITWVGVDLKGTTIHMKVVEKNEPEKEKYVSPRNIVAKKKATITRMFVQKGQPMAAIHDHVEKGQLLVSGLIGSEDHQQEVASKAEIYGETWYRSEVTVPLETLFNVYTGKVRTKHKLSFGSLAIPIWGMTFKKEELKHPKTEQEKHSLHFLGFKLPVSYVKEQTRESEEALRKYTKEEAVQEGIKLGKQDVEDKIGENGEVKSEKVLHQTVENGKVKLIILYQVIEDIVQTTPIVRETEE	>D4FYX6_BACNB|MKNKWLSFFSGKVQLELTGRGIERLLNECTRQGIPVFHVKKKKEAVSLYIQLQDVHAFRRVRSKFKCKARFIHRKGFPFLLLKSKLNIGFTIGFAIFFILLFLLSNMVWKIDVTGAKPETEHQMRQHLNEIGVKKGRLQFLMMSPEKIQKSLTNGIDNITWVGVDLKGTTIHMKVVEKNEPEKEKYVSPRNIVAKKKATITRMFVQKGQPMAAIHDHVEKGQLLVSGLIGSEDHQQEVASKAEIYGETWYRSEVTVPLETLFNVYTGKVRTKHKLSFGSLAIPIWGMTFKKEELKHPKTEQEKHSLHFLGFKLPVSYVKEQTRESEEALRKYTKEEAVQEGIKLGKQDVEDKIGENGEVKSEKVLHQTVENGKVKLIILYQVIED…	>D4FYX6_BACNB
D4FYX7_BACNB	Sporulation protein YqfC	2	2	1		4.98265e-05	0.000133804	0.000113891	>	D4FYX7_BACNB	|	MKAWLTRALEIPPDVMMDLPRITMVGRLHIYIENHRGLLLFSENEVRLMLKQGQCIISGKNFVIKAILPEEILLEGTIDVVRYVES	>D4FYX7_BACNB|MKAWLTRALEIPPDVMMDLPRITMVGRLHIYIENHRGLLLFSENEVRLMLKQGQCIISGKNFVIKAILPEEILLEGTIDVVRYVES	>D4FYX7_BACNB
D4FYY8_BACNB	Chaperone protein DnaK	0	1	0		_	0.00292617	_	>	D4FYY8_BACNB	|	MSKVIGIDLGTTNSCVAVLEGGEPKVIANAEGNRTTPSVVAFKNGERQVGEVAKRQSITNPNTIMSIKRHMGTDYKVEIEGKDYTPQEVSAIILQHLKSYAESYLGETVSKAVITVPAYFNDAERQATKDAGKIAGLEVERIINEPTAAALAYGLDKTDEDQTILVYDLGGGTFDVSILELGDGVFEVRSTAGDNRLGGDDFDQVIIDHLVSEFKKENGIDLSKDKMALQRLKDAAEKAKKDLSGVSSTQISLPFITAGEAGPLHLELTLTRAKFEELSSHLVERTMGPVRQALQDAGLSASEIDKVILVGGSTRIPAVQEAIKKETGKEAHKGVNPDEVVALGAAIQGGVITGDVKDVVLLDVTPLSLGIETMGGVFTKLIDRNTTIPTSKSQVFSTA…	>D4FYY8_BACNB|MSKVIGIDLGTTNSCVAVLEGGEPKVIANAEGNRTTPSVVAFKNGERQVGEVAKRQSITNPNTIMSIKRHMGTDYKVEIEGKDYTPQEVSAIILQHLKSYAESYLGETVSKAVITVPAYFNDAERQATKDAGKIAGLEVERIINEPTAAALAYGLDKTDEDQTILVYDLGGGTFDVSILELGDGVFEVRSTAGDNRLGGDDFDQVIIDHLVSEFKKENGIDLSKDKMALQRLKDAAEKAKKDLSGVSSTQISLPFITAGEAGPLHLELTLTRAKFEELSSHLVERTMGPVRQALQDAGLSASEIDKVILVGGSTRIPAVQEAIKKETGKEAHKGVNPDEVVALGAAIQGGVITGDVKDVVLLDVTPLSLGIETMGGVFTKLIDRN…	>D4FYY8_BACNB
D4FZ11_BACNB	GTP-binding protein YqeH	2	3	3		0.00795057	0.00121701	0.0141709	>	D4FZ11_BACNB	|	MEKVVCIGCGVTIQTEDKTGLGYAPPASLTKENVICQRCFRLKNYNEIQDVSLTDDDFLNILHGIGETDSLVVKIVDIFDFNGSWINGLQRLVGGNPILLVGNKADILPKSLKRERLIQWMKREAKELGLKPVDVFLVSAGRGQGIREVIDAIEHYRNGKDVYVVGCTNVGKSTFINRIIKEVSGEEDIITTSQFPGTTLDAIEIPLDDGSSLYDTPGIINNHQMAHYVNKKDLKILSPKKELKPRTFQLNDQQTLYFGGLARFDYVSGERSPFICYMPNELMIHRTKLENADALYEKHAGELLTPPGKDEMDEFPELVAHTFTIKDKKTDIVFSGLGWVTVHDADKKVTAYAPKGVHVFVRRSLI	>D4FZ11_BACNB|MEKVVCIGCGVTIQTEDKTGLGYAPPASLTKENVICQRCFRLKNYNEIQDVSLTDDDFLNILHGIGETDSLVVKIVDIFDFNGSWINGLQRLVGGNPILLVGNKADILPKSLKRERLIQWMKREAKELGLKPVDVFLVSAGRGQGIREVIDAIEHYRNGKDVYVVGCTNVGKSTFINRIIKEVSGEEDIITTSQFPGTTLDAIEIPLDDGSSLYDTPGIINNHQMAHYVNKKDLKILSPKKELKPRTFQLNDQQTLYFGGLARFDYVSGERSPFICYMPNELMIHRTKLENADALYEKHAGELLTPPGKDEMDEFPELVAHTFTIKDKKTDIVFSGLGWVTVHDADKKVTAYAPKGVHVFVRRSLI	>D4FZ11_BACNB
D4FZ58_BACNB	HTH lysR-type domain-containing protein	2	1	2		0.022633	0.0271482	0.0321175	>	D4FZ58_BACNB	|	MELRDLQIFKCVAHHKSITGAAKELNYVQSNVTARIKQLENELKTPLFNRHKKGVSLSPEGRKMIEYVNKILKDVEELEQVFLDTEIPSGILKIGTVETVRILPTIIASYYKKYPNVDLSLQAGLTEELIKKVMNHELDGAFISGPLKHSILEQYDVYTEKLTLVTSNKTFNIEDFSTTPILVFNQGCGYRSRLEQWLKDEGVLPNRMMEFNILETILNSVALGLGITVVPESAVMHLAAQGKVYCHPLPEKDSCISTIFIRHKDAYLTNSMRSLLKTIVEHKNMSMS	>D4FZ58_BACNB|MELRDLQIFKCVAHHKSITGAAKELNYVQSNVTARIKQLENELKTPLFNRHKKGVSLSPEGRKMIEYVNKILKDVEELEQVFLDTEIPSGILKIGTVETVRILPTIIASYYKKYPNVDLSLQAGLTEELIKKVMNHELDGAFISGPLKHSILEQYDVYTEKLTLVTSNKTFNIEDFSTTPILVFNQGCGYRSRLEQWLKDEGVLPNRMMEFNILETILNSVALGLGITVVPESAVMHLAAQGKVYCHPLPEKDSCISTIFIRHKDAYLTNSMRSLLKTIVEHKNMSMS	>D4FZ58_BACNB
D4FZ59_BACNB	Potassium transport protein	1	0	0		0.004347	_	_	>	D4FZ59_BACNB	|	MYDTIVIGAGQAGISIGYYFKQSDQKFIILDKSHEVGESWKDRYDSLVLFTSRMYSSLPGMHLEGDKHGFPTKNEIVAYLKKYVEKFEIPIQLRTEVISVLKIKNYFLIKTNREEYQTKNLVIATGPFHTPNIPSISKDLFDNINQLHSSQYKNSKQLAYGNVLVVGGGNSGAQIAVELSKERVTYLACSNKLVYFPLMIGKRSIFWWFDKLGVLHASHTSIVGKFIQKKGDPVFGHELKHAIKQKEIILKKRVIAAKQNEIIFKDSSTLEVNNIIWATGFRNPLCWINIKGVLDQEGRIIHHRGVSPVEGLYFIGLPWQHKRGSALLQGVGNDAEYIVKQMNGE	>D4FZ59_BACNB|MYDTIVIGAGQAGISIGYYFKQSDQKFIILDKSHEVGESWKDRYDSLVLFTSRMYSSLPGMHLEGDKHGFPTKNEIVAYLKKYVEKFEIPIQLRTEVISVLKIKNYFLIKTNREEYQTKNLVIATGPFHTPNIPSISKDLFDNINQLHSSQYKNSKQLAYGNVLVVGGGNSGAQIAVELSKERVTYLACSNKLVYFPLMIGKRSIFWWFDKLGVLHASHTSIVGKFIQKKGDPVFGHELKHAIKQKEIILKKRVIAAKQNEIIFKDSSTLEVNNIIWATGFRNPLCWINIKGVLDQEGRIIHHRGVSPVEGLYFIGLPWQHKRGSALLQGVGNDAEYIVKQMNGE	>D4FZ59_BACNB
D4FZ95_BACNB	DJ-1_PfpI domain-containing protein	0	1	0		_	0.0344711	_	>	D4FZ95_BACNB	|	MNRELLGGFFMSKKIAVLVTDQFEDIEYTSPVKAYEEAGYSVVAIDLEAGKEVTGKHGEKVKIDKAISDVDASDFDALLIPGGFSPDLLRADDRPGEFAKAFVENKKPVFAICHGPQVLIDTDLLKGKDITGYRSIRKDLINAGANYKDAEVVVSHNIVTSRTPDDLEAFNRESLNLLK	>D4FZ95_BACNB|MNRELLGGFFMSKKIAVLVTDQFEDIEYTSPVKAYEEAGYSVVAIDLEAGKEVTGKHGEKVKIDKAISDVDASDFDALLIPGGFSPDLLRADDRPGEFAKAFVENKKPVFAICHGPQVLIDTDLLKGKDITGYRSIRKDLINAGANYKDAEVVVSHNIVTSRTPDDLEAFNRESLNLLK	>D4FZ95_BACNB
D4FZB6_BACNB	CNOT2	2	3	4		6.1419e-05	3.9722e-06	0.000317104	>	D4FZB6_BACNB	|	MMNDYQKRLPSIGHGYASMPHSFKHGYGNPFRQQRLMAMQQQRLYVFPYHWH	>D4FZB6_BACNB|MMNDYQKRLPSIGHGYASMPHSFKHGYGNPFRQQRLMAMQQQRLYVFPYHWH	>D4FZB6_BACNB
D4FZB8_BACNB	Formate/nitrite transporter	1	0	0		0.0323183	_	_	>	D4FZB8_BACNB	|	MAFRKPDEIAEAAIEAGMKKIKLPLPSLLALGFLGGAFIALGYLLDIRVIGDLPKEWGSLSSLIGAAVFPVGLILVVLAGAELITGNMMSVAMALFSRKISVKELAINWGIVTIMNLIGALFVAYFFGHLVGLTETGPYLEKTIAVAQGKLDMSFGKVLISAIGCNWLVCLAVWLSFGAQDAAGKILGIWFPTMAFVAIGFQHVVANMFVIPAAIFAGSFTWGQFIGNIIPAFIGNVIGGAVFVGLIYFIAYHKKDRSRKEMKQVS	>D4FZB8_BACNB|MAFRKPDEIAEAAIEAGMKKIKLPLPSLLALGFLGGAFIALGYLLDIRVIGDLPKEWGSLSSLIGAAVFPVGLILVVLAGAELITGNMMSVAMALFSRKISVKELAINWGIVTIMNLIGALFVAYFFGHLVGLTETGPYLEKTIAVAQGKLDMSFGKVLISAIGCNWLVCLAVWLSFGAQDAAGKILGIWFPTMAFVAIGFQHVVANMFVIPAAIFAGSFTWGQFIGNIIPAFIGNVIGGAVFVGLIYFIAYHKKDRSRKEMKQVS	>D4FZB8_BACNB
D4FZF6_BACNB	ThiF domain-containing protein	1	2	2		0.00881724	0.00334451	0.00297394	>	D4FZF6_BACNB	|	MLHQFSRNELAIGKEGLETLKNSTVAVLGVGGVGSFAAEALARSGVGRILLVDKDDVDITNVNRQLHALLSTVGQPKVDLMKARIADINPECEVISLKMFYTEETYEQFFDYDLDYVIDASDTICYKIHLMKECLKRDIPLISSMGAANKTDPTRFQIADISKTHTDPIAKVVRTKLRKEGIKKGVQVIFSDESPIVIREDVRKEVGNDEAKIRKAKMPPSSNAFVPSVAGLIMGGHVVMDLLKDIEIKRVKDK	>D4FZF6_BACNB|MLHQFSRNELAIGKEGLETLKNSTVAVLGVGGVGSFAAEALARSGVGRILLVDKDDVDITNVNRQLHALLSTVGQPKVDLMKARIADINPECEVISLKMFYTEETYEQFFDYDLDYVIDASDTICYKIHLMKECLKRDIPLISSMGAANKTDPTRFQIADISKTHTDPIAKVVRTKLRKEGIKKGVQVIFSDESPIVIREDVRKEVGNDEAKIRKAKMPPSSNAFVPSVAGLIMGGHVVMDLLKDIEIKRVKDK	>D4FZF6_BACNB
D4FZH0_BACNB	Stage V sporulation protein	1	1	1		0.00043928	0.0015139	2.08017e-05	>	D4FZH0_BACNB	|	MAKQTFLKGTLILIAAGMVTRMLGFVNRVVIARFIGEEGVGLYMMAAPTFFLATTLTQFGLPVAISKLVAEASARGDHQKTKNILVMSLTITGVLSLIFTPLFLFFAPVMAETMLTDKRTLYPLLAITPVVPIIAISSVLRGYFQGKQNMNPLAMSQVLEQVVRISLVAVCTTIFLPYGIEYAAAGAMLSSVAGELASLLYLFVCFKYKKTIKIRKHFFQSIKNGKQTFTQLMSVSLPTTGSRFIGNLSWFFEPIVVAQSLAIAGVATVAATKQYGELTGFAMTLLTLPSFITYSLSTALVPAISEGMEQKKLQVVEYRLEQAMRLCLLSGGISVVILFVFADELMRVMYGSSGAAVFIKVMAPFFLLYYFQGPLQAVLQALNLAGAAMMNSLIGALVK…	>D4FZH0_BACNB|MAKQTFLKGTLILIAAGMVTRMLGFVNRVVIARFIGEEGVGLYMMAAPTFFLATTLTQFGLPVAISKLVAEASARGDHQKTKNILVMSLTITGVLSLIFTPLFLFFAPVMAETMLTDKRTLYPLLAITPVVPIIAISSVLRGYFQGKQNMNPLAMSQVLEQVVRISLVAVCTTIFLPYGIEYAAAGAMLSSVAGELASLLYLFVCFKYKKTIKIRKHFFQSIKNGKQTFTQLMSVSLPTTGSRFIGNLSWFFEPIVVAQSLAIAGVATVAATKQYGELTGFAMTLLTLPSFITYSLSTALVPAISEGMEQKKLQVVEYRLEQAMRLCLLSGGISVVILFVFADELMRVMYGSSGAAVFIKVMAPFFLLYYFQGPLQAVLQALNLA…	>D4FZH0_BACNB
D4FZI9_BACNB	Spore cortex protein	0	0	1		0.000169528	1.16161e-05	9.94074e-05	>	D4FZI9_BACNB	|	MTAGLTACGANDNAMNDTRNNDNTRPIGYYSNENDADRQGDGIDHDGPVSELMEDQNDGNRNTTNVNNRDRVTADDRVPLATDGTYNNTNNRNMNRNAANNGYDNQENRRLAAKIANRVKQVKNVNDTQVMVSDDRVVIAVKSHREFTKSDRDNVVKAARNYANGRDVQVSTDKGLFRKLHKMNNR	>D4FZI9_BACNB|MTAGLTACGANDNAMNDTRNNDNTRPIGYYSNENDADRQGDGIDHDGPVSELMEDQNDGNRNTTNVNNRDRVTADDRVPLATDGTYNNTNNRNMNRNAANNGYDNQENRRLAAKIANRVKQVKNVNDTQVMVSDDRVVIAVKSHREFTKSDRDNVVKAARNYANGRDVQVSTDKGLFRKLHKMNNR	>D4FZI9_BACNB
D4FZJ0_BACNB	Morphogenetic protein associated with SpoVID	25	14	20		3.36094e-07	3.4077e-07	3.53232e-07	>	D4FZJ0_BACNB	|	MKIHIVQKGDSLWKIAEKYGVDVEEVKKLNTQLSNPDLIMPGMKIKVPSEGVPVRKEPKAGKSPAAGSVKQEHPYAKEKPKSVVDVEDTKPKEKKSMPYVPPMPNLQENVYPEADVNDYYDMKQLFQPWSPPKPEEPKKHHDGNMDHMYHMQDQFPQQEAMSNMENANYPNMPNMPKAPEVGGVEEENVHHTVPNMPMPAVQPYYHYPAHFVPCPVPVSPIFPGSGLCYPYYPAQAYPMHPMHGYQPGFVSPQYDPGYENQHHENSHHGHYGSYGAPQYASPAYGSPYGHMPYGPYYGTPQVMGAYQPAAAHGYMPYKDHDDCGCDGDHQPYFSAPGHSGMGAYGSPNMPYGTANPNPNPYSAGVSMPMTNQPSVNQMFGRPEEENE	>D4FZJ0_BACNB|MKIHIVQKGDSLWKIAEKYGVDVEEVKKLNTQLSNPDLIMPGMKIKVPSEGVPVRKEPKAGKSPAAGSVKQEHPYAKEKPKSVVDVEDTKPKEKKSMPYVPPMPNLQENVYPEADVNDYYDMKQLFQPWSPPKPEEPKKHHDGNMDHMYHMQDQFPQQEAMSNMENANYPNMPNMPKAPEVGGVEEENVHHTVPNMPMPAVQPYYHYPAHFVPCPVPVSPIFPGSGLCYPYYPAQAYPMHPMHGYQPGFVSPQYDPGYENQHHENSHHGHYGSYGAPQYASPAYGSPYGHMPYGPYYGTPQVMGAYQPAAAHGYMPYKDHDDCGCDGDHQPYFSAPGHSGMGAYGSPNMPYGTANPNPNPYSAGVSMPMTNQPSVNQMFGRPEEE…	>D4FZJ0_BACNB
D4FZK2_BACNB	Ribosomal-processing cysteine protease Prp	1	1	0		0.0179975	0.0464693	_	>	D4FZK2_BACNB	|	MIQATIRRSHDKGILSFEMTGHANFAEHGQDLVCAGVTAVVFGAVNAVIVLAGFEPLLDIGEDGGYFYFEFPESLDPEARQKAQLLIEGMIVSLETIERDYKDNLRVTTNII	>D4FZK2_BACNB|MIQATIRRSHDKGILSFEMTGHANFAEHGQDLVCAGVTAVVFGAVNAVIVLAGFEPLLDIGEDGGYFYFEFPESLDPEARQKAQLLIEGMIVSLETIERDYKDNLRVTTNII	>D4FZK2_BACNB
D4FZQ5_BACNB	type I site-specific deoxyribonuclease	0	0	1		_	_	0.0483092	>	D4FZQ5_BACNB	|	MSGNFSFFQGKWDVLANLGETAERNVYHDPHTTVMKLRLFAETLTKFILAAENIKEAYGTTQVDRINTLRRERLLEPELIDILEALRRKGNVAMHEADYGKVEEAKALLQLTFRLSIWFMEVYGDWDFQAPEYTELQEQVEQSTETLQREYEEKVKKLEEELEAIRRQAEVELEEVKIERKKISKNFMRRQQLTEAETRTIIDGKLRAVGWEVDTTVLNHQKNGTLPEKNRNMAIAEWKVNGGRVDYALFIGLKLVGFIEAKAKKKTIPGALESQTKVYAKNAAQVEDEVIIPTTGEYKVPFLYATNGRPYLRQLQEESGIWFWDSRKPLEHARPLEGWHSPDDLQLLLSQDDKDANKRLEEEDITKFGLRHYQQRAVLSAEEGLKEGQRRMLIAMATG…	>D4FZQ5_BACNB|MSGNFSFFQGKWDVLANLGETAERNVYHDPHTTVMKLRLFAETLTKFILAAENIKEAYGTTQVDRINTLRRERLLEPELIDILEALRRKGNVAMHEADYGKVEEAKALLQLTFRLSIWFMEVYGDWDFQAPEYTELQEQVEQSTETLQREYEEKVKKLEEELEAIRRQAEVELEEVKIERKKISKNFMRRQQLTEAETRTIIDGKLRAVGWEVDTTVLNHQKNGTLPEKNRNMAIAEWKVNGGRVDYALFIGLKLVGFIEAKAKKKTIPGALESQTKVYAKNAAQVEDEVIIPTTGEYKVPFLYATNGRPYLRQLQEESGIWFWDSRKPLEHARPLEGWHSPDDLQLLLSQDDKDANKRLEEEDITKFGLRHYQQRAVLSAEEGL…	>D4FZQ5_BACNB
D4FZS5_BACNB	Thioredoxin	14	13	11		2.37867e-10	1.86352e-10	2.41515e-08	>	D4FZS5_BACNB	|	MAIVKATDQSFSAETSEGVVLADFWAPWCGPCKMIAPVLEELDQEMGDKLKIVKIDVDENQETAGKYGVMSIPTLLVLKDGEVVETSVGFKPKEALQELVNKHL	>D4FZS5_BACNB|MAIVKATDQSFSAETSEGVVLADFWAPWCGPCKMIAPVLEELDQEMGDKLKIVKIDVDENQETAGKYGVMSIPTLLVLKDGEVVETSVGFKPKEALQELVNKHL	>D4FZS5_BACNB
D4FZZ0_BACNB	Malate dehydrogenase	7	4	5		2.56211e-05	0.000334945	2.31223e-05	>	D4FZZ0_BACNB	|	MGNTRKKVSVIGAGFTGATTAFLIAQKELADVVLVDIPQLENPTKGKALDMLEASPVQGFDAKITGTSNYEDTAGSDIVVITAGIARKPGMSRDDLVSSNEKIMRSVTREIVKYSPDSIIVVLTNPVDAMTYAVYKESGFPKERVIGQSGVLDTARFRTFVAEELNLSVKDVTGFVLGGHGDDMVPLVRYSYAGGIPLETLIPKERIDAIVERTRKGGGEIVNLLGNGSAYYAPAASLTEMVEAILKDQRRVLPTIAYLEGEYGYEGIYLGVPTIIGGNGLEQIIELELTDYERAQLNKSVESVKNVMKVLS	>D4FZZ0_BACNB|MGNTRKKVSVIGAGFTGATTAFLIAQKELADVVLVDIPQLENPTKGKALDMLEASPVQGFDAKITGTSNYEDTAGSDIVVITAGIARKPGMSRDDLVSSNEKIMRSVTREIVKYSPDSIIVVLTNPVDAMTYAVYKESGFPKERVIGQSGVLDTARFRTFVAEELNLSVKDVTGFVLGGHGDDMVPLVRYSYAGGIPLETLIPKERIDAIVERTRKGGGEIVNLLGNGSAYYAPAASLTEMVEAILKDQRRVLPTIAYLEGEYGYEGIYLGVPTIIGGNGLEQIIELELTDYERAQLNKSVESVKNVMKVLS	>D4FZZ0_BACNB
D4G005_BACNB	Sporulation protein	1	0	0		0.000741426	_	_	>	D4G005_BACNB	|	MMCGAVISWFFFLFTYGTFQEEQVSLIEKQKEHVKDLNNQISIYQEDLHKLNEDNKRKLLIQSVSVKLLNGDKYKISQPDKTKFEEHVKDDISEVITKDIESVYQTKDLLKRTIENKVYMINEKKYEATVRELIIYTRLTVELEISFAT	>D4G005_BACNB|MMCGAVISWFFFLFTYGTFQEEQVSLIEKQKEHVKDLNNQISIYQEDLHKLNEDNKRKLLIQSVSVKLLNGDKYKISQPDKTKFEEHVKDDISEVITKDIESVYQTKDLLKRTIENKVYMINEKKYEATVRELIIYTRLTVELEISFAT	>D4G005_BACNB
D4G014_BACNB	3-ketoacyl-(Acyl-carrier-protein) reductase	2	3	3		0.0222941	0.00951002	0.0237783	>	D4G014_BACNB	|	MRHALITAGSKGLGRKVTETLLAKGYSVTVNYRQDEEAVSRLKEACPDCLDRLQFVKGDVTKKEDLLRIAKAALNRFGRIDFLINNAGPYIFERKKLADYTDDEWYGMLEGNLSAVFHLFKAVIPVMRKQQFGRIITYGFQGAAHAPGWLHRSAFGAAKVGLASLTKTIAIEEAEFGITSNMVCPGDIVGDMKEASIEEARMRIGKEKTPIGRSGTGEDIARIIAFLCEENSDLVTGTVIEATGGLNVINKNQTT	>D4G014_BACNB|MRHALITAGSKGLGRKVTETLLAKGYSVTVNYRQDEEAVSRLKEACPDCLDRLQFVKGDVTKKEDLLRIAKAALNRFGRIDFLINNAGPYIFERKKLADYTDDEWYGMLEGNLSAVFHLFKAVIPVMRKQQFGRIITYGFQGAAHAPGWLHRSAFGAAKVGLASLTKTIAIEEAEFGITSNMVCPGDIVGDMKEASIEEARMRIGKEKTPIGRSGTGEDIARIIAFLCEENSDLVTGTVIEATGGLNVINKNQTT	>D4G014_BACNB
D4G019_BACNB	Acetate kinase	1	0	0		0.0334076	_	_	>	D4G019_BACNB	|	MTMFKWKSQIFFGEDVDIHREKSTKNEVVDTEYKGASIMSKIIAINAGSSSLKFQLFEMPSETVLTKGLVERIGIADSVFTISVNGEKNTEVTDIPDHAVAVKMLLNKLTEFGIIKDLNEIDGIGHRVVHGGEKFSDSVLLTDETIKEIEDISELAPLHNPANIVGIKAFKEVLPNVPAVAVFDTAFHQTMPEQSYLYSLPYEYYEKFGIRKYGFHGTSHKYVTERAAELLGRPLKDLRLISCHLGNGASIAAVEGGKSIDTSMGFTPLAGVAMGTRSGNIDPALIPYIMEKTGQTADEVLNTLNKKSGLLGISGFSSDLRDIVEATKEGNERAETALEVFASRIHKYIGSYAARMSGVDAIIFTAGIGENSVEVRERVLRGLEFMGVYWDPALNNVRG…	>D4G019_BACNB|MTMFKWKSQIFFGEDVDIHREKSTKNEVVDTEYKGASIMSKIIAINAGSSSLKFQLFEMPSETVLTKGLVERIGIADSVFTISVNGEKNTEVTDIPDHAVAVKMLLNKLTEFGIIKDLNEIDGIGHRVVHGGEKFSDSVLLTDETIKEIEDISELAPLHNPANIVGIKAFKEVLPNVPAVAVFDTAFHQTMPEQSYLYSLPYEYYEKFGIRKYGFHGTSHKYVTERAAELLGRPLKDLRLISCHLGNGASIAAVEGGKSIDTSMGFTPLAGVAMGTRSGNIDPALIPYIMEKTGQTADEVLNTLNKKSGLLGISGFSSDLRDIVEATKEGNERAETALEVFASRIHKYIGSYAARMSGVDAIIFTAGIGENSVEVRERVLRGLEF…	>D4G019_BACNB
D4G021_BACNB	N6_Mtase domain-containing protein	2	0	0		0.0172199	0.0392422	_	>	D4G021_BACNB	|	MQKDHVGAVYELLNEAAIMIKNELQISYIEALAEAGEMYFLEKTDQLKLPADQKTKQLQALLEKAEFGTYEHEWVRKAFQLAVLKGMKDISHPNRQMTPDTIGLFISYLVNKFMADKKELTILDPALGTGNLLFTVLNQLSEKTANSFGIEIDDVLLKIAYAQANLLKKELELFHQDSLEPLFIDPVDTVICDLPVGYYPNDEGAEAFELKADEGHSFAHHLFIEQSVKHTKPGGYLFFMIPNHLFESSQSGKLKQFFKDKVHINALLQLPKSIFKDEAHAKSILVLQKQGEYTKAPGQILLANLPSFSNQKAMLDMMAQFDEWFKKEK	>D4G021_BACNB|MQKDHVGAVYELLNEAAIMIKNELQISYIEALAEAGEMYFLEKTDQLKLPADQKTKQLQALLEKAEFGTYEHEWVRKAFQLAVLKGMKDISHPNRQMTPDTIGLFISYLVNKFMADKKELTILDPALGTGNLLFTVLNQLSEKTANSFGIEIDDVLLKIAYAQANLLKKELELFHQDSLEPLFIDPVDTVICDLPVGYYPNDEGAEAFELKADEGHSFAHHLFIEQSVKHTKPGGYLFFMIPNHLFESSQSGKLKQFFKDKVHINALLQLPKSIFKDEAHAKSILVLQKQGEYTKAPGQILLANLPSFSNQKAMLDMMAQFDEWFKKEK	>D4G021_BACNB
D4G023_BACNB	Sporulation protein YtfJ	1	0	0		0.00505904	_	_	>	D4G023_BACNB	|	MIHQFKEEAYMADHPIQGLMKTAMENLKEMIDVNTIIGDPVETPDGSVILTVSKVGFGFAAGGSEFGGKPAEKKSEDDETREQKLPFGGGSGGGVSITPIAFLIVGSTGIRMLHLDENTHLIEKILDAAPQTLERIQQMFKKNNKNQGQGQNQNQMNNMNY	>D4G023_BACNB|MIHQFKEEAYMADHPIQGLMKTAMENLKEMIDVNTIIGDPVETPDGSVILTVSKVGFGFAAGGSEFGGKPAEKKSEDDETREQKLPFGGGSGGGVSITPIAFLIVGSTGIRMLHLDENTHLIEKILDAAPQTLERIQQMFKKNNKNQGQGQNQNQMNNMNY	>D4G023_BACNB
D4G030_BACNB	Acyl--CoA ligase	0	1	0		_	0.020569	_	>	D4G030_BACNB	|	MGGESEELFVLKREDLIAPMQYNLVNEMEKFSAAGQKTALLWEDESGKQESWSYEKLMEETNKIGAALADLGFKKGDKLIVMVPRVLEAYAVYLAILKSGMVVIPCSEMLRAKDLEYRIEHAEVKGAIVYSEFIGAFRDVSTTDKLITLSIGENDADWKNLLSIEADGSQFKTADTTRDDMAFLSYTSGTTGQPKGVVHTHGWAFAHLKTSAGAWLDISEKDIVWATAAPGWQKWVWSPFLAVLGSGATGFVYHGRFKAEKYLELLNRYKINVFCCTPTEYRLMAKVEGLDRFDLSALHSAVSAGEPLNREVIDVFQKHFGIKVRDGYGQTESTLLVGVLKDTPIKPGSMGKPTPGNQVEIINEDGEICKPGEVGDIAVHLSTPALFKEYFKDPERMKT…	>D4G030_BACNB|MGGESEELFVLKREDLIAPMQYNLVNEMEKFSAAGQKTALLWEDESGKQESWSYEKLMEETNKIGAALADLGFKKGDKLIVMVPRVLEAYAVYLAILKSGMVVIPCSEMLRAKDLEYRIEHAEVKGAIVYSEFIGAFRDVSTTDKLITLSIGENDADWKNLLSIEADGSQFKTADTTRDDMAFLSYTSGTTGQPKGVVHTHGWAFAHLKTSAGAWLDISEKDIVWATAAPGWQKWVWSPFLAVLGSGATGFVYHGRFKAEKYLELLNRYKINVFCCTPTEYRLMAKVEGLDRFDLSALHSAVSAGEPLNREVIDVFQKHFGIKVRDGYGQTESTLLVGVLKDTPIKPGSMGKPTPGNQVEIINEDGEICKPGEVGDIAVHLSTPA…	>D4G030_BACNB
D4G041_BACNB	30S ribosomal protein S4	2	0	2		9.84893e-05	_	3.99475e-05	>	D4G041_BACNB	|	MARYTGPSWKLSRRLGISLSGTGKELEKRPYAPGPHGPGQRKKLSEYGLQLQEKQKLRHMYGVNERQFRTLFDKAGKLAGKHGENFMILLDSRLDNVVYKLGLARTRRQARQLVNHGHILVDGSRVDIPSYLVKPGQTIGVREKSRNLSIIKESVEVNNFVPEYLTFDAEKLEGTFTRLPERSELAPEINEALIVEFYSR	>D4G041_BACNB|MARYTGPSWKLSRRLGISLSGTGKELEKRPYAPGPHGPGQRKKLSEYGLQLQEKQKLRHMYGVNERQFRTLFDKAGKLAGKHGENFMILLDSRLDNVVYKLGLARTRRQARQLVNHGHILVDGSRVDIPSYLVKPGQTIGVREKSRNLSIIKESVEVNNFVPEYLTFDAEKLEGTFTRLPERSELAPEINEALIVEFYSR	>D4G041_BACNB
D4G053_BACNB	YtxH domain-containing protein	1	0	0		0.0306516	_	0.0367589	>	D4G053_BACNB	|	MMSKDGINSKDFLIGTLIGGIIGATTALFLAPKSGKELRDDLGSQAVALRDKTDKMTADAKEKGTQYVSIAKDKTSNITQLVADQSGQIMNKVKDLRDRSKSDKTDSSTAMQDMREEAMQAADETKDQVLQTKEDVKDELKDAQKQAEQLNR	>D4G053_BACNB|MMSKDGINSKDFLIGTLIGGIIGATTALFLAPKSGKELRDDLGSQAVALRDKTDKMTADAKEKGTQYVSIAKDKTSNITQLVADQSGQIMNKVKDLRDRSKSDKTDSSTAMQDMREEAMQAADETKDQVLQTKEDVKDELKDAQKQAEQLNR	>D4G053_BACNB
D4G063_BACNB	Peptidase M28	0	0	2		_	_	0.00137145	>	D4G063_BACNB	|	MNQETKALFQTLTQLPGAPGNEHQVRAFMKQELAKYADDIVQDRLGSVFGVRRGAEDAPRIMVAGHMDEVGFMVTSITDNGLLRFQTLGGWWSQVLLAQRVEIQTDNGPVPGVISSIPPHLLTDAQRNRPMDIKNMMIDIGADDKEDAIKIGIKPGQQIVPVCPFTTMANEKKILSKAWDNRYGCGLSIELLKELHGKELPNTLYAGATVQEEVGLRGAQTASHMIKPDLFFALDASPANDMSGDKNEFGQLGKGFLLRILDRTTVMHRGMREFVLDMAETHDIPYQYFVSGGGTDAGKVHISNSGVPSAVIGICSRYIHTNASIIHIDDYAAAKEMLIKLVTACDKQTVDAIKENM	>D4G063_BACNB|MNQETKALFQTLTQLPGAPGNEHQVRAFMKQELAKYADDIVQDRLGSVFGVRRGAEDAPRIMVAGHMDEVGFMVTSITDNGLLRFQTLGGWWSQVLLAQRVEIQTDNGPVPGVISSIPPHLLTDAQRNRPMDIKNMMIDIGADDKEDAIKIGIKPGQQIVPVCPFTTMANEKKILSKAWDNRYGCGLSIELLKELHGKELPNTLYAGATVQEEVGLRGAQTASHMIKPDLFFALDASPANDMSGDKNEFGQLGKGFLLRILDRTTVMHRGMREFVLDMAETHDIPYQYFVSGGGTDAGKVHISNSGVPSAVIGICSRYIHTNASIIHIDDYAAAKEMLIKLVTACDKQTVDAIKENM	>D4G063_BACNB
D4G065_BACNB	Malate dehydrogenase	0	0	1		_	_	0.00439996	>	D4G065_BACNB	|	MKQFKVTNEGDIQTTLRGLEVLSVPFLNKGVAFTEEERKELGLKGFLPPKVLTIDDQAKRAYEQYSAQPDDLSKNVYLTALHDRNETLFYRLLNDHLGEMLPIVYTPTVGTAIQRYSHEYRKPRGLYLSIDDPDGMKEAFKQYKDQSDTIDLIVATDAEGILGIGDWGVGGIAISIGKLAVYTAAAGIDPSRVLAVVLDAGTNQESLLNDPLYVGNQHSRVRGERYDQFIDDYVALARETFPNALLHWEDFGAKNARSILKRYKDKVCTFNDDIQGTGAVSLAAVLSCAKASKVPLRDHRVVIFGAGTAGIGIAEQLREALVREGLSEEESYKRFWCIDRNGLLTDDMDQLLDFQKPYARSADEVKDYQRNGDGGGIDLLEVVRQAKPTILIGTSTVSG…	>D4G065_BACNB|MKQFKVTNEGDIQTTLRGLEVLSVPFLNKGVAFTEEERKELGLKGFLPPKVLTIDDQAKRAYEQYSAQPDDLSKNVYLTALHDRNETLFYRLLNDHLGEMLPIVYTPTVGTAIQRYSHEYRKPRGLYLSIDDPDGMKEAFKQYKDQSDTIDLIVATDAEGILGIGDWGVGGIAISIGKLAVYTAAAGIDPSRVLAVVLDAGTNQESLLNDPLYVGNQHSRVRGERYDQFIDDYVALARETFPNALLHWEDFGAKNARSILKRYKDKVCTFNDDIQGTGAVSLAAVLSCAKASKVPLRDHRVVIFGAGTAGIGIAEQLREALVREGLSEEESYKRFWCIDRNGLLTDDMDQLLDFQKPYARSADEVKDYQRNGDGGGIDLLEVVRQ…	>D4G065_BACNB
D4G0A8_BACNB	Alpha-D-galactoside galactohydrolase	2	1	3		0.00121315	0.000399248	0.000319332	>	D4G0A8_BACNB	|	MKKITFIGAGSTIFAKNVLGDCLLTEALNGFEFALYDIDPKRLQESQLMLENLRDRYNPSVAINSYDDRKLALQNAGYVINAIQVGGYKPSTVIDFEIPKRYGLRQTIADTVGIGGIFRSLRTIPVLFDIAKDMEEMCPDAWFLNYTNPMATLTGAMLRYTNIKTIGLCHSVQVCTKDLFKALGMEHDGIEERIAGINHMAWLLEVKKDGTDLYPEIKRRAKEKQKTKHHDMVRFELMDKFGYYVTESSEHNAEYHPYFIKRNYPELISELQIPLDEYPRRCVKQIENWEKMRDDIVNNKNLTHERSKEYGSRIIEAMETNEPFTFGGNVLNTGLIANLPSKAVVEVTCVADRKKITPCFAGELPEQLAALNRTNINTQLMTIEAAVTRKKEAVYQAAM…	>D4G0A8_BACNB|MKKITFIGAGSTIFAKNVLGDCLLTEALNGFEFALYDIDPKRLQESQLMLENLRDRYNPSVAINSYDDRKLALQNAGYVINAIQVGGYKPSTVIDFEIPKRYGLRQTIADTVGIGGIFRSLRTIPVLFDIAKDMEEMCPDAWFLNYTNPMATLTGAMLRYTNIKTIGLCHSVQVCTKDLFKALGMEHDGIEERIAGINHMAWLLEVKKDGTDLYPEIKRRAKEKQKTKHHDMVRFELMDKFGYYVTESSEHNAEYHPYFIKRNYPELISELQIPLDEYPRRCVKQIENWEKMRDDIVNNKNLTHERSKEYGSRIIEAMETNEPFTFGGNVLNTGLIANLPSKAVVEVTCVADRKKITPCFAGELPEQLAALNRTNINTQLMTIEA…	>D4G0A8_BACNB
D4G0E9_BACNB	S-ribosylhomocysteine lyase	0	0	1		_	_	0.000332451	>	D4G0E9_BACNB	|	MPSVESFELDHNAVVAPYVRHCGVHKVGTDGVVNKFDIRFCQPNKQAMKPDTIHTLEHLLAFTIRSHAEKYDHFDIIDISPMGCQTGYYLVVSGEPTSAEIVDLLEDTMKEAVEITEIPAANEKQCGQAKLHDLEGAKRLMRFWLSQDKEELLKVFG	>D4G0E9_BACNB|MPSVESFELDHNAVVAPYVRHCGVHKVGTDGVVNKFDIRFCQPNKQAMKPDTIHTLEHLLAFTIRSHAEKYDHFDIIDISPMGCQTGYYLVVSGEPTSAEIVDLLEDTMKEAVEITEIPAANEKQCGQAKLHDLEGAKRLMRFWLSQDKEELLKVFG	>D4G0E9_BACNB
D4G0G2_BACNB	2-succinylbenzoate--CoA ligase	1	1	1		0.00268982	0.00199387	0.00353751	>	D4G0G2_BACNB	|	MLTEQPNWLMQRAQLTPERIALIYRDQTVTFAELFAASKRMAAQLAAHSVRKGDTAAILLQNRAEMVYAVHACFLLGVKAVLLNTKLSTHERLFQLEDSESGFLLTDSNFDKKEYEHIVQTIDVDELMKEAAQEIEIQAYMQMDATATLMYTSGTTGKPKGVQQTFGNHYFSAVSSALNLGITEQDRWLIALPLFHISGLSALFKSVIYGMTVVLHQRFSVSDVLDSINRHEVTMISAVQTMLASLLEETSRCPESIRCILLGGGPAPLPLLEECREKGFPVFQSYGMTETCSQIVTLSPEFSMEKLGSAGKPLFSCEIKIERDGQVCEPFEHGEIMVKGPNVMKSYFNRESANEASFQNGWLKTGDLGYLDNEGFLYVLDRRSDLIISGGENIYPAEV…	>D4G0G2_BACNB|MLTEQPNWLMQRAQLTPERIALIYRDQTVTFAELFAASKRMAAQLAAHSVRKGDTAAILLQNRAEMVYAVHACFLLGVKAVLLNTKLSTHERLFQLEDSESGFLLTDSNFDKKEYEHIVQTIDVDELMKEAAQEIEIQAYMQMDATATLMYTSGTTGKPKGVQQTFGNHYFSAVSSALNLGITEQDRWLIALPLFHISGLSALFKSVIYGMTVVLHQRFSVSDVLDSINRHEVTMISAVQTMLASLLEETSRCPESIRCILLGGGPAPLPLLEECREKGFPVFQSYGMTETCSQIVTLSPEFSMEKLGSAGKPLFSCEIKIERDGQVCEPFEHGEIMVKGPNVMKSYFNRESANEASFQNGWLKTGDLGYLDNEGFLYVLDRRSD…	>D4G0G2_BACNB
D4G0H3_BACNB	Uncharacterized protein	3	4	3		4.13228e-06	2.51293e-05	5.98953e-05	>	D4G0H3_BACNB	|	MRSSRQKASISKLDLDQFVFTPPGPMGWQAHDSIPAEKGEEEKHLDMGSIRELPHINASKEYQEETKEKETDHKIVDDEEETKFETTPEPEEERDSKRSAPPYEEEDEEEPDVAEEARVEIIILPSESKPAPWFSQTVKRKA	>D4G0H3_BACNB|MRSSRQKASISKLDLDQFVFTPPGPMGWQAHDSIPAEKGEEEKHLDMGSIRELPHINASKEYQEETKEKETDHKIVDDEEETKFETTPEPEEERDSKRSAPPYEEEDEEEPDVAEEARVEIIILPSESKPAPWFSQTVKRKA	>D4G0H3_BACNB
D4G0H4_BACNB	Spore coat protein S	21	20	22		7.76905e-09	1.10238e-08	7.93321e-08	>	D4G0H4_BACNB	|	MYQKEHEEQIVSEILSYYPFHIDHVALKSNKSGRKIWEVETDHGPKLLKEAQMKPERMLFITQAHAHLQEQGLPIAPIHQTKNGGSCLGTDQVSYSLYDKVTGKEMIYYDAEQMKKVMSFAGHFHHASKGYVCTDESKKRSRLGKWHKLYRWKLQELEGNMQIAASYPDDVFSQTFLKHADKMLARGKEALQALDDSEYETWTKETLEHGGFCFQDFTLARLTEIEGEPFLKELHSITYDLPSRDLRILLNKVMVKLSVWDTDFMVALLAAYDAVYPLTEKQYEVLWIDLAFPHLFCAIGHKYYLKQKKTWSDEKYNWALQNMISVEGSKDSFLDNLPELYKKIKAYREAN	>D4G0H4_BACNB|MYQKEHEEQIVSEILSYYPFHIDHVALKSNKSGRKIWEVETDHGPKLLKEAQMKPERMLFITQAHAHLQEQGLPIAPIHQTKNGGSCLGTDQVSYSLYDKVTGKEMIYYDAEQMKKVMSFAGHFHHASKGYVCTDESKKRSRLGKWHKLYRWKLQELEGNMQIAASYPDDVFSQTFLKHADKMLARGKEALQALDDSEYETWTKETLEHGGFCFQDFTLARLTEIEGEPFLKELHSITYDLPSRDLRILLNKVMVKLSVWDTDFMVALLAAYDAVYPLTEKQYEVLWIDLAFPHLFCAIGHKYYLKQKKTWSDEKYNWALQNMISVEGSKDSFLDNLPELYKKIKAYREAN	>D4G0H4_BACNB
D4G0H5_BACNB	Spore coat protein SA	37	42	41		3.60399e-07	1.11663e-07	7.35307e-08	>	D4G0H5_BACNB	|	MKIALIATEKLPVPSVRGGAIQIYLEAVAPLIAKKHEVTVFSIKDPNLADREKVDGVHYVHLDEDRYEEAVGEELKKSRFDLVHVCNRPSWVPKLKKKAPDAVFILSVHNEMFAYDKISQAEGEICIDSVAQIVTVSDYIGQTITSRFPSARSKTKTVYSGVDLKAYHPRWTNEGQRAREEMRSELGLHGKKIVLFVGRLSKVKGPHILLQALPDIIEEHPDVMMVFIGSKWFGDNELNNYVKHLHTLGAMQKDHVTFIQFVKPKDIPRLYTMSDVFVCSSQWQEPLARVHYEAMAAGLPIITSNRGGNPEVIEEGKNGYIIHDFENPKQYAERINDLLSSSEKRERLGKYSRREAENKFGWQRVAENLLSVYEKNR	>D4G0H5_BACNB|MKIALIATEKLPVPSVRGGAIQIYLEAVAPLIAKKHEVTVFSIKDPNLADREKVDGVHYVHLDEDRYEEAVGEELKKSRFDLVHVCNRPSWVPKLKKKAPDAVFILSVHNEMFAYDKISQAEGEICIDSVAQIVTVSDYIGQTITSRFPSARSKTKTVYSGVDLKAYHPRWTNEGQRAREEMRSELGLHGKKIVLFVGRLSKVKGPHILLQALPDIIEEHPDVMMVFIGSKWFGDNELNNYVKHLHTLGAMQKDHVTFIQFVKPKDIPRLYTMSDVFVCSSQWQEPLARVHYEAMAAGLPIITSNRGGNPEVIEEGKNGYIIHDFENPKQYAERINDLLSSSEKRERLGKYSRREAENKFGWQRVAENLLSVYEKNR	>D4G0H5_BACNB
D4G0H6_BACNB	APH domain-containing protein	20	12	15		3.07159e-06	2.60233e-08	3.70137e-09	>	D4G0H6_BACNB	|	MAENHEVIEEGNSSELPLSAEDAKKLTELAENVLQGWDVQAEKIDVIQGNQMALVWKVHTDSGALCLKRIHRPEKKALFSIFAQDYLAKKGMNVPGILPNKKGSLYSKHGSFLFVVYDWIEGRPFELTVKQDLEFIMKGLADFHTASVGYQPPNGVPVFTKLGRWPNHYTKRCKQMETWKLMAEAEKEDPFSQFYLQEIDGFIEDGLRIKDRLLQSTYVPWTEQLKKSPNLCHQDYGTGNTLLGENEQIWVIDLDTVSFDLPIRDLRKMIIPLLDTTGVWDEETFHVMLNAYESRAPLTEEQKQVMFIDMLFPYELYDVIREKYVRKSALPKEELESAFEYERIKANALRQLI	>D4G0H6_BACNB|MAENHEVIEEGNSSELPLSAEDAKKLTELAENVLQGWDVQAEKIDVIQGNQMALVWKVHTDSGALCLKRIHRPEKKALFSIFAQDYLAKKGMNVPGILPNKKGSLYSKHGSFLFVVYDWIEGRPFELTVKQDLEFIMKGLADFHTASVGYQPPNGVPVFTKLGRWPNHYTKRCKQMETWKLMAEAEKEDPFSQFYLQEIDGFIEDGLRIKDRLLQSTYVPWTEQLKKSPNLCHQDYGTGNTLLGENEQIWVIDLDTVSFDLPIRDLRKMIIPLLDTTGVWDEETFHVMLNAYESRAPLTEEQKQVMFIDMLFPYELYDVIREKYVRKSALPKEELESAFEYERIKANALRQLI	>D4G0H6_BACNB
D4G0J2_BACNB	Biofilm-surface layer protein BslB	273	255	271		2.5459e-11	9.25e-13	3.92e-12	>	D4G0J2_BACNB	|	MAFRGGEKRAGLFNLSFFRGNFVMKRKLLSSLAISALSLGLLVSAPTASFAAESTSTKAHTESTMRTQSTASLFATITGASKTEWSFSDIELTYRPNTLLSLGVMEFTLPSGFTANTKDTLNGNALRTTQILNNGKTVRVPLALDLLGAGEFKLKLNNKTLPAAGTYTFRAENKSLSIGNKFYAEASIDVAKRSTPPTQPCGCN	>D4G0J2_BACNB|MAFRGGEKRAGLFNLSFFRGNFVMKRKLLSSLAISALSLGLLVSAPTASFAAESTSTKAHTESTMRTQSTASLFATITGASKTEWSFSDIELTYRPNTLLSLGVMEFTLPSGFTANTKDTLNGNALRTTQILNNGKTVRVPLALDLLGAGEFKLKLNNKTLPAAGTYTFRAENKSLSIGNKFYAEASIDVAKRSTPPTQPCGCN	>D4G0J2_BACNB
D4G0J8_BACNB	Cysteine dioxygenase	1	1	1		0.0364572	0.023593	0.00972263	>	D4G0J8_BACNB	|	MELYECIQDIFSGLKNPPVKDLATSLKQIPNAAKLSQPYIKEPDQYAYGRNTIYRNNELEIIVINIPPNKETTVHDHGQSIGCAMVLEGKLLNSIYRSAGEHAELSNSYFVHEGECLISTKGLIHKMSNPTSERMVSLHVYSPPLEDMTVFEEQKEVLENS	>D4G0J8_BACNB|MELYECIQDIFSGLKNPPVKDLATSLKQIPNAAKLSQPYIKEPDQYAYGRNTIYRNNELEIIVINIPPNKETTVHDHGQSIGCAMVLEGKLLNSIYRSAGEHAELSNSYFVHEGECLISTKGLIHKMSNPTSERMVSLHVYSPPLEDMTVFEEQKEVLENS	>D4G0J8_BACNB
D4G0K3_BACNB	L-rhamnose mutarotase	0	0	2		_	_	0.0472097	>	D4G0K3_BACNB	|	MFVHQDKYEEYKQRHDDIWPEMAEALKAHGAHHYSIFLDEETGRLFAYLEIEDEEKWRKMADTEVCRRWWKSMAPLMKTNSDFSPVSIDLKEVFYLD	>D4G0K3_BACNB|MFVHQDKYEEYKQRHDDIWPEMAEALKAHGAHHYSIFLDEETGRLFAYLEIEDEEKWRKMADTEVCRRWWKSMAPLMKTNSDFSPVSIDLKEVFYLD	>D4G0K3_BACNB
D4G0L4_BACNB	Protein-glutamine gamma-glutamyltransferase	45	37	40		4.77763e-08	3.75188e-07	4.18805e-08	>	D4G0L4_BACNB	|	MIIVSGQLLRPQDIENWQIDQNLNPLLKEMIETPVQFDYHSIAELMFELKLRMNIVAAAKTLHKSGAKFATFLKTYGNTTYWRVSPEGALELKYRMPPSKAIRDIAENGPFYAFECATAIVIIYYLALIDTIGEDKFNASFDRIILYDWHYEKLPIYTETGHHFFLGDCLYFKNPEFDPQKAQWRGENVILLGEDKYFAHGLGILNGKQIIDKLNSFRKKGALQSAYLLSQATRLDVPSLFRIVR	>D4G0L4_BACNB|MIIVSGQLLRPQDIENWQIDQNLNPLLKEMIETPVQFDYHSIAELMFELKLRMNIVAAAKTLHKSGAKFATFLKTYGNTTYWRVSPEGALELKYRMPPSKAIRDIAENGPFYAFECATAIVIIYYLALIDTIGEDKFNASFDRIILYDWHYEKLPIYTETGHHFFLGDCLYFKNPEFDPQKAQWRGENVILLGEDKYFAHGLGILNGKQIIDKLNSFRKKGALQSAYLLSQATRLDVPSLFRIVR	>D4G0L4_BACNB
D4G0M3_BACNB	Atypical membrane-integrating protein	0	1	0		_	0.0271796	_	>	D4G0M3_BACNB	|	MEAMKVTSEEKEQLSTAIDRMNEGLDAFIQLYNESEIDEPLIQLDDDTAELMKQARDMYGQEKLNEKLNTIIKQILSISVSEEGEKE	>D4G0M3_BACNB|MEAMKVTSEEKEQLSTAIDRMNEGLDAFIQLYNESEIDEPLIQLDDDTAELMKQARDMYGQEKLNEKLNTIIKQILSISVSEEGEKE	>D4G0M3_BACNB
D4G0Q7_BACNB	Putative monovalent cation/H+ antiporter subunit E	0	1	0		_	0.0280288	_	>	D4G0Q7_BACNB	|	MAFQILLNVFLAFCWMFLSNSPSAAGFITGYILGMLSLFFFRRFFTRQFYLWKLISIIKLCFIFIKELYLANVSVMKSVLSPKLNIRPGIFAFKTELTKDWEITLLSLLITLTPGTLVMDISDDRTILYIHAMDIEDAEKAIFDIRESFEKAIQEVSR	>D4G0Q7_BACNB|MAFQILLNVFLAFCWMFLSNSPSAAGFITGYILGMLSLFFFRRFFTRQFYLWKLISIIKLCFIFIKELYLANVSVMKSVLSPKLNIRPGIFAFKTELTKDWEITLLSLLITLTPGTLVMDISDDRTILYIHAMDIEDAEKAIFDIRESFEKAIQEVSR	>D4G0Q7_BACNB
D4G0R7_BACNB	Inner spore coat protein	22	22	20		1.26268e-09	2.788e-09	2.62001e-07	>	D4G0R7_BACNB	|	MYPYEVRRPPAPANNIDTFIRSARQAAGIFADAQLVLGRIAGSRELSRRILTAAEQSDKQTIKRLIKQMGVRHEVDTVFNPDGIYISLIGTQSRIILALRWSEDRNHFASIRL	>D4G0R7_BACNB|MYPYEVRRPPAPANNIDTFIRSARQAAGIFADAQLVLGRIAGSRELSRRILTAAEQSDKQTIKRLIKQMGVRHEVDTVFNPDGIYISLIGTQSRIILALRWSEDRNHFASIRL	>D4G0R7_BACNB
D4G0S9_BACNB	Type VII secretion protein EsaA	0	0	1		_	_	0.0292415	>	D4G0S9_BACNB	|	MTEQRKSLIKLISAVIIILLLPVLFFRFIGDDPTKKAVNSTRQIAVVNEDTGVLSDEVKSDEEDKSAQFGKEVAAVLGERPDYSWTVVNRSAAETGLASKKYDAIVYIPSDFSKNILSYDKDHPQKATLEFSIQDNLNAVNKEKVQRELEDAQKTMNKKMSALYWNFVSQKVDNIRGEFDKIVNKESEFQNVMYNFYKPSSNDLAGEIKQQKDLIDELKKSMNEAQGTTKEKASTAEEAKNTLKEFIDTVERYKEYQENQKKLLLAAQDSTQQQIRTGLDAIQAQQKANQFSERMSGLATGIGQAKTQLGLTSLALKSAEQTRQGQVPLQEMGMKKIQEDMFSTFLERYETQYTATKIQNLNQLQDKIVNLRPALIKPEEDDQKHDNSNEENNDKEEDT…	>D4G0S9_BACNB|MTEQRKSLIKLISAVIIILLLPVLFFRFIGDDPTKKAVNSTRQIAVVNEDTGVLSDEVKSDEEDKSAQFGKEVAAVLGERPDYSWTVVNRSAAETGLASKKYDAIVYIPSDFSKNILSYDKDHPQKATLEFSIQDNLNAVNKEKVQRELEDAQKTMNKKMSALYWNFVSQKVDNIRGEFDKIVNKESEFQNVMYNFYKPSSNDLAGEIKQQKDLIDELKKSMNEAQGTTKEKASTAEEAKNTLKEFIDTVERYKEYQENQKKLLLAAQDSTQQQIRTGLDAIQAQQKANQFSERMSGLATGIGQAKTQLGLTSLALKSAEQTRQGQVPLQEMGMKKIQEDMFSTFLERYETQYTATKIQNLNQLQDKIVNLRPALIKPEEDDQKH…	>D4G0S9_BACNB
D4G0T7_BACNB	YukJ family protein	0	1	1		_	0.0279361	0.0429701	>	D4G0T7_BACNB	|	MAVQQYGVLKGIVLDMKRETDDDSPHFQVKMLGEENTYYRCAINVMSSSEESEVLYLADDQFDSGSITILPNMPYGYTRINEANREVALDYVRGNLFDPREMKPLPHEITGPDNDLNDFIETYMKKAQDEKAPVYIFGSKFGPEQAADKIFGFTPTNGMHNIHMNQGNAMDTRWKKDNGSWHDGGILIQFADQWAAVFLAFLSQSWCNDENGNPVRDCDHTQTSA	>D4G0T7_BACNB|MAVQQYGVLKGIVLDMKRETDDDSPHFQVKMLGEENTYYRCAINVMSSSEESEVLYLADDQFDSGSITILPNMPYGYTRINEANREVALDYVRGNLFDPREMKPLPHEITGPDNDLNDFIETYMKKAQDEKAPVYIFGSKFGPEQAADKIFGFTPTNGMHNIHMNQGNAMDTRWKKDNGSWHDGGILIQFADQWAAVFLAFLSQSWCNDENGNPVRDCDHTQTSA	>D4G0T7_BACNB
D4G0V3_BACNB	Pyr_redox_2 domain-containing protein	6	1	4		1.39717e-08	3.94649e-05	3.01626e-09	>	D4G0V3_BACNB	|	MGLTKAKKEKVDVMALNKPKIVILGAGYGGLMTVTRLTKYVGPNDADITLVNKHNYHYETTWMHEASAGTLHHDRCRYQIKDVINQSRVNFVQDTVKAIKIDDKKVVLANGELQYDYLVIGLGAVPETFGIKGLKEYAFPIANINTSRLLREHIELQFATYNTEAEKRPDRLTIVVGGAGFTGIEFLGELAARVPELCKEYDVDRSLVRIICVEAAPTVLPGFDPELVDYAVHYLEENGVEFKIGTAVQECTPEGVRVGKKDEEPEQIKSQTVVWAAGVRGHPIVEEAGFENMRGRVKVNPDLRAPGHDNVFILGDSSLFMNEDTERPYPPTAQIAMQQGITVAKNLGRLIKGGELEEFKPDIKGTVASLGEHNAVGVVYGRKLKGTPASFMKKVIDNR…	>D4G0V3_BACNB|MGLTKAKKEKVDVMALNKPKIVILGAGYGGLMTVTRLTKYVGPNDADITLVNKHNYHYETTWMHEASAGTLHHDRCRYQIKDVINQSRVNFVQDTVKAIKIDDKKVVLANGELQYDYLVIGLGAVPETFGIKGLKEYAFPIANINTSRLLREHIELQFATYNTEAEKRPDRLTIVVGGAGFTGIEFLGELAARVPELCKEYDVDRSLVRIICVEAAPTVLPGFDPELVDYAVHYLEENGVEFKIGTAVQECTPEGVRVGKKDEEPEQIKSQTVVWAAGVRGHPIVEEAGFENMRGRVKVNPDLRAPGHDNVFILGDSSLFMNEDTERPYPPTAQIAMQQGITVAKNLGRLIKGGELEEFKPDIKGTVASLGEHNAVGVVYGRKLK…	>D4G0V3_BACNB
D4G0Y4_BACNB	Homoserine dehydrogenase	1	0	0		0.00650628	_	_	>	D4G0Y4_BACNB	|	MKAIRVGLLGLGTVGSGVVKIIQDHQDKLMHQVGCPVTIKKVLVKDLEKKREVDLPKEVLTTEVYDVIDDPDVDVVIEVIGGVEQTKQYLVDALRSKKHVVTANKDLMAVYGSELLAEAKENGCDIYFEASVAGGIPILRTLEEGLSSDRITKMMGIVNGTTNFILTKMIKEKSPYEEVLKEAQDLGFAEADPTSDVEGLDAARKMAILARLGFSMNVDLEDVKVKGISQITDEDISFSKRLGYTMKLIGIAQRDGSKIEVSVQPTLLPDHHPLSAVHNEFNAVYVYGEAVGETMFYGPGAGSMPTATSVVSDLVAVMKNMRLGVTGNSFVGPQYEKNMKSPSDIYAQQFLRIHVKDEVGSFSKITSVFSERGVSFEKILQLPIKGHDELAEIVIVTHH…	>D4G0Y4_BACNB|MKAIRVGLLGLGTVGSGVVKIIQDHQDKLMHQVGCPVTIKKVLVKDLEKKREVDLPKEVLTTEVYDVIDDPDVDVVIEVIGGVEQTKQYLVDALRSKKHVVTANKDLMAVYGSELLAEAKENGCDIYFEASVAGGIPILRTLEEGLSSDRITKMMGIVNGTTNFILTKMIKEKSPYEEVLKEAQDLGFAEADPTSDVEGLDAARKMAILARLGFSMNVDLEDVKVKGISQITDEDISFSKRLGYTMKLIGIAQRDGSKIEVSVQPTLLPDHHPLSAVHNEFNAVYVYGEAVGETMFYGPGAGSMPTATSVVSDLVAVMKNMRLGVTGNSFVGPQYEKNMKSPSDIYAQQFLRIHVKDEVGSFSKITSVFSERGVSFEKILQLPIK…	>D4G0Y4_BACNB
D4G0Y5_BACNB	Spore coat protein YutH	6	5	5		3.26087e-06	2.5783e-06	0.000100327	>	D4G0Y5_BACNB	|	MVKGTIKEKYGIHIRQLSMYQHTYQCFQTPNSYFLIVPVSQFSETELAELYYMSQYLQEQSDPYVSVFIFTKEGELTFEHEGKTYALLKAAPPYSNRAFSIGAELAEFHRKGRGYPYEVKAAGRIGQWKDLWGKRIDQLEAFWQRKVQTPPHEPFDKKMIESFPYYLGLSENAIQYLVDTELDDKPQAADSGTICHQRMERHTWSPESLIRIPADWVFDHASRDLAEYMRHTFLHHRQDFNQQGFLFLQEYEQVTPLSSFSKRLLYSRLLFPLHYFEIVESYYMSSESEKHYFEEQLNFILNDCGRYEQFLNTAQEFMNMRAQKLFVPRVSWLGKGSSG	>D4G0Y5_BACNB|MVKGTIKEKYGIHIRQLSMYQHTYQCFQTPNSYFLIVPVSQFSETELAELYYMSQYLQEQSDPYVSVFIFTKEGELTFEHEGKTYALLKAAPPYSNRAFSIGAELAEFHRKGRGYPYEVKAAGRIGQWKDLWGKRIDQLEAFWQRKVQTPPHEPFDKKMIESFPYYLGLSENAIQYLVDTELDDKPQAADSGTICHQRMERHTWSPESLIRIPADWVFDHASRDLAEYMRHTFLHHRQDFNQQGFLFLQEYEQVTPLSSFSKRLLYSRLLFPLHYFEIVESYYMSSESEKHYFEEQLNFILNDCGRYEQFLNTAQEFMNMRAQKLFVPRVSWLGKGSSG	>D4G0Y5_BACNB
D4G118_BACNB	ABC transporter domain-containing protein	0	1	1		_	0.00748428	0.00824423	>	D4G118_BACNB	|	MASLTFEHVKKSYHSQLTVKDFDLDVKDKELLVLVGPSGCGKSTTLRMVAGLESISEGNLLIDGERVNDLPPKERDIAMVFQNYALYPHMTVFDNMAFGLKLRKMAKQEIAERVHAAARILEIEHLLKRKPKALSGGQRQRVALGRSIVREPKVFLMDEPLSNLDAKLRVTMRTEISKLHQRLEATIIYVTHDQTEAMTMGDRIVVMNEGEIQQVAKPHDIYRYPANLFVAGFIGSPGMNFLKGIIEQQHGELFFTNSSIRLHIPEEKAKRLKEKGYAGEQMIAGVRPEHITQMTGNDQLFDSVFQANVEVNENLGSELIVHVMAGDERLKVRLDGNTRIDAGDSIQLSVKMDHVVFFDVETEEAVY	>D4G118_BACNB|MASLTFEHVKKSYHSQLTVKDFDLDVKDKELLVLVGPSGCGKSTTLRMVAGLESISEGNLLIDGERVNDLPPKERDIAMVFQNYALYPHMTVFDNMAFGLKLRKMAKQEIAERVHAAARILEIEHLLKRKPKALSGGQRQRVALGRSIVREPKVFLMDEPLSNLDAKLRVTMRTEISKLHQRLEATIIYVTHDQTEAMTMGDRIVVMNEGEIQQVAKPHDIYRYPANLFVAGFIGSPGMNFLKGIIEQQHGELFFTNSSIRLHIPEEKAKRLKEKGYAGEQMIAGVRPEHITQMTGNDQLFDSVFQANVEVNENLGSELIVHVMAGDERLKVRLDGNTRIDAGDSIQLSVKMDHVVFFDVETEEAVY	>D4G118_BACNB
D4G130_BACNB	VOC domain-containing protein	1	0	0		0.00776544	_	_	>	D4G130_BACNB	|	MQDQDKALKFYTEKLGFVKKEDVPMGKFRWITLVSPDDQDGTELLLEPNEHPAAKEYQKKIFSEGFPATMFGVADIQKEYNRLKEKGVTFSMEPTKMGEVTIAVFDDTCGNLIQIVQK	>D4G130_BACNB|MQDQDKALKFYTEKLGFVKKEDVPMGKFRWITLVSPDDQDGTELLLEPNEHPAAKEYQKKIFSEGFPATMFGVADIQKEYNRLKEKGVTFSMEPTKMGEVTIAVFDDTCGNLIQIVQK	>D4G130_BACNB
D4G188_BACNB	Component of the GerA germination receptor	0	0	1		_	_	0.0285131	>	D4G188_BACNB	|	MTSLEQTEFKEYIHDNLALVLPKLKENDDLVKNKKMLANGLVFYYLYFSELTDENKVSEAIKTLIKDEETLTLDQVKKRLDQLDARPVETAKKTIESILNGNCAVFINGLDKAYILTTGKKKTRSLTEPTTEIVVRGPKVAFVEDIDTNLALIRQRTSHPKLITKKIMIGENKLKPAAIMYIEGKAKKSVIKEVKARLKNIQLEDIQDSGTLEELIEDNKYSPFPQIQNTERPDKVSSALFNGRVAILVDGSPFVLLVPVSLGILMQSPDDYYERWISASLIRSLRYASIFITLFLSSIYIALVSFHQGLLPTALAVTISANRENVPFPPIFEALLMEVTIELLREAGLRLPNPLGQTIGLVGGVVIGQAAVEANLVSSIMVIVVSVIALASFTVPQYG…	>D4G188_BACNB|MTSLEQTEFKEYIHDNLALVLPKLKENDDLVKNKKMLANGLVFYYLYFSELTDENKVSEAIKTLIKDEETLTLDQVKKRLDQLDARPVETAKKTIESILNGNCAVFINGLDKAYILTTGKKKTRSLTEPTTEIVVRGPKVAFVEDIDTNLALIRQRTSHPKLITKKIMIGENKLKPAAIMYIEGKAKKSVIKEVKARLKNIQLEDIQDSGTLEELIEDNKYSPFPQIQNTERPDKVSSALFNGRVAILVDGSPFVLLVPVSLGILMQSPDDYYERWISASLIRSLRYASIFITLFLSSIYIALVSFHQGLLPTALAVTISANRENVPFPPIFEALLMEVTIELLREAGLRLPNPLGQTIGLVGGVVIGQAAVEANLVSSIMVIVV…	>D4G188_BACNB
D4G195_BACNB	Protein LiaH	1	1	1		0.0471051	0.0467808	0.0275727	>	D4G195_BACNB	|	MVLKRIRDMFVASVHEGLDKMENPKVMLNQYVRDMESDIAKAKQTIVKQHTIAYQFKKKYEEAAEVAGKRKNQAQLAFDAGEEELAKKALTEMKYLEGKAAEHKASYEQANSQLADLKEQLAALETKLQDVKDKKQALIARANAAKAKEHMNTTFDKIDSESAYREFLRVENRIEEMEIRANYSKSAEAGAELTRKEFADDVEAEIEKMRTLSLQKSDQTQAANE	>D4G195_BACNB|MVLKRIRDMFVASVHEGLDKMENPKVMLNQYVRDMESDIAKAKQTIVKQHTIAYQFKKKYEEAAEVAGKRKNQAQLAFDAGEEELAKKALTEMKYLEGKAAEHKASYEQANSQLADLKEQLAALETKLQDVKDKKQALIARANAAKAKEHMNTTFDKIDSESAYREFLRVENRIEEMEIRANYSKSAEAGAELTRKEFADDVEAEIEKMRTLSLQKSDQTQAANE	>D4G195_BACNB
D4G1L2_BACNB	Enolase	1	0	1		0.000139567	_	0.00948287	>	D4G1L2_BACNB	|	MPYIVDVYAREVLDSRGNPTVEVEVYTETGAFGRALVPSGASTGEYEAVELRDGDKDRYLGKGVLTAVNNVNEIIAPELLGFDVTEQNAIDQLLIELDGTENKGKLGANAILGVSMACARAAADFLQIPLYQYLGGFNSKTLPVPMMNIVNGGEHADNNVDIQEFMIMPVGAPNFREALRMGAQIFHSLKSVLSAKGLNTAVGDEGGFAPNLGSNEEALQTIVEAIEKAGFKPGEEVKLAMDAASSEFYNKEDGKYHLSGEGVVKTSAEMVDWYEELVSKYPIISIEDGLDENDWEGHKLLTERLGKKVQLVGDDLFVTNTKKLSEGIKNGVGNSILIKVNQIGTLTETFDAIEMAKRAGYTAVISHRSGETEDSTIADIAVATNAGQIKTGAPSRTDR…	>D4G1L2_BACNB|MPYIVDVYAREVLDSRGNPTVEVEVYTETGAFGRALVPSGASTGEYEAVELRDGDKDRYLGKGVLTAVNNVNEIIAPELLGFDVTEQNAIDQLLIELDGTENKGKLGANAILGVSMACARAAADFLQIPLYQYLGGFNSKTLPVPMMNIVNGGEHADNNVDIQEFMIMPVGAPNFREALRMGAQIFHSLKSVLSAKGLNTAVGDEGGFAPNLGSNEEALQTIVEAIEKAGFKPGEEVKLAMDAASSEFYNKEDGKYHLSGEGVVKTSAEMVDWYEELVSKYPIISIEDGLDENDWEGHKLLTERLGKKVQLVGDDLFVTNTKKLSEGIKNGVGNSILIKVNQIGTLTETFDAIEMAKRAGYTAVISHRSGETEDSTIADIAVATN…	>D4G1L2_BACNB
D4G1L5_BACNB	Phosphoglycerate kinase	1	0	0		0.033092	_	_	>	D4G1L5_BACNB	|	MQTILKEDLLGMNKKTLKDIDVKGKVVFCRVDFNVPMKDGEVTDDTRIRAALPTIKHLADQGAKVLLASHLGRPKGEVVEELRLTPVAARLGELLGKEVKKADEAYGDAVKAQISEMKDGDVLVLENVRFYPGEEKNDPELAKAFAELADVYVNDAFGAAHRAHASTAGIAEHLPAVAGFLMEKELDVLGKAVSNPDRPFTAIIGGAKVKDKIGVIESLLDKVDNLIIGGGLAYTFVKALGYEVGKSLLEEDKIELAKSFMDRAKEKGVNFYMPEDVLVADDFSNDANVKIVPISEIPSDLEAIDIGTKTRETYADVIKNSKLVVWNGPMGVFEIDLFAQGTKAVAEALAEAKDTYSVIGGGDSAAAVEKFGLADKMSHISTGGGASLEFMEGKELPGV…	>D4G1L5_BACNB|MQTILKEDLLGMNKKTLKDIDVKGKVVFCRVDFNVPMKDGEVTDDTRIRAALPTIKHLADQGAKVLLASHLGRPKGEVVEELRLTPVAARLGELLGKEVKKADEAYGDAVKAQISEMKDGDVLVLENVRFYPGEEKNDPELAKAFAELADVYVNDAFGAAHRAHASTAGIAEHLPAVAGFLMEKELDVLGKAVSNPDRPFTAIIGGAKVKDKIGVIESLLDKVDNLIIGGGLAYTFVKALGYEVGKSLLEEDKIELAKSFMDRAKEKGVNFYMPEDVLVADDFSNDANVKIVPISEIPSDLEAIDIGTKTRETYADVIKNSKLVVWNGPMGVFEIDLFAQGTKAVAEALAEAKDTYSVIGGGDSAAAVEKFGLADKMSHISTGGG…	>D4G1L5_BACNB
D4G1U3_BACNB	ATP-dependent Clp protease proteolytic subunit	0	1	0		_	0.0331298	_	>	D4G1U3_BACNB	|	MNLIPTVIEQTNRGERAYDIYSRLLKDRIIMLGSAIDDNVANSIVSQLLFLAAEDPEKEISLYINSPGGSITAGMAIYDTMQFIKPKVSTICIGMAASMGAFLLAAGEKGKRYALPNSEVMIHQPLGGAQGQATEIEIAAKRILLLRDKLNKVLAERTGQPLEVIERDTDRDNFKSAEEALEYGLIDKILTHTEDKK	>D4G1U3_BACNB|MNLIPTVIEQTNRGERAYDIYSRLLKDRIIMLGSAIDDNVANSIVSQLLFLAAEDPEKEISLYINSPGGSITAGMAIYDTMQFIKPKVSTICIGMAASMGAFLLAAGEKGKRYALPNSEVMIHQPLGGAQGQATEIEIAAKRILLLRDKLNKVLAERTGQPLEVIERDTDRDNFKSAEEALEYGLIDKILTHTEDKK	>D4G1U3_BACNB
D4G1V9_BACNB	Gluconate 2-dehydrogenase	0	0	1		_	_	0.0273221	>	D4G1V9_BACNB	|	MKPFVFITKPIPEEIEAFIGEHCRYEVWQEDTLPSDVLFEKLKEAEGLLTSGTSGPSINRELLEHAPKLKVVSNQSVGYDNFDIEAMKERGVIGTHTPYTLDDTVADLAFSLILSSARRVAELDRFVRAGKWGTVEEEALFGIDVHHQTLGIIGMGRIGEQAARRAKFGFDMEVLYHNRHRKQETEDSIGVKYAELDTLLERSDFILLITPLTDETYHMIGEREFKLMKDSAIFVNISRGKTVDEKALIRALQEGWIRGAGLDVYEKEPVSQDNPLLQLDNVTLLPHIGSATAKVRFNMCKQAAENMIAAIQGQTPKNLTREFQ	>D4G1V9_BACNB|MKPFVFITKPIPEEIEAFIGEHCRYEVWQEDTLPSDVLFEKLKEAEGLLTSGTSGPSINRELLEHAPKLKVVSNQSVGYDNFDIEAMKERGVIGTHTPYTLDDTVADLAFSLILSSARRVAELDRFVRAGKWGTVEEEALFGIDVHHQTLGIIGMGRIGEQAARRAKFGFDMEVLYHNRHRKQETEDSIGVKYAELDTLLERSDFILLITPLTDETYHMIGEREFKLMKDSAIFVNISRGKTVDEKALIRALQEGWIRGAGLDVYEKEPVSQDNPLLQLDNVTLLPHIGSATAKVRFNMCKQAAENMIAAIQGQTPKNLTREFQ	>D4G1V9_BACNB
D4G1Y5_BACNB	ATP phosphoribosyltransferase regulatory subunit	0	1	0		0.045549	0.0318064	0.0414217	>	D4G1Y5_BACNB	|	MFMFEKPHGMRDTLPGLYETKKKVRRSLTDLIDKWGYQFMETPTLEFYDTVGVQSAIEEQQLFKLLDQDGKTLVLRPDMTGPIARVAASKLLKHGHPLRVGYAANVFRAQEREGGRPAEFEQVGVELIGDGTTSADAEVIALVVGALKNAGLASFKIAIGHAGIADALFVEVLGNVERADVLRRFLYEKNYVGYREHVKSLPLSSIDKSRLLELLELRGGIEVCGRAEEIVDSAQGKSVVDELKALWDILEDYGCTENVRLDLNMVSHMSYYTGILFEVYAENVGFVIGSGGRYNKLLGHFDSPAPATGFGLRIDRLIEALHMKEEPCDIDAVIFSKEQRAQAIAYANEERMKGNKVVLQDLSGIENIDQMTKSFANVTYFIGARKEEQNG	>D4G1Y5_BACNB|MFMFEKPHGMRDTLPGLYETKKKVRRSLTDLIDKWGYQFMETPTLEFYDTVGVQSAIEEQQLFKLLDQDGKTLVLRPDMTGPIARVAASKLLKHGHPLRVGYAANVFRAQEREGGRPAEFEQVGVELIGDGTTSADAEVIALVVGALKNAGLASFKIAIGHAGIADALFVEVLGNVERADVLRRFLYEKNYVGYREHVKSLPLSSIDKSRLLELLELRGGIEVCGRAEEIVDSAQGKSVVDELKALWDILEDYGCTENVRLDLNMVSHMSYYTGILFEVYAENVGFVIGSGGRYNKLLGHFDSPAPATGFGLRIDRLIEALHMKEEPCDIDAVIFSKEQRAQAIAYANEERMKGNKVVLQDLSGIENIDQMTKSFANVTYFIGAR…	>D4G1Y5_BACNB
D4G200_BACNB	LTD domain-containing protein	3	3	1		5.85062e-05	7.55443e-05	5.96064e-05	>	D4G200_BACNB	|	MRKYTVIASILLSFLSVLSGGHHESKAFPVVQQELFQTPHYIPLLENPPQIDVKAEMRSNLMIEAQVRDNSYQAFSAFLFYKQSNELGYKMVPMDPTPGAVRKFLAQIPKRLIWNSELEYYIVMSNGKQRVESETKKLKLEGYQADLAHIPELLITELAVDTKNIGRADGYEFIEIFNTTDRTIDFKDYHIRYRYPKEGPDSDLIWRPDERILIPSGETFVVWLKPAGHPELTSEDFNRYYQTQLKEGKNLAVIDETEGMANTRPRAVVISTNTGKDISVAHYRKHALRRLSSVLYKYPLNGTAELLNISIGEKNPSPGTVLQAQVPEQKRKIKLDKEKPVIEDLTDRKPVRPAESIELRADIRDRSLVKTAAFYYRTDENKPFKRILAEKDRNDNLYH…	>D4G200_BACNB|MRKYTVIASILLSFLSVLSGGHHESKAFPVVQQELFQTPHYIPLLENPPQIDVKAEMRSNLMIEAQVRDNSYQAFSAFLFYKQSNELGYKMVPMDPTPGAVRKFLAQIPKRLIWNSELEYYIVMSNGKQRVESETKKLKLEGYQADLAHIPELLITELAVDTKNIGRADGYEFIEIFNTTDRTIDFKDYHIRYRYPKEGPDSDLIWRPDERILIPSGETFVVWLKPAGHPELTSEDFNRYYQTQLKEGKNLAVIDETEGMANTRPRAVVISTNTGKDISVAHYRKHALRRLSSVLYKYPLNGTAELLNISIGEKNPSPGTVLQAQVPEQKRKIKLDKEKPVIEDLTDRKPVRPAESIELRADIRDRSLVKTAAFYYRTDENKPFK…	>D4G200_BACNB
D4G247_BACNB	Signal transduction histidine-protein kinase/phosphatase DegS	3	3	0		0.00016146	0.00611783	_	>	D4G247_BACNB	|	MNKTKMDSKVLDSILMKMLKTVDGSKDEVFQIGEQSRQQYEQLVEELKQIKQQVYEVIELGDKLEVQTRHARNRLSEVSRNFHRFSEEEIRNAYEKAHKLQVELTMIQQREKQLRERRDDLERRLLGLQEIIERSESLVSQITVVLNYLNQDLREVGLLLADAQAKQDFGLRIIEAQEEERKRVSREIHDGPAQMLANVMMRSELIERIFRDRGAEDGFQEIKNLRQNVRNALYEVRRIIYDLRPMALDDLGLIPTLRKYLYTTEEYNGKVKIHFQCIGETEDQRLAPQFEVALFRLAQEAVSNALKHSESEEITVKVEITKDFVILMIKDNGKGFDLKEAKEKKNKSFGLLGMKERVDLLEGTMTIDSKIGLGTFIMIKVPLSL	>D4G247_BACNB|MNKTKMDSKVLDSILMKMLKTVDGSKDEVFQIGEQSRQQYEQLVEELKQIKQQVYEVIELGDKLEVQTRHARNRLSEVSRNFHRFSEEEIRNAYEKAHKLQVELTMIQQREKQLRERRDDLERRLLGLQEIIERSESLVSQITVVLNYLNQDLREVGLLLADAQAKQDFGLRIIEAQEEERKRVSREIHDGPAQMLANVMMRSELIERIFRDRGAEDGFQEIKNLRQNVRNALYEVRRIIYDLRPMALDDLGLIPTLRKYLYTTEEYNGKVKIHFQCIGETEDQRLAPQFEVALFRLAQEAVSNALKHSESEEITVKVEITKDFVILMIKDNGKGFDLKEAKEKKNKSFGLLGMKERVDLLEGTMTIDSKIGLGTFIMIKVPLSL	>D4G247_BACNB
D4G268_BACNB	Modifier protein of major autolysin LytC	1	0	0		0.0158932	_	_	>	D4G268_BACNB	|	MKKMKLLVLSSVTAAALMFTQSAQAADKTISVKLSNYLGNKSSVDIDITGLYEIPGSGISATERYGGATRFDVANNVASAGWTNPSTVVIVNRDAFADALSATPLAKKYDAPILLTDAGTLTAKTETQIAKMKPDNILIIGGTTSVSKNVENTLKKYGAIVRIGGANRYDVSKNIASRMGSYSQAIVATGLVFSDALSIAPYAAMNGYPILLSGNNTIRSDYNIPSKVTIVGGPLSVSTSVENTLKKKAAVTRIGGANRYEVSANIVNALNMNASKVFMSNGMTFADALAGSVLAAKQKHPLLLVQSGSLPPPVADVVAKKGTQSFALLGGTASITDSLKNSLADMITGNGYSVNLSGGKLVLNKNNKAVKTFETSFTASPKKYSTSNSISINGRPYLG…	>D4G268_BACNB|MKKMKLLVLSSVTAAALMFTQSAQAADKTISVKLSNYLGNKSSVDIDITGLYEIPGSGISATERYGGATRFDVANNVASAGWTNPSTVVIVNRDAFADALSATPLAKKYDAPILLTDAGTLTAKTETQIAKMKPDNILIIGGTTSVSKNVENTLKKYGAIVRIGGANRYDVSKNIASRMGSYSQAIVATGLVFSDALSIAPYAAMNGYPILLSGNNTIRSDYNIPSKVTIVGGPLSVSTSVENTLKKKAAVTRIGGANRYEVSANIVNALNMNASKVFMSNGMTFADALAGSVLAAKQKHPLLLVQSGSLPPPVADVVAKKGTQSFALLGGTASITDSLKNSLADMITGNGYSVNLSGGKLVLNKNNKAVKTFETSFTASPKKYS…	>D4G268_BACNB
D4G285_BACNB	Glycerol-3-phosphate cytidylyltransferase	1	0	0		0.0151619	_	_	>	D4G285_BACNB	|	MTMKKVITYGTFDLLHWGHIKLLERAKQLGDYLVVAISTDEFNLQKQKKAYHSYEHRKLILETIRYVDEVIPEKNWDQKVQDVINHDIDVFVMGDDWEGKFDFLKDYCKVVYLPRTEGISTTKIKEEIANL	>D4G285_BACNB|MTMKKVITYGTFDLLHWGHIKLLERAKQLGDYLVVAISTDEFNLQKQKKAYHSYEHRKLILETIRYVDEVIPEKNWDQKVQDVINHDIDVFVMGDDWEGKFDFLKDYCKVVYLPRTEGISTTKIKEEIANL	>D4G285_BACNB
D4G2L7_BACNB	Serine hydroxymethyltransferase	0	1	0		_	0.00504717	_	>	D4G2L7_BACNB	|	MKHLPAQDEQVFNAIKNERERQQTKIELIASENFVSEAVMEAQGSVLTNKYAEGYPGKRYYGGCEHVDVVEDIARDRAKEIFGAEHVNVQPHSGAQANMAVYFTILEQGDTVLGMNLSHGGHLTHGSPVNFSGVQYNFVEYGVDKETQYIDYDDVREKALAHKPKLIVAGASAYPRTIDFKKFREIADEVGAYFMVDMAHIAGLVAAGLHPNPVPYADFVTTTTHKTLRGPRGGMILCREEFGKKIDKSIFPGIQGGPLMHVIAAKAVSFGEVLQDDFKTYAQNVISNAKRLAEALTKEGIQLVSGGTDNHLILVDLRSLGLTGKVAEHVLDEIGITSNKNAIPYDPEKPFVTSGIRLGTAAVTSRGFDGDALEEVGAIIALALKNHEDEGKLEEARQR…	>D4G2L7_BACNB|MKHLPAQDEQVFNAIKNERERQQTKIELIASENFVSEAVMEAQGSVLTNKYAEGYPGKRYYGGCEHVDVVEDIARDRAKEIFGAEHVNVQPHSGAQANMAVYFTILEQGDTVLGMNLSHGGHLTHGSPVNFSGVQYNFVEYGVDKETQYIDYDDVREKALAHKPKLIVAGASAYPRTIDFKKFREIADEVGAYFMVDMAHIAGLVAAGLHPNPVPYADFVTTTTHKTLRGPRGGMILCREEFGKKIDKSIFPGIQGGPLMHVIAAKAVSFGEVLQDDFKTYAQNVISNAKRLAEALTKEGIQLVSGGTDNHLILVDLRSLGLTGKVAEHVLDEIGITSNKNAIPYDPEKPFVTSGIRLGTAAVTSRGFDGDALEEVGAIIALALK…	>D4G2L7_BACNB
D4G2N1_BACNB	Chromosome-anchoring protein RacA	0	0	1		0.0379239	_	0.0260752	>	D4G2N1_BACNB	|	MNTNMVASELGVSAKTVQRWVKQLNLPAERNELGHYSFTAEDVKVLKSVQKQISEGTAIQDIHLPKSAKKRTGFLVQKTSSDTERRIEQLEQKLDTLLQQRQDESELMARMSELERQLKQKADEGVSYQLLQHRREIDDILADLQSMTSQMKEFTAQPIPETAAASEKTKTRKKPLLSLFKFQT	>D4G2N1_BACNB|MNTNMVASELGVSAKTVQRWVKQLNLPAERNELGHYSFTAEDVKVLKSVQKQISEGTAIQDIHLPKSAKKRTGFLVQKTSSDTERRIEQLEQKLDTLLQQRQDESELMARMSELERQLKQKADEGVSYQLLQHRREIDDILADLQSMTSQMKEFTAQPIPETAAASEKTKTRKKPLLSLFKFQT	>D4G2N1_BACNB
D4G2N5_BACNB	50S ribosomal protein L31	0	1	1		_	0.0445726	0.0405279	>	D4G2N5_BACNB	|	MDTMKAGIHPNFKKATVKCACGNEFETGSVKEEVRVEICSECHPFYTGRQKFASADGRVDRFNKKYGLK	>D4G2N5_BACNB|MDTMKAGIHPNFKKATVKCACGNEFETGSVKEEVRVEICSECHPFYTGRQKFASADGRVDRFNKKYGLK	>D4G2N5_BACNB
D4G2S5_BACNB	YncE family protein	1	4	2		7.50722e-08	3.80217e-09	2.4993e-07	>	D4G2S5_BACNB	|	MRKNKLSFKEKAGAEQEECLCFCEGEASREAMFQAPIELPEGFVVDPAEAVANVTWNADSLSCVSDRCLIQTGPEPDEVGVQFAVRLQGTVTLLVSVSPVRNQYGQGDGAVSVIHNAEIDQVVYYSDEPDDCPDISDITIENLVVVPPFYGSPLSVTGTIVLVPEPEPVYAFTANPNDQSVSVIDTNTHTVVTTIALPYNPAGIEITPDKSAVFVLHPNNNVISVIDYDTLTVTATILLDQPPRLIRFIPNHEFAYVFTGTAIYVIGIDTLTVERSIPVEGFDIAIDPNGLFAYVLNFGLVQKVDLSTGEVLGTIERELIVSSIETDSTERYAYVLEQEFLFNYLTVIDLNTFTIRDTQELEPDGLYVMFTSGSEVYLHDSFTGNLYSVSPNGAGVIGN…	>D4G2S5_BACNB|MRKNKLSFKEKAGAEQEECLCFCEGEASREAMFQAPIELPEGFVVDPAEAVANVTWNADSLSCVSDRCLIQTGPEPDEVGVQFAVRLQGTVTLLVSVSPVRNQYGQGDGAVSVIHNAEIDQVVYYSDEPDDCPDISDITIENLVVVPPFYGSPLSVTGTIVLVPEPEPVYAFTANPNDQSVSVIDTNTHTVVTTIALPYNPAGIEITPDKSAVFVLHPNNNVISVIDYDTLTVTATILLDQPPRLIRFIPNHEFAYVFTGTAIYVIGIDTLTVERSIPVEGFDIAIDPNGLFAYVLNFGLVQKVDLSTGEVLGTIERELIVSSIETDSTERYAYVLEQEFLFNYLTVIDLNTFTIRDTQELEPDGLYVMFTSGSEVYLHDSFTGN…	>D4G2S5_BACNB
D4G2V2_BACNB	ATP-grasp domain-containing protein	1	0	0		0.0187733	_	_	>	D4G2V2_BACNB	|	MERKTVLVIADLGGCPPHMFYKSAAEKYNLVSFIPRPFAITASHAALIEKYSVAVIKDKDYFKSLADFEHPDSIYWAHEDHNKPEEEVVEQIVKVAEMFGADAITTNNELFIAPMAKACERLGLRGAGVQAAENARDKNKMRDAFNKAGVKSIKNKRVTTLEDFRAALEEIGTPLILKPTYLASSIGVTLITDTETAEDEFNRVNDYLKSINVPKAVTFEAPFIAEEFLQGEYGDWYQTEGYSDYISIEGIMADGEYFPIAIHDKTPQIGFTETSHITPSILDEEAKKKIVEAAKKANEGLGLQNCATHTEIKLMKNREPGLIESAARFAGWNMIPNIKKVFGLDMAQLLLDVLCFGKDADLPDGLLDQEPYYVADCHLYPQHFKQNGQIPETAEDLVI…	>D4G2V2_BACNB|MERKTVLVIADLGGCPPHMFYKSAAEKYNLVSFIPRPFAITASHAALIEKYSVAVIKDKDYFKSLADFEHPDSIYWAHEDHNKPEEEVVEQIVKVAEMFGADAITTNNELFIAPMAKACERLGLRGAGVQAAENARDKNKMRDAFNKAGVKSIKNKRVTTLEDFRAALEEIGTPLILKPTYLASSIGVTLITDTETAEDEFNRVNDYLKSINVPKAVTFEAPFIAEEFLQGEYGDWYQTEGYSDYISIEGIMADGEYFPIAIHDKTPQIGFTETSHITPSILDEEAKKKIVEAAKKANEGLGLQNCATHTEIKLMKNREPGLIESAARFAGWNMIPNIKKVFGLDMAQLLLDVLCFGKDADLPDGLLDQEPYYVADCHLYPQHFK…	>D4G2V2_BACNB
D4G2W2_BACNB	Glutamate dehydrogenase	1	1	2		0.0201089	0.0365922	0.0307233	>	D4G2W2_BACNB	|	MSAKQVSKDEEKEALNLFLSTQTIIKEALRKLGYPGDMYELMKEPQRMLTVRIPVKMDNGSVKVFTGYRSQHNDAVGPTKGGVRFHPEVNEEEVKALSIWMTLKCGIANLPYGGGKGGIICDPRTMSFGELERLSRGYVRAISQIVGPTKDIPAPDVYTNSQIMAWMMDEYSRLREFDSPGFITGKPLVLGGSQGRETATAQGVTICIEEAVKKKGIKLQNARIIIQGFGNAGSFLAKFMHDAGAKVIGISDANGGLYNPDGLDIPYLLDKRDSFGMVTNLFTDVITNEELLEKDCDILVPAAISNQITAKNAHNIQASIVVEAANGPTTIDATKILNERGVLLVPDILASAGGVTVSYFEWVQNNQGYYWSEEEVAEKLRSVMVSSFETIYQTAATHK…	>D4G2W2_BACNB|MSAKQVSKDEEKEALNLFLSTQTIIKEALRKLGYPGDMYELMKEPQRMLTVRIPVKMDNGSVKVFTGYRSQHNDAVGPTKGGVRFHPEVNEEEVKALSIWMTLKCGIANLPYGGGKGGIICDPRTMSFGELERLSRGYVRAISQIVGPTKDIPAPDVYTNSQIMAWMMDEYSRLREFDSPGFITGKPLVLGGSQGRETATAQGVTICIEEAVKKKGIKLQNARIIIQGFGNAGSFLAKFMHDAGAKVIGISDANGGLYNPDGLDIPYLLDKRDSFGMVTNLFTDVITNEELLEKDCDILVPAAISNQITAKNAHNIQASIVVEAANGPTTIDATKILNERGVLLVPDILASAGGVTVSYFEWVQNNQGYYWSEEEVAEKLRSVMV…	>D4G2W2_BACNB
D4G2W3_BACNB	Biofilm-surface layer protein BslB	15	8	8		2.6732e-07	3.08236e-09	3.18239e-05	>	D4G2W3_BACNB	|	MLKRTSFVSSLFISSAVLLSILLPSGQAHAQSASIEAKTINSTKEWTTSDIEVTYKPNAVLSLGAVEFQFPDGFHATTRDSVNGRTLKETQILNDGKTVRVPLTLDLLGASEFDLVMVRKTLPRAGTYTIKGDVVNGLGIGSFYAKTQLVIDPR	>D4G2W3_BACNB|MLKRTSFVSSLFISSAVLLSILLPSGQAHAQSASIEAKTINSTKEWTTSDIEVTYKPNAVLSLGAVEFQFPDGFHATTRDSVNGRTLKETQILNDGKTVRVPLTLDLLGASEFDLVMVRKTLPRAGTYTIKGDVVNGLGIGSFYAKTQLVIDPR	>D4G2W3_BACNB
D4G2W9_BACNB	Spore coat polysaccharide biosynthesis protein SpsF	1	0	0		0.00422458	_	_	>	D4G2W9_BACNB	|	MNDILFIIQARMGSTRLPGKVLRPLGSNRLLDILVHRVRQSAFYQKDRDNLVIATSDKETDDILEAHCIKQGFRVFRGSEERVLDRFVKVIEAVKPSVIIRLTGDNPFVDPELLDVMIKAHFDQGSDYTYILNAPLGICGEVVNANLLIDISRIQNMEDQYQEHVTLYIRNHPALYRVQFLEAPERFRAPQYRLTIDTKEDYESIKALYQKAGERPDVSASELITLLNRNPDAATEREAD	>D4G2W9_BACNB|MNDILFIIQARMGSTRLPGKVLRPLGSNRLLDILVHRVRQSAFYQKDRDNLVIATSDKETDDILEAHCIKQGFRVFRGSEERVLDRFVKVIEAVKPSVIIRLTGDNPFVDPELLDVMIKAHFDQGSDYTYILNAPLGICGEVVNANLLIDISRIQNMEDQYQEHVTLYIRNHPALYRVQFLEAPERFRAPQYRLTIDTKEDYESIKALYQKAGERPDVSASELITLLNRNPDAATEREAD	>D4G2W9_BACNB
D4G2X7_BACNB	Spore coat protein GerQ	81	64	69		1.10197e-10	5.15803e-10	1.10961e-09	>	D4G2X7_BACNB	|	MVFIKRRNDMKPKKNQYQQMQAFDNMQGYQPQFGANPYPQQGQGSQMQPMGMQPMMPMQQGQQGQQGQQGFGFPGQQQGGGFQIPSGPTPSGPGQSVPGMLPVEESYIENILRLNRGKTATIYMTFENSKEWGSKIFRGVIEAAGRDHIIISDPKSGTRYLLLTIYLDYITFDEEIAYTYPYSMASYSPR	>D4G2X7_BACNB|MVFIKRRNDMKPKKNQYQQMQAFDNMQGYQPQFGANPYPQQGQGSQMQPMGMQPMMPMQQGQQGQQGQQGFGFPGQQQGGGFQIPSGPTPSGPGQSVPGMLPVEESYIENILRLNRGKTATIYMTFENSKEWGSKIFRGVIEAAGRDHIIISDPKSGTRYLLLTIYLDYITFDEEIAYTYPYSMASYSPR	>D4G2X7_BACNB
D4G2Z3_BACNB	Extracellular serine protease	57	57	60		6.93039e-10	1.56752e-10	1.34927e-09	>	D4G2Z3_BACNB	|	MKKGIIRFLLVSFVLFFALSTGITGVQAAPASSKTSADLEKAEVFGDIDMTTSKKTTVIVELKEKSLAEAKEAGESQSKSKLKTARTKAKNKAIKAVKNGKVNREYEQVFSGFSMKLPANEIPKLLAVKDVKAVYPNVTYKTDNMKDKDVTISEDAVSPQMDDSAPYIGANDAWDLGYTGKGIKVAIIDTGVEYNHPDLKKNFGQYKGYDFVDNDYDPKETPTGDPRGGATDHGTHVAGTVAANGTIKGVAPDATLLAYRVLGPGGSGTSENVIAGVERAVQDGADVMNLSLGNSLNNPDWATSTALDWAMSEGVVAVTSNGNSGPNGWTVGSPGTSREAISVGATQLPLNEYAVTFGSYSSAKVMGYNKEDDVKALNNKEVELVEAGIGEAKDFEGKD…	>D4G2Z3_BACNB|MKKGIIRFLLVSFVLFFALSTGITGVQAAPASSKTSADLEKAEVFGDIDMTTSKKTTVIVELKEKSLAEAKEAGESQSKSKLKTARTKAKNKAIKAVKNGKVNREYEQVFSGFSMKLPANEIPKLLAVKDVKAVYPNVTYKTDNMKDKDVTISEDAVSPQMDDSAPYIGANDAWDLGYTGKGIKVAIIDTGVEYNHPDLKKNFGQYKGYDFVDNDYDPKETPTGDPRGGATDHGTHVAGTVAANGTIKGVAPDATLLAYRVLGPGGSGTSENVIAGVERAVQDGADVMNLSLGNSLNNPDWATSTALDWAMSEGVVAVTSNGNSGPNGWTVGSPGTSREAISVGATQLPLNEYAVTFGSYSSAKVMGYNKEDDVKALNNKEVELV…	>D4G2Z3_BACNB
D4G302_BACNB	Quinol oxidase subunit 2	1	0	1		0.00373276	_	0.000199959	>	D4G302_BACNB	|	MVIFLFRALKPLLVLALLTVVFVLGGCSNASVLDPKGPVAEQQSDLILLSIGFMLFIVGVVFVLFTIILVKYRDRKGKDNGSYNPEIHGNTFLEVVWTVIPILIVIALSVPTVQTIYSLEKAPEATKDKEPLVVYATSVDWKWVFSYPEQDIETVNYLNIPVDRPILFKISSADSMASLWIPQLGGQKYAMAGMLMDQYLQADKVGTYEGRNANFTGEHFADQEFDVNAVTEKDFNSWVKKTQNEAPKLTKEKYDELMLPENVDELTFSSTHLKYVDHGQDAEYAMEARKRLGYQAVSPHSKTDPFENVKKNEFKKSDDTEE	>D4G302_BACNB|MVIFLFRALKPLLVLALLTVVFVLGGCSNASVLDPKGPVAEQQSDLILLSIGFMLFIVGVVFVLFTIILVKYRDRKGKDNGSYNPEIHGNTFLEVVWTVIPILIVIALSVPTVQTIYSLEKAPEATKDKEPLVVYATSVDWKWVFSYPEQDIETVNYLNIPVDRPILFKISSADSMASLWIPQLGGQKYAMAGMLMDQYLQADKVGTYEGRNANFTGEHFADQEFDVNAVTEKDFNSWVKKTQNEAPKLTKEKYDELMLPENVDELTFSSTHLKYVDHGQDAEYAMEARKRLGYQAVSPHSKTDPFENVKKNEFKKSDDTEE	>D4G302_BACNB
D4G337_BACNB	Aminopeptidase YwaD	0	0	1		_	_	0.0170608	>	D4G337_BACNB	|	MKKLLTVMTMAVLTAGTLLLPAQSVTPAAHAVQISNSERELPFKAKHAYSTISQLSEAIGPRIAGTAAEKKSALLIASSMRKLKLDVKVQRFDIPDRLEGTLSSAGRDILLQAASGSAPTEEQGLTAPLYNAGLGYQKDFTADAKGKIALISRGDLTYYEKAKNAEAAGAKAVIIYNNKESLVPMTPNLSGNKVGIPVVGIKKEDGEALTQQKEATLKLKAFTNQTSQNIIGIKKPKNIKHPDIVYVTAHYDSVPFSPGANDNGSGTSVMLEMARVLKSVPSDKEIRFIAFGAEELGLLGSSHYVDHLSEKELKRSEVNFNLDMVGTSWEKASELYVNTLDGQSNYVWESSHTAAEKIGFDSLSLTQGGSSDHVPFHEAGIDSANFIWGDPETEEVEPW…	>D4G337_BACNB|MKKLLTVMTMAVLTAGTLLLPAQSVTPAAHAVQISNSERELPFKAKHAYSTISQLSEAIGPRIAGTAAEKKSALLIASSMRKLKLDVKVQRFDIPDRLEGTLSSAGRDILLQAASGSAPTEEQGLTAPLYNAGLGYQKDFTADAKGKIALISRGDLTYYEKAKNAEAAGAKAVIIYNNKESLVPMTPNLSGNKVGIPVVGIKKEDGEALTQQKEATLKLKAFTNQTSQNIIGIKKPKNIKHPDIVYVTAHYDSVPFSPGANDNGSGTSVMLEMARVLKSVPSDKEIRFIAFGAEELGLLGSSHYVDHLSEKELKRSEVNFNLDMVGTSWEKASELYVNTLDGQSNYVWESSHTAAEKIGFDSLSLTQGGSSDHVPFHEAGIDSAN…	>D4G337_BACNB
D4G385_BACNB	Chromosomal replication initiator protein DnaA	0	1	0		_	0.0437681	_	>	D4G385_BACNB	|	MENILDLWNQALAQIEKKLSKPSFETWMKSTKAHSLQGDTLTITAPNEFARDWLESRYLHLIADTIYELTGEELSIKFVIPQNQDVEDFMPKPQVKKAVKEDTSDFPQNMLNPKYTFDTFVIGSGNRFAHAASLAVAEAPAKAYNPLFIYGGVGLGKTHLMHAIGHYVIDHNPSAKVVYLSSEKFTNEFINSIRDNKAVDFRNRYRNVDVLLIDDIQFLAGKEQTQEEFFHTFNTLHEESKQIVISSDRPPKEIPTLEDRLRSRFEWGLITDITPPDLETRIAILRKKAKAEGLDIPNEVMLYIANQIDSNIRELEGALIRVVAYSSLINKDINADLAAEALKDIIPSSKPKVITIKEIQRVVGQQFNIKLEDFKAKKRTKSVAFPRQIAMYLSREMTD…	>D4G385_BACNB|MENILDLWNQALAQIEKKLSKPSFETWMKSTKAHSLQGDTLTITAPNEFARDWLESRYLHLIADTIYELTGEELSIKFVIPQNQDVEDFMPKPQVKKAVKEDTSDFPQNMLNPKYTFDTFVIGSGNRFAHAASLAVAEAPAKAYNPLFIYGGVGLGKTHLMHAIGHYVIDHNPSAKVVYLSSEKFTNEFINSIRDNKAVDFRNRYRNVDVLLIDDIQFLAGKEQTQEEFFHTFNTLHEESKQIVISSDRPPKEIPTLEDRLRSRFEWGLITDITPPDLETRIAILRKKAKAEGLDIPNEVMLYIANQIDSNIRELEGALIRVVAYSSLINKDINADLAAEALKDIIPSSKPKVITIKEIQRVVGQQFNIKLEDFKAKKRTKSVAF…	>D4G385_BACNB
D4G396_BACNB	Pyridoxal 5'-phosphate synthase subunit PdxS	0	0	1		_	_	0.0305705	>	D4G396_BACNB	|	MAQTGTERVKRGMAEMQKGGVIMDVINAEQAKIAEEAGAVAVMALERVPADIRAAGGVARMADPTIVEEVMNAVSIPVMAKARIGHVVEARVLEAMGVDYIDESEVLTPADEEFHLNKNEYTVPFVCGCRDLGEATRRIAEGASMLRTKGEPGTGNIVEAVRHMRKVNAQVRKVVAMSEDELMTEAKNLGAPYELLLQIKKDGKLPVVNFAAGGVATPADAALMMQLGADGVFVGSGIFKSDNPAKFAKAIVEATTHFTDYKLIAELSKELGTAMKGIEISNLLPEQRMQERGW	>D4G396_BACNB|MAQTGTERVKRGMAEMQKGGVIMDVINAEQAKIAEEAGAVAVMALERVPADIRAAGGVARMADPTIVEEVMNAVSIPVMAKARIGHVVEARVLEAMGVDYIDESEVLTPADEEFHLNKNEYTVPFVCGCRDLGEATRRIAEGASMLRTKGEPGTGNIVEAVRHMRKVNAQVRKVVAMSEDELMTEAKNLGAPYELLLQIKKDGKLPVVNFAAGGVATPADAALMMQLGADGVFVGSGIFKSDNPAKFAKAIVEATTHFTDYKLIAELSKELGTAMKGIEISNLLPEQRMQERGW	>D4G396_BACNB
D4G3A1_BACNB	LysM peptidoglycan-binding domain-containing protein	107	93	99		1.63e-13	1.25964e-09	1.15717e-09	>	D4G3A1_BACNB	|	MVKQGDTLSAIASQYRTTANEIAETNEIPNPDSLVVGQTIVIPIAGQFYDVKRGDTLTSIARQFNTTAAELARVNRIQLNTVLQIGFRLYIPPSPKRDIESNAYLEPRGNQVSENLQQAARESSPYLTYLGAFSFQAQRNGTLVAPPLTNLRSITESQNTTLMMIITNLENQAFSDELGRILLNDETVKRRLLNEIVENARRYGFRDIHFDFEYLRPQDREAYNQFLREARDLFHREGLEISTALAPKTSATQQGRWYEAHDYRAHGQIVDFVVLMTYEWGYSGGPPQAVSPIGPVRDVIEYALTEMPANKIVMGQNLYGYDWTLPYTAGGTPARAVSPQQAIVIADQNNASIQYDQTAQAPFFRYTDAENRRHEVWFEDARSIQAKFNLIKELNLRGI…	>D4G3A1_BACNB|MVKQGDTLSAIASQYRTTANEIAETNEIPNPDSLVVGQTIVIPIAGQFYDVKRGDTLTSIARQFNTTAAELARVNRIQLNTVLQIGFRLYIPPSPKRDIESNAYLEPRGNQVSENLQQAARESSPYLTYLGAFSFQAQRNGTLVAPPLTNLRSITESQNTTLMMIITNLENQAFSDELGRILLNDETVKRRLLNEIVENARRYGFRDIHFDFEYLRPQDREAYNQFLREARDLFHREGLEISTALAPKTSATQQGRWYEAHDYRAHGQIVDFVVLMTYEWGYSGGPPQAVSPIGPVRDVIEYALTEMPANKIVMGQNLYGYDWTLPYTAGGTPARAVSPQQAIVIADQNNASIQYDQTAQAPFFRYTDAENRRHEVWFEDARSIQ…	>D4G3A1_BACNB
D4G3A4_BACNB	DNA polymerase III subunit gamma/tau	0	1	1		_	0.0145261	0.0260832	>	D4G3A4_BACNB	|	MSYQALYRVFRPQRFEDVVGQEHITKTLQNALLQKKFSHAYLFSGPRGTGKTSAAKIFAKAVNCEHAPVDEPCNECAACKGITNGSISDVIEIDAASNNGVDEIRDIRDKVKFAPSAVTYKVYIIDEVHMLSIGAFNALLKTLEEPPEHCIFILATTEPHKIPLTIISRCQRFDFKRITSQAIVGRMNKIVDAEQLQVEEGSLDIIASAADGGMRDALSLLDQAISFSGDILKVEDALLITGAVSQLYIGKLAQSLHDKNVSDALETLNELLQQGKDPAKLIEDMIFYFRDMLLYKTAPGLEGVLEKVKVDETFRKLSEQIPAQALYEMIDILNKSHQEMKWTNHPRIFFEVAVVKICQTSHQSAADLPEVDMLMKKIQQLEQEVERLKTTGIKAAAES…	>D4G3A4_BACNB|MSYQALYRVFRPQRFEDVVGQEHITKTLQNALLQKKFSHAYLFSGPRGTGKTSAAKIFAKAVNCEHAPVDEPCNECAACKGITNGSISDVIEIDAASNNGVDEIRDIRDKVKFAPSAVTYKVYIIDEVHMLSIGAFNALLKTLEEPPEHCIFILATTEPHKIPLTIISRCQRFDFKRITSQAIVGRMNKIVDAEQLQVEEGSLDIIASAADGGMRDALSLLDQAISFSGDILKVEDALLITGAVSQLYIGKLAQSLHDKNVSDALETLNELLQQGKDPAKLIEDMIFYFRDMLLYKTAPGLEGVLEKVKVDETFRKLSEQIPAQALYEMIDILNKSHQEMKWTNHPRIFFEVAVVKICQTSHQSAADLPEVDMLMKKIQQLEQEV…	>D4G3A4_BACNB
D4G3A5_BACNB	Nucleoid-associated protein BSNT_06310	1	1	0		0.00271937	0.00128307	_	>	D4G3A5_BACNB	|	MQKMMKQMQKMQKDMAKAQEELAEKVVEGTAGGGMVTVKANGQKEILDVIIKEEVVDPEDIDMLQDLVLAATNEALKKVDEITNETMGQFTKGMNMPGLF	>D4G3A5_BACNB|MQKMMKQMQKMQKDMAKAQEELAEKVVEGTAGGGMVTVKANGQKEILDVIIKEEVVDPEDIDMLQDLVLAATNEALKKVDEITNETMGQFTKGMNMPGLF	>D4G3A5_BACNB
D4G3B2_BACNB	Toxic anion resistance protein	1	1	1		0.0447026	0.0421546	0.0350627	>	D4G3B2_BACNB	|	MNRDQSDLHIDELLADPFGGNIEIPGSEAVKAEKEQVRLVDVLPEENKEKAIQLAGQIDHKNMQSIVLYGSQAQSKLLNFSHDMINHVQKKDVGEIGEILGELMKKLEQVNPDDLQSKKKGILARMFGRVSSSLQEVLSKYQKTSVQIDRISLKLEHSKNALISDNKLLEQLYEKNKEYFAALNVYIAAGELKLEELKTKTIPELKQQAESSDHNQMAVQEVNDLIQFADRLDKRVHDLLLSRQVTIQSAPQIRLIQNTNQALAEKIQSSIVTAIPLWKNQVAIALTLLRQRNAVDAQQKVSDTTNELLLKNAELLKTNTIETARANERGLVDIDTLKKVQESLISTLEETLTIQEEGRIKRRQAEEELMMMEGDLKQKLLTIKER	>D4G3B2_BACNB|MNRDQSDLHIDELLADPFGGNIEIPGSEAVKAEKEQVRLVDVLPEENKEKAIQLAGQIDHKNMQSIVLYGSQAQSKLLNFSHDMINHVQKKDVGEIGEILGELMKKLEQVNPDDLQSKKKGILARMFGRVSSSLQEVLSKYQKTSVQIDRISLKLEHSKNALISDNKLLEQLYEKNKEYFAALNVYIAAGELKLEELKTKTIPELKQQAESSDHNQMAVQEVNDLIQFADRLDKRVHDLLLSRQVTIQSAPQIRLIQNTNQALAEKIQSSIVTAIPLWKNQVAIALTLLRQRNAVDAQQKVSDTTNELLLKNAELLKTNTIETARANERGLVDIDTLKKVQESLISTLEETLTIQEEGRIKRRQAEEELMMMEGDLKQKLLTIKER	>D4G3B2_BACNB
D4G3B5_BACNB	Cyclic di-AMP receptor A	1	3	3		6.01263e-07	0.00617068	0.000893631	>	D4G3B5_BACNB	|	MAVVQDQDSNRLLKTLTDHNFRVTKLATTGGFLKSGNTTFMIGVEDIRVNKALSLIKENGQKRDQMIAPVSPMGGNADSYVPYPVEVEVGGATVFVLPVDEFHQF	>D4G3B5_BACNB|MAVVQDQDSNRLLKTLTDHNFRVTKLATTGGFLKSGNTTFMIGVEDIRVNKALSLIKENGQKRDQMIAPVSPMGGNADSYVPYPVEVEVGGATVFVLPVDEFHQF	>D4G3B5_BACNB
D4G3C9_BACNB	Sporulation peptidase YabG	8	7	8		3.30444e-06	8.77071e-07	8.93507e-06	>	D4G3C9_BACNB	|	MQFQIGDMVARKSYQMDVLFRIIGIEQTSKGNSIAILHGDEVRLIADSDFSDLVAVKKDEQMMRKKKDESRMNESLELLRQDYKLLREKQEYYATSQYQHQEHYFHMPGKVLHLDGDEAYLKKCLNVYKKIGVPVYGIHCHEKKMSASIEELLDKYRPDILVITGHDAYSKQKGGIDDLNAYRHSKHFVETVQTARKKIPHLDQLVIFAGACQSHFESLIRAGANFASSPSRVNIHALDPVYIVAKISFTPFMERINVWEVLRNTLTREKGLGGIETRGVLRIGMPYKSN	>D4G3C9_BACNB|MQFQIGDMVARKSYQMDVLFRIIGIEQTSKGNSIAILHGDEVRLIADSDFSDLVAVKKDEQMMRKKKDESRMNESLELLRQDYKLLREKQEYYATSQYQHQEHYFHMPGKVLHLDGDEAYLKKCLNVYKKIGVPVYGIHCHEKKMSASIEELLDKYRPDILVITGHDAYSKQKGGIDDLNAYRHSKHFVETVQTARKKIPHLDQLVIFAGACQSHFESLIRAGANFASSPSRVNIHALDPVYIVAKISFTPFMERINVWEVLRNTLTREKGLGGIETRGVLRIGMPYKSN	>D4G3C9_BACNB
D4G3E3_BACNB	Transcriptional regulator	0	1	1		_	0.00984827	0.0106748	>	D4G3E3_BACNB	|	MYIPSNEREAPEMKATGIVRRIDDLGRVVIPKEIRRTLRIREGDPLEIFVDRDGEVILKKYSPISELGDFAKEYADALYDSLGHSVLICDRDVYIAVSGSSKKDYLNKSISEMLERTMDQRSSVLESDAKSVQLVNGIDEDMNSYTVGPIVANGDPIGAVVIFSKDQTMGEVEHKAVETAAGFLARQMEQ	>D4G3E3_BACNB|MYIPSNEREAPEMKATGIVRRIDDLGRVVIPKEIRRTLRIREGDPLEIFVDRDGEVILKKYSPISELGDFAKEYADALYDSLGHSVLICDRDVYIAVSGSSKKDYLNKSISEMLERTMDQRSSVLESDAKSVQLVNGIDEDMNSYTVGPIVANGDPIGAVVIFSKDQTMGEVEHKAVETAAGFLARQMEQ	>D4G3E3_BACNB
D4G3E4_BACNB	Polysacc_synt_C domain-containing protein	1	0	0		0.0208593	_	_	>	D4G3E4_BACNB	|	MDDSIGVKRHWIWQGAFVLILAGVITKILSAVYRVPFQNIVGDVGFYIYQQVYPFLGIAVMLSTSGFPVIISKLMNDYSEKNHHTILKISALFLSLIGILLFLCLYLGAVPIALFMGDSHLAVLIQVAACAFLLFPFVALLRGGFQGRHEMLPSALSQMTEQFLRVAVLLGLSFWLVKKGASLYTAGAAAASGSLAGSLVALVILGVFWFKTKRENQTDRQNENVITTKELTKKLLLYSVTICVSSLLLLFIQLVDALNLYALLSGGEASEEAKRLKGIYDRGQPLLQLGSVFAVSIATSLVPYISMAVKNKELKIMKEKITSSLKLCLVLGTGASVGLICILKPVNIMLFQNGEGTGALQVFSCSILFASMAVTAAAVLQGAGYTVFPAIAVGAGVAV…	>D4G3E4_BACNB|MDDSIGVKRHWIWQGAFVLILAGVITKILSAVYRVPFQNIVGDVGFYIYQQVYPFLGIAVMLSTSGFPVIISKLMNDYSEKNHHTILKISALFLSLIGILLFLCLYLGAVPIALFMGDSHLAVLIQVAACAFLLFPFVALLRGGFQGRHEMLPSALSQMTEQFLRVAVLLGLSFWLVKKGASLYTAGAAAASGSLAGSLVALVILGVFWFKTKRENQTDRQNENVITTKELTKKLLLYSVTICVSSLLLLFIQLVDALNLYALLSGGEASEEAKRLKGIYDRGQPLLQLGSVFAVSIATSLVPYISMAVKNKELKIMKEKITSSLKLCLVLGTGASVGLICILKPVNIMLFQNGEGTGALQVFSCSILFASMAVTAAAVLQGAGY…	>D4G3E4_BACNB
D4G3E7_BACNB	Sporulation protein YabP	10	7	9		1.8068e-07	1.63568e-07	4.4401e-07	>	D4G3E7_BACNB	|	MNSYYDQKGSSSVPEQHDVTMKGRKHLDISGVKHVESFDNEEFLLETVMGMLSVRGQNLQMKNLDVEKGIVSIKGRVFDLVYLDEQQGDKAKGFFSKLFK	>D4G3E7_BACNB|MNSYYDQKGSSSVPEQHDVTMKGRKHLDISGVKHVESFDNEEFLLETVMGMLSVRGQNLQMKNLDVEKGIVSIKGRVFDLVYLDEQQGDKAKGFFSKLFK	>D4G3E7_BACNB
D4G3E8_BACNB	Spore cortex biosynthesis protein YabQ	3	0	2		0.00287299	_	0.0106742	>	D4G3E8_BACNB	|	MLAMSGMGLWLGASLDTYRLFVIRAKTARWLLFIHDILFWIVQGLLFFYVLLHVNEGEFRIYIFLAVLLGVATYQSLCKRIYIKILKFVIYLVVSVYQFFKKLIQHVLFRPIVWTCGAIIWLAAFLFKKTYSLIGFLLLCLYKIVMVLCFPIRFIAKQCLKLLPVKMRLTFRRYFEKGAGFLKKKKKLLITIRTTITRFLKK	>D4G3E8_BACNB|MLAMSGMGLWLGASLDTYRLFVIRAKTARWLLFIHDILFWIVQGLLFFYVLLHVNEGEFRIYIFLAVLLGVATYQSLCKRIYIKILKFVIYLVVSVYQFFKKLIQHVLFRPIVWTCGAIIWLAAFLFKKTYSLIGFLLLCLYKIVMVLCFPIRFIAKQCLKLLPVKMRLTFRRYFEKGAGFLKKKKKLLITIRTTITRFLKK	>D4G3E8_BACNB
D4G3F6_BACNB	ATP-dependent zinc metalloprotease FtsH	0	2	1		_	4.47775e-05	7.33602e-06	>	D4G3F6_BACNB	|	MNRVFRNTIFYLLILLVVIGVVSYFQTSNPKTENMSYSTFIKNLDDGKVDSVSVQPVRGVYEVKGQLKNYDKDQYFLTHVPEGKGADQIFNALKKTDVKVEPAQETSGWVTFLTTIIPFVIIFILFFFLLNQAQGGGSRVMNFGKSKAKLYTEEKKRVKFKDVAGADEEKQELVEVVEFLKDPRKFAELGARIPKGVLLVGPPGTGKTLLAKACAGEAGVPFFSISGSDFVEMFVGVGASRVRDLFENAKKNAPCLIFIDEIDAVGRQRGAGLGGGHDEREQTLNQLLVEMDGFSANEGIIIIAATNRADILDPALLRPGRFDRQITVDRPDVIGREAVLKVHARNKPLDETVNLKSIAMRTPGFSGADLENLLNEAALVAARQNKKKIDARDIDEATD…	>D4G3F6_BACNB|MNRVFRNTIFYLLILLVVIGVVSYFQTSNPKTENMSYSTFIKNLDDGKVDSVSVQPVRGVYEVKGQLKNYDKDQYFLTHVPEGKGADQIFNALKKTDVKVEPAQETSGWVTFLTTIIPFVIIFILFFFLLNQAQGGGSRVMNFGKSKAKLYTEEKKRVKFKDVAGADEEKQELVEVVEFLKDPRKFAELGARIPKGVLLVGPPGTGKTLLAKACAGEAGVPFFSISGSDFVEMFVGVGASRVRDLFENAKKNAPCLIFIDEIDAVGRQRGAGLGGGHDEREQTLNQLLVEMDGFSANEGIIIIAATNRADILDPALLRPGRFDRQITVDRPDVIGREAVLKVHARNKPLDETVNLKSIAMRTPGFSGADLENLLNEAALVAARQN…	>D4G3F6_BACNB
D4G3G9_BACNB	Lysine--tRNA ligase	2	0	0		0.0377598	_	0.0488686	>	D4G3G9_BACNB	|	MSQEEHNHEELNDQLQVRRDKMNQLRDNGIDPFGARFERTHQSQEVISAYQDLTKEELEEKAIEVTIAGRMMTKRGKGKAGFAHLQDLEGQIQIYVRKDSVGDDQYEIFKSSDLGDLIGVTGKVFKTNVGELSVKATSFELLTKALRPLPDKYHGLKDVEQRYRQRYLDLIVNPDSKHTFITRSKIIQAMRRYLDDHGYLEVETPTMHSIPGGASARPFITHHNALDIPLYMRIAIELHLKRLIVGGLEKVYEIGRVFRNEGVSTRHNPEFTMIELYEAYADYKDIMSLTENLVAHIAQEVLGTTTIQYGEEQIDLKPEWKRIHMVDAVKEATGVDFWEEVTVEQAREYAKEHGVEIKDSMTVGHIINEFFEQKIEETLIQPTFIYGHPVEISPLAKKN…	>D4G3G9_BACNB|MSQEEHNHEELNDQLQVRRDKMNQLRDNGIDPFGARFERTHQSQEVISAYQDLTKEELEEKAIEVTIAGRMMTKRGKGKAGFAHLQDLEGQIQIYVRKDSVGDDQYEIFKSSDLGDLIGVTGKVFKTNVGELSVKATSFELLTKALRPLPDKYHGLKDVEQRYRQRYLDLIVNPDSKHTFITRSKIIQAMRRYLDDHGYLEVETPTMHSIPGGASARPFITHHNALDIPLYMRIAIELHLKRLIVGGLEKVYEIGRVFRNEGVSTRHNPEFTMIELYEAYADYKDIMSLTENLVAHIAQEVLGTTTIQYGEEQIDLKPEWKRIHMVDAVKEATGVDFWEEVTVEQAREYAKEHGVEIKDSMTVGHIINEFFEQKIEETLIQPTFI…	>D4G3G9_BACNB
D4G3H5_BACNB	DNA integrity scanning protein DisA	0	1	0		_	0.0182848	_	>	D4G3H5_BACNB	|	MEKEKKGAKHELDLSSILQFVAPGTPLRAGMENVLRANTGGLIVVGYNDKVKEVVDGGFHINTAFSPAHLYELAKMDGAIILSDSGQKILYANTQLMPDATISSSETGMRHRTAERVAKQTGCLVIAISERRNVITLYQENMKYTLKDIGFILTKANQAIQTLEKYKTILDKTINALNALEFEELVTFSDVLSVMHRYEMVLRIKNEINMYIKELGTEGHLIKLQVIELITDMEEEAALFIKDYVKEKIKDPFVLLKELQDMSSYDLLDDSIVYKLLGYPASTNLDDYVLPRGYRLLNKIPRLPMPIVENVVEAFGVLPRIIEASAEELDEVEGIGEVRAQKIKKGLKRLQEKHYLDRQL	>D4G3H5_BACNB|MEKEKKGAKHELDLSSILQFVAPGTPLRAGMENVLRANTGGLIVVGYNDKVKEVVDGGFHINTAFSPAHLYELAKMDGAIILSDSGQKILYANTQLMPDATISSSETGMRHRTAERVAKQTGCLVIAISERRNVITLYQENMKYTLKDIGFILTKANQAIQTLEKYKTILDKTINALNALEFEELVTFSDVLSVMHRYEMVLRIKNEINMYIKELGTEGHLIKLQVIELITDMEEEAALFIKDYVKEKIKDPFVLLKELQDMSSYDLLDDSIVYKLLGYPASTNLDDYVLPRGYRLLNKIPRLPMPIVENVVEAFGVLPRIIEASAEELDEVEGIGEVRAQKIKKGLKRLQEKHYLDRQL	>D4G3H5_BACNB
D4G3J2_BACNB	50S ribosomal protein L7/L12	0	1	1		_	1.36479e-05	0.000128761	>	D4G3J2_BACNB	|	MEELQMALNIEEIIASVKEATVLELNDLVKAIEEEFGVTAAAPVAVAGGAAAGGAAEEQSEFDLILAGAGSQKIKVIKVVREITGLGLKEAKELVDNTPKPLKEGIAKEEAEELKAKLEEVGASVEVK	>D4G3J2_BACNB|MEELQMALNIEEIIASVKEATVLELNDLVKAIEEEFGVTAAAPVAVAGGAAAGGAAEEQSEFDLILAGAGSQKIKVIKVVREITGLGLKEAKELVDNTPKPLKEGIAKEEAEELKAKLEEVGASVEVK	>D4G3J2_BACNB
D4G3J4_BACNB	DNA-directed RNA polymerase subunit beta	2	2	0		0.0428615	0.0462453	_	>	D4G3J4_BACNB	|	MLELPNLIEIQTSSYQWFLDEGLREMFQDISPIEDFTGNLSLEFIDYSLGEPKYPVEESKERDVTYSAPLRVKVRLINKETGEVKDQDVFMGDFPIMTDTGTFIINGAERVIVSQLVRSPSVYFSGKVDKNGKKGFTATVIPNRGAWLEYETDAKDVVYVRIDRTRKLPVTVLLRALGFGSDQEILDLIGENEYLRNTLDKDNTENSDKALLEIYERLRPGEPPTVENAKSLLDSRFFDPKRYDLANVGRYKINKKLHIKNRLFNQRLAETLVDPETGEILAEKGQILDRRTLDKVLPYLENGIGFRKLYPNGGVVEDEVTLQSIKIFAPTDQEGEQVINVIGNAYIEEEIKNITPADIISSISYFFNLLHGVGDTDDIDHLGNRRLRSVGELLQNQFR…	>D4G3J4_BACNB|MLELPNLIEIQTSSYQWFLDEGLREMFQDISPIEDFTGNLSLEFIDYSLGEPKYPVEESKERDVTYSAPLRVKVRLINKETGEVKDQDVFMGDFPIMTDTGTFIINGAERVIVSQLVRSPSVYFSGKVDKNGKKGFTATVIPNRGAWLEYETDAKDVVYVRIDRTRKLPVTVLLRALGFGSDQEILDLIGENEYLRNTLDKDNTENSDKALLEIYERLRPGEPPTVENAKSLLDSRFFDPKRYDLANVGRYKINKKLHIKNRLFNQRLAETLVDPETGEILAEKGQILDRRTLDKVLPYLENGIGFRKLYPNGGVVEDEVTLQSIKIFAPTDQEGEQVINVIGNAYIEEEIKNITPADIISSISYFFNLLHGVGDTDDIDHLGNR…	>D4G3J4_BACNB
D4G3K0_BACNB	Elongation factor G	1	0	0		0.0117571	_	_	>	D4G3K0_BACNB	|	MDWMEQEQERGITITSAATTAQWKGYRVNIIDTPGHVDFTVEVERSLRVLDGAVAVLDAQSGVEPQTETVWRQATTYGVPRIVFVNKMDKIGADFLYSVGTLRDRLQANAHAIQLPIGAEDNFEGIIDLVENVAYFYEDDLGTRSDAKEIPEEYKEQAEELRNSLIEAVCELDEELMDKYLEGEEITIDELKAGIRKGTLNVEFYPVLVGSAFKNKGVQLVLDAVLDYLPAPTDVAAIKGTRPDTNEEIERHSSDEEPFSALAFKVMTDPYVGKLTFFRVYSGTLDSGSYVKNSTKGKRERVGRILQMHANSREEISTVYAGDIAAAVGLKDTTTGDTLCDEKDLVILESMEFPEPVIDVAIEPKSKADQDKMGIALAKLAEEDPTFRTQTNPETGQTI…	>D4G3K0_BACNB|MDWMEQEQERGITITSAATTAQWKGYRVNIIDTPGHVDFTVEVERSLRVLDGAVAVLDAQSGVEPQTETVWRQATTYGVPRIVFVNKMDKIGADFLYSVGTLRDRLQANAHAIQLPIGAEDNFEGIIDLVENVAYFYEDDLGTRSDAKEIPEEYKEQAEELRNSLIEAVCELDEELMDKYLEGEEITIDELKAGIRKGTLNVEFYPVLVGSAFKNKGVQLVLDAVLDYLPAPTDVAAIKGTRPDTNEEIERHSSDEEPFSALAFKVMTDPYVGKLTFFRVYSGTLDSGSYVKNSTKGKRERVGRILQMHANSREEISTVYAGDIAAAVGLKDTTTGDTLCDEKDLVILESMEFPEPVIDVAIEPKSKADQDKMGIALAKLAEEDP…	>D4G3K0_BACNB
D4G3K1_BACNB	Elongation factor Tu	20	14	13		5.12968e-09	2.67301e-08	2.67972e-10	>	D4G3K1_BACNB	|	MAKEKFDRSKSHANIGTIGHVDHGKTTLTAAITTVLHKKSGKGTAMAYDQIDGAPEERERGITISTAHVEYETETRHYAHVDCPGHADYVKNMITGAAQMDGAILVVSAADGPMPQTREHILLSKNVGVPYIVVFLNKCDMVDDEELLELVEMEVRDLLSEYDFPGDDVPVVKGSALKALEGDAEWEAKIFELMDAVDEYIPTPERDTEKPFMMPVEDVFSITGRGTVATGRVERGQVKVGDEVEIIGLQEENKKTTVTGVEMFRKLLDYAEAGDNIGALLRGVSREEIQRGQVLAKPGTITPHSKFKAEVYVLSKEEGGRHTPFFSNYRPQFYFRTTDVTGIIHLPEGVEMVMPGDNTEMNVELISTIAIEEGTRFSIREGGRTVGSGVVSTITE	>D4G3K1_BACNB|MAKEKFDRSKSHANIGTIGHVDHGKTTLTAAITTVLHKKSGKGTAMAYDQIDGAPEERERGITISTAHVEYETETRHYAHVDCPGHADYVKNMITGAAQMDGAILVVSAADGPMPQTREHILLSKNVGVPYIVVFLNKCDMVDDEELLELVEMEVRDLLSEYDFPGDDVPVVKGSALKALEGDAEWEAKIFELMDAVDEYIPTPERDTEKPFMMPVEDVFSITGRGTVATGRVERGQVKVGDEVEIIGLQEENKKTTVTGVEMFRKLLDYAEAGDNIGALLRGVSREEIQRGQVLAKPGTITPHSKFKAEVYVLSKEEGGRHTPFFSNYRPQFYFRTTDVTGIIHLPEGVEMVMPGDNTEMNVELISTIAIEEGTRFSIREGGRT…	>D4G3K1_BACNB
D4G3K6_BACNB	50S ribosomal protein L23	0	1	0		_	0.0442929	_	>	D4G3K6_BACNB	|	MKDPRDVLKRPVITERSADLMTEKKYTFEVDVRANKTEVKDAVESIFGVKVDKVNIMNYKGKSKRVGRYTGMTSRRRKAIVKLTADSKEIEIFEA	>D4G3K6_BACNB|MKDPRDVLKRPVITERSADLMTEKKYTFEVDVRANKTEVKDAVESIFGVKVDKVNIMNYKGKSKRVGRYTGMTSRRRKAIVKLTADSKEIEIFEA	>D4G3K6_BACNB
D4G3K7_BACNB	50S ribosomal protein L2	1	0	0		2.67431e-05	0.00605637	0.000718146	>	D4G3K7_BACNB	|	MAIKKYKPTSNGRRGMTTSDFAEITTDKPEKSLLAPLHKKGGRNNQGKLTVRHQGGGHKRQYRVIDFKRDKDGIPGRVATVEYDPNRSANIALINYADGEKRYILAPKGIQVGTEIMSGPEADIKVGNALPLINIPVGTVVHNIELKPGKGGQLVRSAGTSAQVLGKEGKYVLVRLNSGEVRMILSACRASIGQVGNEQHELINIGKAGRSRWKGIRPTVRGSVMNPNDHPHGGGEGRAPIGRKSPMSPWGKPTLGFKTRKKKNKSDKFIVRRRKNK	>D4G3K7_BACNB|MAIKKYKPTSNGRRGMTTSDFAEITTDKPEKSLLAPLHKKGGRNNQGKLTVRHQGGGHKRQYRVIDFKRDKDGIPGRVATVEYDPNRSANIALINYADGEKRYILAPKGIQVGTEIMSGPEADIKVGNALPLINIPVGTVVHNIELKPGKGGQLVRSAGTSAQVLGKEGKYVLVRLNSGEVRMILSACRASIGQVGNEQHELINIGKAGRSRWKGIRPTVRGSVMNPNDHPHGGGEGRAPIGRKSPMSPWGKPTLGFKTRKKKNKSDKFIVRRRKNK	>D4G3K7_BACNB
D4G3K9_BACNB	30S ribosomal protein S3	2	1	0		0.00052499	0.00205534	0.0331454	>	D4G3K9_BACNB	|	MGQKVNPVGLRIGVIRDWESKWYAGKDYADFLHEDLKIREYISKRLSDASVSKVEIERAANRVNITIHTAKPGMVIGKGGSEVEALRKALNSLTGKRVHINILEIKRADLDAQLVADNIARQLENRVSFRRAQKQQIQRTMRAGAQGVKTMVSGRLGGADIARSEYYSEGTVPLHTLRADIDYATSEADTTYGKLGVKVWIYRGEVLPTKKKKEEGGK	>D4G3K9_BACNB|MGQKVNPVGLRIGVIRDWESKWYAGKDYADFLHEDLKIREYISKRLSDASVSKVEIERAANRVNITIHTAKPGMVIGKGGSEVEALRKALNSLTGKRVHINILEIKRADLDAQLVADNIARQLENRVSFRRAQKQQIQRTMRAGAQGVKTMVSGRLGGADIARSEYYSEGTVPLHTLRADIDYATSEADTTYGKLGVKVWIYRGEVLPTKKKKEEGGK	>D4G3K9_BACNB
D4G3L2_BACNB	30S ribosomal protein S17	0	0	1		_	_	0.00845613	>	D4G3L2_BACNB	|	MDKTITVVVETYKKHTLYGKRVKYSKKFKAHDENNQAKIGDIVKIMETRPLSATKRFRLVEVVEEAVII	>D4G3L2_BACNB|MDKTITVVVETYKKHTLYGKRVKYSKKFKAHDENNQAKIGDIVKIMETRPLSATKRFRLVEVVEEAVII	>D4G3L2_BACNB
D4G3N0_BACNB	DUF3298/DUF4163 domain-containing protein	3	3	1		2.09808e-07	3.8532e-06	0.00290705	>	D4G3N0_BACNB	|	MINNDIKGGYYMKWNKMLKAAGIAVLFFSVLAYAAPSLKAVQAKTPTVSTHTYKKIKELTYPQVHHIGNAAFEKKINQELKAYIEQSYQEYLKNKKAGEQQGFKTEYRTSFSVKYNAAGKLSIQTLNYIYSGGAHGLTSVQSFNYDLKAQKRVTLEQILSTKTKVSKTRDYLYSYIKKHDELFFPDVKKEDITLNKDTMFYFTANGIAIVFGQYDLGPYAAGIRDVQVPASIYQ	>D4G3N0_BACNB|MINNDIKGGYYMKWNKMLKAAGIAVLFFSVLAYAAPSLKAVQAKTPTVSTHTYKKIKELTYPQVHHIGNAAFEKKINQELKAYIEQSYQEYLKNKKAGEQQGFKTEYRTSFSVKYNAAGKLSIQTLNYIYSGGAHGLTSVQSFNYDLKAQKRVTLEQILSTKTKVSKTRDYLYSYIKKHDELFFPDVKKEDITLNKDTMFYFTANGIAIVFGQYDLGPYAAGIRDVQVPASIYQ	>D4G3N0_BACNB
D4G3N2_BACNB	Catalase	1	0	2		0.0183259	_	0.00564413	>	D4G3N2_BACNB	|	MSDDQNKRVNEHSKDEQLEQYRTDNSGKKMTTNQGLRVSEDEHSLKAGVRGPTLMEDFHFREKMTHFDHERIPERVVHARGYGVHGFFQVYEPMTEYTRAKFLQDPSVKTPVFVRFSTVAGSKGSADTVRDARGFATKFYTEEGNYDLVGNNIPVFFIQDAIKFPDLVHAFKPEPHNEMPQAATAHDTFWDFVANNPESAHMVMWTMSDRGIPRSYRMMEGFGVHTFRFVNEQGKARFVKFHWKPVLGVHSLVWDEAQKIAGKDPDFHRRDLWETIENGGKVEYELGVQMIDEEDEFKFDFDILDPTKLWPEELVPVKIIGKMTLNRNQDNVFAETEQVAFHPGNVVPGIDFTNDPLLQGRLFSYTDTQLIRLGGPNFHEIPINRPVCPFHNNQYDGYH…	>D4G3N2_BACNB|MSDDQNKRVNEHSKDEQLEQYRTDNSGKKMTTNQGLRVSEDEHSLKAGVRGPTLMEDFHFREKMTHFDHERIPERVVHARGYGVHGFFQVYEPMTEYTRAKFLQDPSVKTPVFVRFSTVAGSKGSADTVRDARGFATKFYTEEGNYDLVGNNIPVFFIQDAIKFPDLVHAFKPEPHNEMPQAATAHDTFWDFVANNPESAHMVMWTMSDRGIPRSYRMMEGFGVHTFRFVNEQGKARFVKFHWKPVLGVHSLVWDEAQKIAGKDPDFHRRDLWETIENGGKVEYELGVQMIDEEDEFKFDFDILDPTKLWPEELVPVKIIGKMTLNRNQDNVFAETEQVAFHPGNVVPGIDFTNDPLLQGRLFSYTDTQLIRLGGPNFHEIPINR…	>D4G3N2_BACNB
D4G3S5_BACNB	LXG domain-containing protein	0	0	1		_	_	0.0373646	>	D4G3S5_BACNB	|	MKTLDVHALHEGIQHTIEKLDKQKQQLEKLEKSVEHLAGMKDALKGKGGDAIRTFYEECHKPFLLFFGMFIDEYKKVLKQTQHAISSVESDSHGMIAEAFLSHDARHGVKHAREVTEQLTDAVNRQTSAIGHIVSLPAVNDTFFRMETEQAERLISDTLNKLFQFDGQQTQALEAAKSDFQTMKKYIDQLETMYTGPKIEITGYKSGSILKSQEQENINQTFGAINPQMKQPDDSPMEMMLKKIEKHKQSNVDIVMKDGKQQKIEREIHADDSNVTVLQKEAAAHPKVYGDIRVINDKLYNNKRLKKIDTIEVIDELTRNTASIDYVGGKYYVYENGQIVREFYAGGKKRLEEVSYIPEDKVGGAKSLDSFLAGTQYEFIEWVSPQGAVKKLAVRGGKR…	>D4G3S5_BACNB|MKTLDVHALHEGIQHTIEKLDKQKQQLEKLEKSVEHLAGMKDALKGKGGDAIRTFYEECHKPFLLFFGMFIDEYKKVLKQTQHAISSVESDSHGMIAEAFLSHDARHGVKHAREVTEQLTDAVNRQTSAIGHIVSLPAVNDTFFRMETEQAERLISDTLNKLFQFDGQQTQALEAAKSDFQTMKKYIDQLETMYTGPKIEITGYKSGSILKSQEQENINQTFGAINPQMKQPDDSPMEMMLKKIEKHKQSNVDIVMKDGKQQKIEREIHADDSNVTVLQKEAAAHPKVYGDIRVINDKLYNNKRLKKIDTIEVIDELTRNTASIDYVGGKYYVYENGQIVREFYAGGKKRLEEVSYIPEDKVGGAKSLDSFLAGTQYEFIEWVSP…	>D4G3S5_BACNB
D4G3V1_BACNB	Spore coat protein	22	17	22		4.4596e-11	1.7551e-11	6.9072e-11	>	D4G3V1_BACNB	|	MNPYQYYSPQLPQQEPYYSHYEYNPYPQQDVYDPYQMDRQPALERRIAALERQNEQQSRELTRLTNEDRRQNREIARIAEQVNQLSQAVERHTRRLNRLNQRLRTVENRLNIPFTAGEGGF	>D4G3V1_BACNB|MNPYQYYSPQLPQQEPYYSHYEYNPYPQQDVYDPYQMDRQPALERRIAALERQNEQQSRELTRLTNEDRRQNREIARIAEQVNQLSQAVERHTRRLNRLNQRLRTVENRLNIPFTAGEGGF	>D4G3V1_BACNB
D4G3V4_BACNB	Fe/B12 periplasmic-binding domain-containing protein	0	1	1		_	0.00664252	0.000991193	>	D4G3V4_BACNB	|	MGGFLMKKNILLVGMLVLLLMFVSACSGTASKGSSSDSASEKTEMRTYKSPKGNVNIPAHPKRIVTDFYAGELLSVGANVVGSGSWSFDNPFLKSKLKNVKDVGDPISVEKVMELQPDLIVVMNEENVDKLKKIAPTVVIPYNTAKNVEDTVSMFGDIAGAKDKAKSFMADFNKKAEAAKKKIAGVIDKDATFGIYENTDKGEFWVFNDNGGRGGQAVYNALGLKAPEKIEQDVIKKGEMKQLSQEVIPEYAADYMFITDYNPKGESKTLDKLENSSIWKNLDAVKHNRVFINDFDSFYPYDPISVSKQVDIITDMLIKRAEENKK	>D4G3V4_BACNB|MGGFLMKKNILLVGMLVLLLMFVSACSGTASKGSSSDSASEKTEMRTYKSPKGNVNIPAHPKRIVTDFYAGELLSVGANVVGSGSWSFDNPFLKSKLKNVKDVGDPISVEKVMELQPDLIVVMNEENVDKLKKIAPTVVIPYNTAKNVEDTVSMFGDIAGAKDKAKSFMADFNKKAEAAKKKIAGVIDKDATFGIYENTDKGEFWVFNDNGGRGGQAVYNALGLKAPEKIEQDVIKKGEMKQLSQEVIPEYAADYMFITDYNPKGESKTLDKLENSSIWKNLDAVKHNRVFINDFDSFYPYDPISVSKQVDIITDMLIKRAEENKK	>D4G3V4_BACNB
D4G3W2_BACNB	Fructose-1,6-bisphosphate aldolase	0	0	1		_	_	0.0244768	>	D4G3W2_BACNB	|	MDKGGVNMAFVSMKELLEDAKREQYAIGQFNINGLQWTKAILQAAQKEQSPVIAAASDRLVDYLGGFKTIAAMVGALIEDMAITVPVVLHLDHGSSAERCKQAIDAGFSSVMIDGSHQPIDENIAMTKEVTDYAAKHGVSVEAEVGTVGGMEDGLVGGVRYADITECERIVKETNIDALAAALGSVHGKYQGEPNLGFKEMEAISRMTDIPLVLHGASGIPQDQIKKAITLGHAKININTECMVAWTDETRRMFQENSDLYEPRGYLTPGIEAVEETVRSKMREFGSAGKAAKQQVG	>D4G3W2_BACNB|MDKGGVNMAFVSMKELLEDAKREQYAIGQFNINGLQWTKAILQAAQKEQSPVIAAASDRLVDYLGGFKTIAAMVGALIEDMAITVPVVLHLDHGSSAERCKQAIDAGFSSVMIDGSHQPIDENIAMTKEVTDYAAKHGVSVEAEVGTVGGMEDGLVGGVRYADITECERIVKETNIDALAAALGSVHGKYQGEPNLGFKEMEAISRMTDIPLVLHGASGIPQDQIKKAITLGHAKININTECMVAWTDETRRMFQENSDLYEPRGYLTPGIEAVEETVRSKMREFGSAGKAAKQQVG	>D4G3W2_BACNB
D4G407_BACNB	Alkyl hydroperoxide reductase large subunit and NADH dehydrogenase	0	1	1		0.0332062	0.0264951	0.0403955	>	D4G407_BACNB	|	MVLDANIKAQLNQYMQLIENDIVLKVSAGEDDTSKDMLALVDELASMSSKISVEKAELNRTPSFSVNRVGEDTGVTFAGIPLGHEFTSLVLALLQVSGRPPKVDQKVIDQVKKISGEYHFESYISLTCHNCPDVVQALNMMSVLNPNITHTMIDGAAYKAEVESKNIMAVPTVYLNGESFGSGRMTLEEILAKMGSGTDASEFADKEPFDVLVVGGGPAGASAAIYTARKGIRTGVVAERFGGQVLDTMSIENFISVKATEGPKLAASLEEHVKEYDIDVMNLQRAKRLEKKDLFELELENGAVLKSKTVILSTGARWRNVNVPGEQEFKNKGVAYCPHCDGPLFEGKDVAVIGGGNSGIEAAIDLAGIVNHVTVLEFAPELKADEVLQKRLYSLPNVT…	>D4G407_BACNB|MVLDANIKAQLNQYMQLIENDIVLKVSAGEDDTSKDMLALVDELASMSSKISVEKAELNRTPSFSVNRVGEDTGVTFAGIPLGHEFTSLVLALLQVSGRPPKVDQKVIDQVKKISGEYHFESYISLTCHNCPDVVQALNMMSVLNPNITHTMIDGAAYKAEVESKNIMAVPTVYLNGESFGSGRMTLEEILAKMGSGTDASEFADKEPFDVLVVGGGPAGASAAIYTARKGIRTGVVAERFGGQVLDTMSIENFISVKATEGPKLAASLEEHVKEYDIDVMNLQRAKRLEKKDLFELELENGAVLKSKTVILSTGARWRNVNVPGEQEFKNKGVAYCPHCDGPLFEGKDVAVIGGGNSGIEAAIDLAGIVNHVTVLEFAPELKAD…	>D4G407_BACNB
D4G415_BACNB	Hsp20/alpha crystallin family protein	1	1	2		0.0474073	0.000669035	0.000598072	>	D4G415_BACNB	|	MRRNFDRFFSDFPLDLGMENNNFGNIRVDVHETENEVIASCDIPGLEKKEDVNIDIENNMLSINGTINKTNEIKEESMYRKERYTGSFHRTVSLPSPVSNEGVKATYKNGVLEVRMPKKTNDNKKKIDVDFH	>D4G415_BACNB|MRRNFDRFFSDFPLDLGMENNNFGNIRVDVHETENEVIASCDIPGLEKKEDVNIDIENNMLSINGTINKTNEIKEESMYRKERYTGSFHRTVSLPSPVSNEGVKATYKNGVLEVRMPKKTNDNKKKIDVDFH	>D4G415_BACNB
D4G435_BACNB	Arginase	3	0	2		0.0467671	_	0.00367314	>	D4G435_BACNB	|	MDKTISVIGMPMDLGQARRGVDMGPSAIRYAHLIERLSDMGYTVEDLGDIPINREKIKNDEELKNLNSVLAGNEKLAQKVNKVIEEKKFPLVLGGDHSIAIGTLAGTAKHYDNLGVIWYDAHGDLNTLETSPSGNIHGMPLAVSLGIGHESLVNLEGYAPKIKPENVVIIGARSLDEGERKYIKESGMKVYTMHEIDRLGMTKVIEETLDYLSACDGVHLSLDLDGLDPNDAPGVGTPVVGGISYRESHLAMEMLYDAGIITSAEFVEVNPILDHKNKTGKTAVELVESLLGKKLL	>D4G435_BACNB|MDKTISVIGMPMDLGQARRGVDMGPSAIRYAHLIERLSDMGYTVEDLGDIPINREKIKNDEELKNLNSVLAGNEKLAQKVNKVIEEKKFPLVLGGDHSIAIGTLAGTAKHYDNLGVIWYDAHGDLNTLETSPSGNIHGMPLAVSLGIGHESLVNLEGYAPKIKPENVVIIGARSLDEGERKYIKESGMKVYTMHEIDRLGMTKVIEETLDYLSACDGVHLSLDLDGLDPNDAPGVGTPVVGGISYRESHLAMEMLYDAGIITSAEFVEVNPILDHKNKTGKTAVELVESLLGKKLL	>D4G435_BACNB
D4G475_BACNB	VCBS repeat-containing protein	22	19	18		1.19879e-08	4.42688e-09	1.11794e-09	>	D4G475_BACNB	|	MTQLNVYDIRMAPYWFYESRGLVQHPYVFRQPVSSRAIIASTRGDVTGDGVIDEVFLTGNQMPGSPLWRNITLVIRDGRTHQEQQIQLQNNMGYNPSLFLGDMTGDKIEDVAVVMDTGGSGGAIYAYVFAYLNRQFRRIFNSDVLNDEIKYSVRYQNQYKASVISHQQNETYILDLTYKGREYLNEIYNSQGVLKMPIEGWVNPLSGLYPVDFDRDGVYELLAYQRIAGRYNADSLGYVQTVLKWNGRRFAVDRQNVSIVGGAVS	>D4G475_BACNB|MTQLNVYDIRMAPYWFYESRGLVQHPYVFRQPVSSRAIIASTRGDVTGDGVIDEVFLTGNQMPGSPLWRNITLVIRDGRTHQEQQIQLQNNMGYNPSLFLGDMTGDKIEDVAVVMDTGGSGGAIYAYVFAYLNRQFRRIFNSDVLNDEIKYSVRYQNQYKASVISHQQNETYILDLTYKGREYLNEIYNSQGVLKMPIEGWVNPLSGLYPVDFDRDGVYELLAYQRIAGRYNADSLGYVQTVLKWNGRRFAVDRQNVSIVGGAVS	>D4G475_BACNB
D4G499_BACNB	Single-stranded DNA-binding protein	2	0	0		0.000973443	_	_	>	D4G499_BACNB	|	MLNRVVLVGRLTKDPELRYTPNGAAVATFTLAVNRTFTNQSGEREADFINCVTWRRQAENVANFLKKGSLAGVDGRLQTRNYENQQGQRVFVTEVQAESVQFLEPKNGGGSGSGGYNEGNSGGGQYFGGGQNDNPFGGNQNNQRRNQGNSFNDDPFANDGKPIDISDDDLPF	>D4G499_BACNB|MLNRVVLVGRLTKDPELRYTPNGAAVATFTLAVNRTFTNQSGEREADFINCVTWRRQAENVANFLKKGSLAGVDGRLQTRNYENQQGQRVFVTEVQAESVQFLEPKNGGGSGSGGYNEGNSGGGQYFGGGQNDNPFGGNQNNQRRNQGNSFNDDPFANDGKPIDISDDDLPF	>D4G499_BACNB
D4G4B1_BACNB	Ribosomal RNA small subunit methyltransferase G	1	0	0		0.00198625	_	_	>	D4G4B1_BACNB	|	MNIEEFTSGLAEKGISLSPRQLEQFELYYDMLVEWNEKINLTSITEKKEVYLKHFYDSITAAFYVDFNQVNTICDVGAGAGFPSLPIKICFPHLNVTIVDSLNKRITFLEKLSEALQLENTTYCHDRAETFGQRKDVRESYDIVTARAVARLSVLSELCLPLVKKNGLFVALKAASAEEELNAGKKAITTLGGELENIHSFKLPIEESDRNIMVIRKIKNTPKKYPRKPGTPNKSPIEG	>D4G4B1_BACNB|MNIEEFTSGLAEKGISLSPRQLEQFELYYDMLVEWNEKINLTSITEKKEVYLKHFYDSITAAFYVDFNQVNTICDVGAGAGFPSLPIKICFPHLNVTIVDSLNKRITFLEKLSEALQLENTTYCHDRAETFGQRKDVRESYDIVTARAVARLSVLSELCLPLVKKNGLFVALKAASAEEELNAGKKAITTLGGELENIHSFKLPIEESDRNIMVIRKIKNTPKKYPRKPGTPNKSPIEG	>D4G4B1_BACNB
D4G4C0_BACNB	30S ribosomal protein S14	3	5	9		0.00346668	0.00361338	0.0017081	>	D4G4C0_BACNB	|	MIAKQQRTPKFKVQEYTRCERCGRPHSVIRKFKLCRICFRELAYKGQIPGVKKASW	>D4G4C0_BACNB|MIAKQQRTPKFKVQEYTRCERCGRPHSVIRKFKLCRICFRELAYKGQIPGVKKASW	>D4G4C0_BACNB
D4G4D2_BACNB	30S ribosomal protein S13	1	0	0		0.000109948	_	_	>	D4G4D2_BACNB	|	MARIAGVDIPRDKRVVISLTYIFGIGRTTAQQVLKEAGVSEDTRVRDLTEEELGKIRDIIDKLKVEGDLRREVSLNIKRLIEIGSYRGIRHRRGLPVRGQNSKNNARTRKGPRRTVANKKK	>D4G4D2_BACNB|MARIAGVDIPRDKRVVISLTYIFGIGRTTAQQVLKEAGVSEDTRVRDLTEEELGKIRDIIDKLKVEGDLRREVSLNIKRLIEIGSYRGIRHRRGLPVRGQNSKNNARTRKGPRRTVANKKK	>D4G4D2_BACNB
D4G4E5_BACNB	N-acetylmuramoyl-L-alanine amidase	2	0	2		7.20807e-05	_	0.000186238	>	D4G4E5_BACNB	|	MRKKLKWLSFLLGFIILLFLFKYQFSNNDSWKPWSLPLSGKIIYLDPGHGGPDGGAVGGKLLEKDVTLEVAFRVRDYLQEQGALVIMTRESDTDLAPEGTKGYSRRKAEDLRQRVKLINHSEAELYISIHLNAIPSQKWSGAQSFYYGKYAENEKVAKYIQDELRRNLENTTRKAKRIHGIYLMQNVTKPGALIEVGFLSNPSEATLLGKPKYQDKVASSIYKGILRYFTEKGDPPE	>D4G4E5_BACNB|MRKKLKWLSFLLGFIILLFLFKYQFSNNDSWKPWSLPLSGKIIYLDPGHGGPDGGAVGGKLLEKDVTLEVAFRVRDYLQEQGALVIMTRESDTDLAPEGTKGYSRRKAEDLRQRVKLINHSEAELYISIHLNAIPSQKWSGAQSFYYGKYAENEKVAKYIQDELRRNLENTTRKAKRIHGIYLMQNVTKPGALIEVGFLSNPSEATLLGKPKYQDKVASSIYKGILRYFTEKGDPPE	>D4G4E5_BACNB
D4G4E9_BACNB	NodB homology domain-containing protein	8	3	5		0.00110499	0.00130125	0.000350235	>	D4G4E9_BACNB	|	MWHIKRVKQLIIILIAAFAAASFFYIQRAVPLPVFSTDTGPKAIYKGETDSKDISLTFDISWGDERAEPILNTLKANGIKNATFFLSASWAERHPDTVARIVKDGHQIGSMGYAYKNYANLESSEIKKDMNRAQTAFEKLGVKDIQLLRPPTGQFNKNVLKVAKQYNYTVVHYSVNSQDWTNPGVEKIIDNVTKQVSGGDIILLHASDSAKQTEEALPDIIHQLKEKGLKNVTVGDLIANSDAKSAEVK	>D4G4E9_BACNB|MWHIKRVKQLIIILIAAFAAASFFYIQRAVPLPVFSTDTGPKAIYKGETDSKDISLTFDISWGDERAEPILNTLKANGIKNATFFLSASWAERHPDTVARIVKDGHQIGSMGYAYKNYANLESSEIKKDMNRAQTAFEKLGVKDIQLLRPPTGQFNKNVLKVAKQYNYTVVHYSVNSQDWTNPGVEKIIDNVTKQVSGGDIILLHASDSAKQTEEALPDIIHQLKEKGLKNVTVGDLIANSDAKSAEVK	>D4G4E9_BACNB
D4G4F9_BACNB	DUF1343 domain-containing protein	1	0	0		0.0112492	_	_	>	D4G4F9_BACNB	|	MRKTIFAFLTGLMMFGTITAASASPDSKNQTAKKPKVQTGIDTLLPDYKKQLKGKRIGLITNPTGVNASLKSSVDILYENPDIKLTALFGPEHGVRGDAQAGDEVGSYIDEKTGVPVYSLYGKTKKPTPEMLKNVDILMFDIQDVGTRFYTYIYTMAYAMEAAKENGIPFMVLDRPNPQGGNHIEGPILEPDYASFVGLYPIPLKHGMTIGELALLFNKEFSINADLTVVKMKHWKRKMDFDDTRLPFVLPSPNMPTVESTFVYPATGLIEGTNISEGRGTTKPFELIGAPFIKSTELEETLNSLHLPGVTFRAASFTPTFSKHQGTLCHGVQLYVTERDKFEAVKTGLSVIKTIHDLYPEDFEFLSTGSFDKLAGNGWIRTKIENGTSIENIINSYEK…	>D4G4F9_BACNB|MRKTIFAFLTGLMMFGTITAASASPDSKNQTAKKPKVQTGIDTLLPDYKKQLKGKRIGLITNPTGVNASLKSSVDILYENPDIKLTALFGPEHGVRGDAQAGDEVGSYIDEKTGVPVYSLYGKTKKPTPEMLKNVDILMFDIQDVGTRFYTYIYTMAYAMEAAKENGIPFMVLDRPNPQGGNHIEGPILEPDYASFVGLYPIPLKHGMTIGELALLFNKEFSINADLTVVKMKHWKRKMDFDDTRLPFVLPSPNMPTVESTFVYPATGLIEGTNISEGRGTTKPFELIGAPFIKSTELEETLNSLHLPGVTFRAASFTPTFSKHQGTLCHGVQLYVTERDKFEAVKTGLSVIKTIHDLYPEDFEFLSTGSFDKLAGNGWIRTKIE…	>D4G4F9_BACNB
D4G4G0_BACNB	Beta-hexosaminidase	39	30	29		5.46011e-10	1.57109e-10	4.18988e-09	>	D4G4G0_BACNB	|	MRPVFPLILSAVLFLSCFFGARQTEASASKRAIDANQIVNRMSLDEKLGQMLMPDFRNWQKEGESSPQALTEMNDEVASLVKKYQFGGIILFAENVKTTKQTVQLTDDYQKASPKIPLMLSIDQEGGIVTRLGEGTNFPGNMALGAARSRINAYQTGSIIGKELSALGINTDFSPVVDINNNPNNPVIGVRSFSSNRELTSRLGLYTMKGLQRQDIASALKHFPGHGDTDVDSHYGLPLVSHGQERLREVELYPFQKAIDAGADMVMTAHVQFPAFDDTTYKSKLDGSDILVPATLSKKVMTGLLRQEMGFNGVIVTDALNMKAIADHFGQEEAVVMAVRAGVDIALMPASVTSLKEEQKFARVIQALKEAVKNGDIPEQQINNSVERIISLKIKRGMY…	>D4G4G0_BACNB|MRPVFPLILSAVLFLSCFFGARQTEASASKRAIDANQIVNRMSLDEKLGQMLMPDFRNWQKEGESSPQALTEMNDEVASLVKKYQFGGIILFAENVKTTKQTVQLTDDYQKASPKIPLMLSIDQEGGIVTRLGEGTNFPGNMALGAARSRINAYQTGSIIGKELSALGINTDFSPVVDINNNPNNPVIGVRSFSSNRELTSRLGLYTMKGLQRQDIASALKHFPGHGDTDVDSHYGLPLVSHGQERLREVELYPFQKAIDAGADMVMTAHVQFPAFDDTTYKSKLDGSDILVPATLSKKVMTGLLRQEMGFNGVIVTDALNMKAIADHFGQEEAVVMAVRAGVDIALMPASVTSLKEEQKFARVIQALKEAVKNGDIPEQQINNS…	>D4G4G0_BACNB
D4G4J4_BACNB	Amino acid:proton symporter	0	0	1		_	_	0.0329684	>	D4G4J4_BACNB	|	MKGVYDMNQLHRRMGTFSLMMVGLGSMIGSGWLFGAWRAAQIAGPAAIISWVIGMVVILFIALSYSELGSMFPEAGGMVKYTQYSHGSFIGFIAGWANWIAIVSVIPVEAVASVQYMSSWPWEWAKWTSGLVKNGTLTGEGLAFASVLLLIYFLLNYWTVNLFSKANSLITIFKIIIPGLTIGALLFVGFHGENFTGGQSIAPNGWASVLTAVATSGIVFAFNGFQSPINMAGEAKNPGKSIPIAVVGSLFVATVIYVLLQIAFIGAVNPSDIAHGWSHLNFNSPFADLAIALNINWLVIVLYADAFVSPSGTGITYTATTSRMIYGMEKNKYMPSIFGKLHPIYGVPRQAMFFNLIVSFIFLFLFRGWGVLAEIISVATLISYITGPITVMTLRRTGK…	>D4G4J4_BACNB|MKGVYDMNQLHRRMGTFSLMMVGLGSMIGSGWLFGAWRAAQIAGPAAIISWVIGMVVILFIALSYSELGSMFPEAGGMVKYTQYSHGSFIGFIAGWANWIAIVSVIPVEAVASVQYMSSWPWEWAKWTSGLVKNGTLTGEGLAFASVLLLIYFLLNYWTVNLFSKANSLITIFKIIIPGLTIGALLFVGFHGENFTGGQSIAPNGWASVLTAVATSGIVFAFNGFQSPINMAGEAKNPGKSIPIAVVGSLFVATVIYVLLQIAFIGAVNPSDIAHGWSHLNFNSPFADLAIALNINWLVIVLYADAFVSPSGTGITYTATTSRMIYGMEKNKYMPSIFGKLHPIYGVPRQAMFFNLIVSFIFLFLFRGWGVLAEIISVATLISYI…	>D4G4J4_BACNB
D4G4L5_BACNB	Serine protease	5	4	6		4.55091e-06	1.70192e-06	1.4196e-05	>	D4G4L5_BACNB	|	MTLKEGDDKMKLVPRFRKQWFAYLTVLCLALAAAVSFGVPAKAAENPQTSVSNTGKEGDATKNQTSKAEQVSAPYEGIGKTSKSLYGGQTELEKNIQTLQPSSIIGTDERTRISSTTSFPYRATVQLSIKYPNTSSTYGCTGFLINPNTVVTAGHCVYSQDHGWASTITAAPGRNGSSYPYGTYSGTMFYSVKGWTESKDTNYDYGAIKLNGSPGNTVGWYGYRTTNSSSPVGLSSSVTGFPCDKTFGTMWSDTKPIRSAETYKLTYTTDTYGCQSGSPVYRNYSDTGQTAIAIHTNGGSSYNLGTRVTNDVFNNIQYWANQ	>D4G4L5_BACNB|MTLKEGDDKMKLVPRFRKQWFAYLTVLCLALAAAVSFGVPAKAAENPQTSVSNTGKEGDATKNQTSKAEQVSAPYEGIGKTSKSLYGGQTELEKNIQTLQPSSIIGTDERTRISSTTSFPYRATVQLSIKYPNTSSTYGCTGFLINPNTVVTAGHCVYSQDHGWASTITAAPGRNGSSYPYGTYSGTMFYSVKGWTESKDTNYDYGAIKLNGSPGNTVGWYGYRTTNSSSPVGLSSSVTGFPCDKTFGTMWSDTKPIRSAETYKLTYTTDTYGCQSGSPVYRNYSDTGQTAIAIHTNGGSSYNLGTRVTNDVFNNIQYWANQ	>D4G4L5_BACNB
D4G4P1_BACNB	Aldedh domain-containing protein	0	2	0		_	0.011677	_	>	D4G4P1_BACNB	|	MGMSVITEQNTYLNFIKGEWVKSQSGDMVKVENPADVNDIVGYVQNSTAEDVERAVAAANEAKTAWRKLTGAERGQYLYKTADIMEQRLEEIAACATREMGKTLPEAKGETARGIAILRYYAGEGMRKTGDVIPSTDKAALMFTTRVPLGVVGVISPWNFPVAIPIWKMAPALVYGNTVVIKPATETAVTCAKIIACFEEAGLPAGVINLVTGPGSVVGQGLAEHDGVNAVTFTGSNQVGKIIGQAALARGAKYQLEMGGKNPVIVADDADLEAAAEAVITGAFRSTGQKCTATSRVIVQSEIYERFKEKLLQRTKDITIGDSLKEDVWMGPIASKNQLDNCLSYIEKGKQEGASLLIGGEKLENGKYQNGYYVQPAIFDNVTSEMTIAQEEIFGPVIA…	>D4G4P1_BACNB|MGMSVITEQNTYLNFIKGEWVKSQSGDMVKVENPADVNDIVGYVQNSTAEDVERAVAAANEAKTAWRKLTGAERGQYLYKTADIMEQRLEEIAACATREMGKTLPEAKGETARGIAILRYYAGEGMRKTGDVIPSTDKAALMFTTRVPLGVVGVISPWNFPVAIPIWKMAPALVYGNTVVIKPATETAVTCAKIIACFEEAGLPAGVINLVTGPGSVVGQGLAEHDGVNAVTFTGSNQVGKIIGQAALARGAKYQLEMGGKNPVIVADDADLEAAAEAVITGAFRSTGQKCTATSRVIVQSEIYERFKEKLLQRTKDITIGDSLKEDVWMGPIASKNQLDNCLSYIEKGKQEGASLLIGGEKLENGKYQNGYYVQPAIFDNVTSE…	>D4G4P1_BACNB
D4G4Q7_BACNB	Cell wall hydrolase	23	18	24		1.084e-10	1.00181e-10	4.29138e-09	>	D4G4Q7_BACNB	|	MNKFKNFSCPSVITSEVMKYDEKRSRGGDVMAVVRATSADVDLMARLLRAEAEGEGKQGMLLVGNVGINRLRANCSDFKGLRTIRQMIYQPHAFEAVTHGYFYQRARDSERALARRSINGERRWPAKFSLWYFRPQGDCPAQWYNQPFVARFKSHCFYQPTAETCENVYNTF	>D4G4Q7_BACNB|MNKFKNFSCPSVITSEVMKYDEKRSRGGDVMAVVRATSADVDLMARLLRAEAEGEGKQGMLLVGNVGINRLRANCSDFKGLRTIRQMIYQPHAFEAVTHGYFYQRARDSERALARRSINGERRWPAKFSLWYFRPQGDCPAQWYNQPFVARFKSHCFYQPTAETCENVYNTF	>D4G4Q7_BACNB
D4G4V4_BACNB	Glycine betaine ABC transporter, ATP-binding protein	0	1	0		_	0.00836296	_	>	D4G4V4_BACNB	|	MLANGKTKKEILKATGSTVGVNQADFEVYDGEIFVIMGLSGSGKSTLVRMLNRLIEPTAGNIYIDGDMITNMSKDQLREVRRKKISMVFQKFALFPHRTILENTEYGLELQGVDKQERQQKALESLKLVGLEGFEHQYPDQLSGGMQQRVGLARALTNDPDILLMDEAFSALDPLIRKDMQDELLDLHDNVGKTIIFITHDLDEALRIGDRIVLMKDGNIVQIGTPEEILMNPSNEYVEKFVEDVDLSKVLTAGHIMKRAETVRIDKGPRVALTLMKNLGISSIYAVDKQKKLLGVIYASDAKKAAESDLSLQDILNTEFTTVPENTYLTEIFDVVSDANIPIAVVDEKQRMKGIVVRGALIGALAGNNEYINAEGTKEQTQDPSAQEVK	>D4G4V4_BACNB|MLANGKTKKEILKATGSTVGVNQADFEVYDGEIFVIMGLSGSGKSTLVRMLNRLIEPTAGNIYIDGDMITNMSKDQLREVRRKKISMVFQKFALFPHRTILENTEYGLELQGVDKQERQQKALESLKLVGLEGFEHQYPDQLSGGMQQRVGLARALTNDPDILLMDEAFSALDPLIRKDMQDELLDLHDNVGKTIIFITHDLDEALRIGDRIVLMKDGNIVQIGTPEEILMNPSNEYVEKFVEDVDLSKVLTAGHIMKRAETVRIDKGPRVALTLMKNLGISSIYAVDKQKKLLGVIYASDAKKAAESDLSLQDILNTEFTTVPENTYLTEIFDVVSDANIPIAVVDEKQRMKGIVVRGALIGALAGNNEYINAEGTKEQTQDPS…	>D4G4V4_BACNB
D4G4Y1_BACNB	1-pyrroline-5-carboxylate dehydrogenase	2	3	5		0.000345384	1.67611e-06	7.16991e-06	>	D4G4Y1_BACNB	|	MTTPYKHEPFTNFQDQNNVEAFKKALATVSEYLGKDYPLVINGERVETEAKIVSINPADKEEVVGRVSKASQEHAEQAIQAAAKAFEEWRYTSPEERAAVLFRAAAKVRRRKHEFSALLVKEAGKPWNEADADTAEAIDFMEYYARQMIELAKGKPVNSREGEKNQYVYTPTGVTVVIPPWNFLFAIMAGTTVAPIITGNTVVLKPASATPVIAAKFVEVLEESGLPKGVVNFVPGSGAEVGDYLVDHPKTSLITFTGSREVGTRIFERAAKVQPGQQHFKRVIAEMGGKDTVVVDEDADIELAAQSIFTSAFGFAGQKCSAGSRAVVHEKVYDQVLERVIEITESKVTAKPDSADVYMGPVIDQGSYDKIMSYIEIGKQEGRLVSGGTGDDSKGYFIK…	>D4G4Y1_BACNB|MTTPYKHEPFTNFQDQNNVEAFKKALATVSEYLGKDYPLVINGERVETEAKIVSINPADKEEVVGRVSKASQEHAEQAIQAAAKAFEEWRYTSPEERAAVLFRAAAKVRRRKHEFSALLVKEAGKPWNEADADTAEAIDFMEYYARQMIELAKGKPVNSREGEKNQYVYTPTGVTVVIPPWNFLFAIMAGTTVAPIITGNTVVLKPASATPVIAAKFVEVLEESGLPKGVVNFVPGSGAEVGDYLVDHPKTSLITFTGSREVGTRIFERAAKVQPGQQHFKRVIAEMGGKDTVVVDEDADIELAAQSIFTSAFGFAGQKCSAGSRAVVHEKVYDQVLERVIEITESKVTAKPDSADVYMGPVIDQGSYDKIMSYIEIGKQEGRLV…	>D4G4Y1_BACNB
D4G4Z2_BACNB	Assimilatory nitrate reductase electron transfer subunit	1	0	0		0.040373	_	_	>	D4G4Z2_BACNB	|	MLAGNGMAGIRCIEEVLKLNRHMFEIVIFGSEPHPNYNRILLSSVLQGEASLDDITLNSKDWYDKHGITLYTGETVIQIDTDQQQVITDRKRTLSYDKLIVATGSSPHILPIPGADKKGVYGFRTIEDCQALMNMAQHFQKAAVIGAGLLGLEAAVGLQHLGMDVSVIHHSAGIMQKQLDQTAARLLQTELEQKGLTFLLEKDTVSISGATKADRIHFKDGSSLKADLIVMAAGVKPNIELAVSAGIKVNRGIIVNDFMQTSEPNIYAVGECAEHNGTVYGLVAPLYEQGKALASHICGVPCEEYQGSAPSAALKIAGIDVWSAGKIQEDERTTSIKIYDEQAGVYKKALFVDEKLAGVILFGDTRDKQRLLDSLLKQRDISIVKKQIIEPETSGPLFE…	>D4G4Z2_BACNB|MLAGNGMAGIRCIEEVLKLNRHMFEIVIFGSEPHPNYNRILLSSVLQGEASLDDITLNSKDWYDKHGITLYTGETVIQIDTDQQQVITDRKRTLSYDKLIVATGSSPHILPIPGADKKGVYGFRTIEDCQALMNMAQHFQKAAVIGAGLLGLEAAVGLQHLGMDVSVIHHSAGIMQKQLDQTAARLLQTELEQKGLTFLLEKDTVSISGATKADRIHFKDGSSLKADLIVMAAGVKPNIELAVSAGIKVNRGIIVNDFMQTSEPNIYAVGECAEHNGTVYGLVAPLYEQGKALASHICGVPCEEYQGSAPSAALKIAGIDVWSAGKIQEDERTTSIKIYDEQAGVYKKALFVDEKLAGVILFGDTRDKQRLLDSLLKQRDISIVK…	>D4G4Z2_BACNB
D4G502_BACNB	YckD	4	2	4		0.000105755	9.57697e-06	8.04413e-06	>	D4G502_BACNB	|	MHKKYKAANHMKNRIGGINWMKRITINIITMFIATTVISLTGTAEAAEKQQQPPANVTLTDQQKKEVEQLEAEILKKRKDVISKYVQYGVLPKERGEHIKNHLDKHFEMMKQNGFVPKHHPHPHKFEKRH	>D4G502_BACNB|MHKKYKAANHMKNRIGGINWMKRITINIITMFIATTVISLTGTAEAAEKQQQPPANVTLTDQQKKEVEQLEAEILKKRKDVISKYVQYGVLPKERGEHIKNHLDKHFEMMKQNGFVPKHHPHPHKFEKRH	>D4G502_BACNB
D4G567_BACNB	Glucose-1-dehydrogenase	4	2	2		2.04394e-08	0.000174764	2.62599e-06	>	D4G567_BACNB	|	MYPDLKGKVVAITGAASGLGKAMAIRFGKEQAKVVINYYSNKQDPNEVKEEVIKAGGEAVVVQGDVTKEEDVKNIVQTAIKEFGTLDIMINNAGLENPVPSHEMPLKDWDKVIGTNLTGAFLGSREAIKYFVENDIKGNVINMSSVHEVIPWPLFVHYAASKGGIKLMTETLALEYAPKGIRVNNIGPGAINTPINAEKFADPKQKADVESMIPMGYIGEPEEIAAVAVWLASKESSYVTGITLFADGGMTKYPSFQAGRG	>D4G567_BACNB|MYPDLKGKVVAITGAASGLGKAMAIRFGKEQAKVVINYYSNKQDPNEVKEEVIKAGGEAVVVQGDVTKEEDVKNIVQTAIKEFGTLDIMINNAGLENPVPSHEMPLKDWDKVIGTNLTGAFLGSREAIKYFVENDIKGNVINMSSVHEVIPWPLFVHYAASKGGIKLMTETLALEYAPKGIRVNNIGPGAINTPINAEKFADPKQKADVESMIPMGYIGEPEEIAAVAVWLASKESSYVTGITLFADGGMTKYPSFQAGRG	>D4G567_BACNB
D4G570_BACNB	HTH deoR-type domain-containing protein	1	0	1		0.0337363	_	0.0337363	>	D4G570_BACNB	|	MLPINRQQHILKWLKEEGSLRISDISARFGVSEMTVYRDVNQLVQSNQVIKTAGGITLPVRTPQTDHMCSYCLKPVNQAHSVQLITVNQDIEQLCCAHCAFLRYADKTEEVSHLICRDFLLQTTVSAGSAYFVVNAELNLHCCQPQAIPFATLDHAERFQKGFGGAVRTFDQALEDMLKDRKKRCTCTKK	>D4G570_BACNB|MLPINRQQHILKWLKEEGSLRISDISARFGVSEMTVYRDVNQLVQSNQVIKTAGGITLPVRTPQTDHMCSYCLKPVNQAHSVQLITVNQDIEQLCCAHCAFLRYADKTEEVSHLICRDFLLQTTVSAGSAYFVVNAELNLHCCQPQAIPFATLDHAERFQKGFGGAVRTFDQALEDMLKDRKKRCTCTKK	>D4G570_BACNB
D4G574_BACNB	Mannitol-1-phosphate 5-dehydrogenase	0	0	1		_	_	0.015638	>	D4G574_BACNB	|	MIALHFGAGNIGRGFIGALLHHSGYDVVFADVNETMVSLLNEKKEYTVELAEEGRSSEIIGPVSAINSGSQTEELYRLMNEAALITTAVGPNVLKLIAPSIAEGLRRRNTANTLNIIACENMIGGSSFLKKEIYSHLTEAEQKSVSETVGFPNSAVDRIVPIQHHEDPLKVSVEPFFEWVIDESGFKGKTPVINGALFVDDLTPYIERKLFTVNTGHAVTAYVGYQRGLKTVKEAIDHPEIRRVVHSALLETGDYLVKSYGFKQTEHEQYIKKIIGRFENPFISDDVTRVARSPLRKLGENDRLVGPAKKIKEPNALAEGIAAALRFDFTGDPEAVELQALIEEKGYSGVLQEECGIQSHEPLHAIILKKLNQ	>D4G574_BACNB|MIALHFGAGNIGRGFIGALLHHSGYDVVFADVNETMVSLLNEKKEYTVELAEEGRSSEIIGPVSAINSGSQTEELYRLMNEAALITTAVGPNVLKLIAPSIAEGLRRRNTANTLNIIACENMIGGSSFLKKEIYSHLTEAEQKSVSETVGFPNSAVDRIVPIQHHEDPLKVSVEPFFEWVIDESGFKGKTPVINGALFVDDLTPYIERKLFTVNTGHAVTAYVGYQRGLKTVKEAIDHPEIRRVVHSALLETGDYLVKSYGFKQTEHEQYIKKIIGRFENPFISDDVTRVARSPLRKLGENDRLVGPAKKIKEPNALAEGIAAALRFDFTGDPEAVELQALIEEKGYSGVLQEECGIQSHEPLHAIILKKLNQ	>D4G574_BACNB
D4G587_BACNB	SGNH_hydro domain-containing protein	10	6	5		6.65036e-08	5.09401e-07	2.173e-06	>	D4G587_BACNB	|	MMLRYTALGDSLTTGRGSGLFSPGFVQRFGDMMEADLKTRTAINIFARSGLNTEEILGLLSYPYVQKCIRDADMITITGCGNDLIDSVLAYQTSKDETIFSRVSAHCHENFEKMIAKVAEIKGENPSPYAIRVFNLYNPFPEIDIAGKWITSFNSHLETLASAPHVKIADAYSIFKGKEQEYLSFDGVHPNSKGYQAMAEAVHKLGYKELSVS	>D4G587_BACNB|MMLRYTALGDSLTTGRGSGLFSPGFVQRFGDMMEADLKTRTAINIFARSGLNTEEILGLLSYPYVQKCIRDADMITITGCGNDLIDSVLAYQTSKDETIFSRVSAHCHENFEKMIAKVAEIKGENPSPYAIRVFNLYNPFPEIDIAGKWITSFNSHLETLASAPHVKIADAYSIFKGKEQEYLSFDGVHPNSKGYQAMAEAVHKLGYKELSVS	>D4G587_BACNB
D4G5A8_BACNB	HTTM domain-containing protein	2	2	2		0.000993055	0.000999939	0.0018322	>	D4G5A8_BACNB	|	MRFNLKIILNKFRNFNHLMSNKMHYLIGSSILRIFIGLHIMFTYLIHFAQRNEIWGPNAFYSFEKCFEAYGFTSLYLFSDSQLYFEFIFISGIVINTLYILGYKMRVVSIINFIWVWSLYQRNPYIHDGGNNILILIMLYLIFASLGEFFTIHTESRSKEKSKVTIIIHNFSVMISMIQVSLLYFFAGFNKAQGKMWTHGTALYYILQVDEYSINKGFTNLVIDNPYLLVLGTYSALFLQLMFPILVWNRYFKIPLLIGSILFHLSIIIFMGLLQFGVIMIALDLLFITDTEYRKLYKFLSRIYDKFKLKFRNIFNQKLRNPTI	>D4G5A8_BACNB|MRFNLKIILNKFRNFNHLMSNKMHYLIGSSILRIFIGLHIMFTYLIHFAQRNEIWGPNAFYSFEKCFEAYGFTSLYLFSDSQLYFEFIFISGIVINTLYILGYKMRVVSIINFIWVWSLYQRNPYIHDGGNNILILIMLYLIFASLGEFFTIHTESRSKEKSKVTIIIHNFSVMISMIQVSLLYFFAGFNKAQGKMWTHGTALYYILQVDEYSINKGFTNLVIDNPYLLVLGTYSALFLQLMFPILVWNRYFKIPLLIGSILFHLSIIIFMGLLQFGVIMIALDLLFITDTEYRKLYKFLSRIYDKFKLKFRNIFNQKLRNPTI	>D4G5A8_BACNB
D4G5E1_BACNB	Sporulation protein YdcC	66	55	68		7.6071e-09	2.3005e-09	8.22658e-09	>	D4G5E1_BACNB	|	MRLLWYASVLPKRVPSVPLKSNKRFLPFTSIEKKGLKKVRKSFVLLLTGLLAVLILSACGQKTQQDIVAGLDEKAKEYTSYKAKAKMTIETGSEPQVYNVEIWHKKPSLYRVYLENPKKDQNQVILRNENGVFVLTPSLNKSFRFQSDWPNNSSQVYLFESLVKDVQNDSDAVFTAKEKKYVFETKTNYQHNKMLPTQEITFNKKDMSPSSVKVMDTDRKVMVKVEFSSFEFNKQFDKESFDEKKNMTLSQMDVATSAKPSDTFAVKTPLELPLGVKLLEEKDISTEDGKRIIMTYGGEKSFTLIQEKAQIAKASSSVTLNGEPVNLGYTIGALSDASLSWTYDGVDYLLSSKDLSKEEMVTVAKSMQGQSSK	>D4G5E1_BACNB|MRLLWYASVLPKRVPSVPLKSNKRFLPFTSIEKKGLKKVRKSFVLLLTGLLAVLILSACGQKTQQDIVAGLDEKAKEYTSYKAKAKMTIETGSEPQVYNVEIWHKKPSLYRVYLENPKKDQNQVILRNENGVFVLTPSLNKSFRFQSDWPNNSSQVYLFESLVKDVQNDSDAVFTAKEKKYVFETKTNYQHNKMLPTQEITFNKKDMSPSSVKVMDTDRKVMVKVEFSSFEFNKQFDKESFDEKKNMTLSQMDVATSAKPSDTFAVKTPLELPLGVKLLEEKDISTEDGKRIIMTYGGEKSFTLIQEKAQIAKASSSVTLNGEPVNLGYTIGALSDASLSWTYDGVDYLLSSKDLSKEEMVTVAKSMQGQSSK	>D4G5E1_BACNB
D4G5E2_BACNB	Alanine racemase	2	1	3		7.79728e-08	4.23588e-07	3.20585e-08	>	D4G5E2_BACNB	|	MSTKPFYRDTWAEIDLSAIKENVSNMKKHIGEHVHLMAVVKANAYGHGDAETAKAALDAGASCLAVAILDEAISLRKKGLKAPILVLGAVPPEYVAIAAEYDVTLTGYSVEWLQEAARHTKKGYLHFHLKVDTGMNRLGVKTEEEVQNVMAILDRNPRLKCKGVFTHFATADEKERGYFLMQFERFKELIAPLPLKNLMVHCANSAAGLRLKKGFFNAVRFGIGMYGLRPSADISDEIPFQLRPAFTLHSTLSHVKLIRKGESVSYGAEYTAEKDTWIGTVPVGYADGWLRKLKGTDILVKGKRLKIAGRICMDQFMVELDQEYPPGTKVTLIGRQGDEYISMDEIAGRLETINYEVACTISSRVPRMFLENGSIMEVRNPLLQVNTSN	>D4G5E2_BACNB|MSTKPFYRDTWAEIDLSAIKENVSNMKKHIGEHVHLMAVVKANAYGHGDAETAKAALDAGASCLAVAILDEAISLRKKGLKAPILVLGAVPPEYVAIAAEYDVTLTGYSVEWLQEAARHTKKGYLHFHLKVDTGMNRLGVKTEEEVQNVMAILDRNPRLKCKGVFTHFATADEKERGYFLMQFERFKELIAPLPLKNLMVHCANSAAGLRLKKGFFNAVRFGIGMYGLRPSADISDEIPFQLRPAFTLHSTLSHVKLIRKGESVSYGAEYTAEKDTWIGTVPVGYADGWLRKLKGTDILVKGKRLKIAGRICMDQFMVELDQEYPPGTKVTLIGRQGDEYISMDEIAGRLETINYEVACTISSRVPRMFLENGSIMEVRNPLLQV…	>D4G5E2_BACNB
D4G5R0_BACNB	Spore coat protein P	1	1	0		0.00272364	0.00968767	_	>	D4G5R0_BACNB	|	MDFEKIRKWLEITNEYKQSDFWTNVLKYKAPEHFFDSEASTFVYDFYQDEEYNFIIVEMPGVYEEELTIRLLSKTQLLIKGTITPVFPAEMEVMRERYYGEIERIIQLPEAAESHLLQIQLLNGLLHISYPRQIETIAFNKGL	>D4G5R0_BACNB|MDFEKIRKWLEITNEYKQSDFWTNVLKYKAPEHFFDSEASTFVYDFYQDEEYNFIIVEMPGVYEEELTIRLLSKTQLLIKGTITPVFPAEMEVMRERYYGEIERIIQLPEAAESHLLQIQLLNGLLHISYPRQIETIAFNKGL	>D4G5R0_BACNB
D4G5S6_BACNB	Sporulation protein	14	10	11		1.89432e-05	1.17893e-08	5.08689e-08	>	D4G5S6_BACNB	|	MFIHIVGPGDSLFSIGRRYGASVDQIRGVNGLDETNIVPGQALLIPLYVYTVQPGDTLTAIAAKAFVPLERLRAANPGISPNALQAGAKITIPSISNYIAGTLSFYVLRNPDLDRELINDYAPYSSSISIFEYHIAPNGDIANQLNDAAAIETTWQRRVTPLATITNLTSGGFSTEIVHQVLNNPTARTNLVNNIYDLVSTRGYGGVTIDFEQVSAADRDLFTGFLRQLRDRLQAGGYVLTIAVPAKTSDNIPWLRGYDYGGIGAVVNYMFIMAYDWHHAGSEPGPVAPITEIRRTIEFTIAQVPSRKIIIGVPLYGYDWIIPYQPGTVASAISNQNAIERAMRYQSPIQYSAEYQSPFFRYSDQQGRTHEVWFEDVRSMSRKMQIVREYRLQAIGAWQ…	>D4G5S6_BACNB|MFIHIVGPGDSLFSIGRRYGASVDQIRGVNGLDETNIVPGQALLIPLYVYTVQPGDTLTAIAAKAFVPLERLRAANPGISPNALQAGAKITIPSISNYIAGTLSFYVLRNPDLDRELINDYAPYSSSISIFEYHIAPNGDIANQLNDAAAIETTWQRRVTPLATITNLTSGGFSTEIVHQVLNNPTARTNLVNNIYDLVSTRGYGGVTIDFEQVSAADRDLFTGFLRQLRDRLQAGGYVLTIAVPAKTSDNIPWLRGYDYGGIGAVVNYMFIMAYDWHHAGSEPGPVAPITEIRRTIEFTIAQVPSRKIIIGVPLYGYDWIIPYQPGTVASAISNQNAIERAMRYQSPIQYSAEYQSPFFRYSDQQGRTHEVWFEDVRSMSRKMQ…	>D4G5S6_BACNB
D4G5S9_BACNB	Alkaline phosphatase III	3	1	1		4.11271e-08	0.0171841	0.000165245	>	D4G5S9_BACNB	|	MKKFPKKLLPIAVLSSIAFSSLASGSVPEASAQEKKKGNQDEIKNVIVLIGDGMGVSYTSAYRYLKDNKKTKVVEPTALDQYLVGQQTTYPDDPEQNVTDSAAAATAMSAGIKTYNNAIAVDNDGSEAKTVLEAAKEKGKATGLVATSEITHATPASFGSHDHSRKNMNSIADDYFDEMVNGKHKIDVLLGGGKSNFDRKDRNLIKEFKKAGYSYVDNRKDMLKNKDSQVLGLFADGGLPKKIDRTKDVPSLKDMTNTAIKKLNKDKDGFFLMVEGSQIDWAGHDNDIVGAMSEMEDFEQAYKAAIDFAKKDKHTLVVATADHSTGGYSIGADGIYNWFSEPIKAAKRTPDFMAEKIADGADVEKTLKTYIDQKKLALTKAEIQSVEEAAKSKEVLDID…	>D4G5S9_BACNB|MKKFPKKLLPIAVLSSIAFSSLASGSVPEASAQEKKKGNQDEIKNVIVLIGDGMGVSYTSAYRYLKDNKKTKVVEPTALDQYLVGQQTTYPDDPEQNVTDSAAAATAMSAGIKTYNNAIAVDNDGSEAKTVLEAAKEKGKATGLVATSEITHATPASFGSHDHSRKNMNSIADDYFDEMVNGKHKIDVLLGGGKSNFDRKDRNLIKEFKKAGYSYVDNRKDMLKNKDSQVLGLFADGGLPKKIDRTKDVPSLKDMTNTAIKKLNKDKDGFFLMVEGSQIDWAGHDNDIVGAMSEMEDFEQAYKAAIDFAKKDKHTLVVATADHSTGGYSIGADGIYNWFSEPIKAAKRTPDFMAEKIADGADVEKTLKTYIDQKKLALTKAEIQS…	>D4G5S9_BACNB
D4G5U2_BACNB	Fructokinase	0	1	0		_	0.0233786	_	>	D4G5U2_BACNB	|	MLGGIEAGGTKVICAVGKEDGTIIDRIEFPTKMPDETIEKVIQYFRQFSLQAIGIGSFGPVDNDKTSQTYGTIMATPKAGWRHYPFLQTVKNEMKIPVGFSTDVNAAALGEFLFGEAKGLDSCLYITIGTGIGAGAIVGGRLLQGLSHPEMGHIYIRRHPDDAYQGKCPYHGDCFEGLASGPAIEARWGKKAADLSGIAQVWELEGYYIAQALAQYILILAPKKIILGGGVMQQKQVFSYIYQYVPKIMNNYLDFSELSDDISDYIVPPRLGSNAGIIGTLVLAHQALQAEAASGEVRS	>D4G5U2_BACNB|MLGGIEAGGTKVICAVGKEDGTIIDRIEFPTKMPDETIEKVIQYFRQFSLQAIGIGSFGPVDNDKTSQTYGTIMATPKAGWRHYPFLQTVKNEMKIPVGFSTDVNAAALGEFLFGEAKGLDSCLYITIGTGIGAGAIVGGRLLQGLSHPEMGHIYIRRHPDDAYQGKCPYHGDCFEGLASGPAIEARWGKKAADLSGIAQVWELEGYYIAQALAQYILILAPKKIILGGGVMQQKQVFSYIYQYVPKIMNNYLDFSELSDDISDYIVPPRLGSNAGIIGTLVLAHQALQAEAASGEVRS	>D4G5U2_BACNB
D4G5V8_BACNB	Co-chaperonin GroES	1	1	3		0.00970179	6.49806e-07	0.000461582	>	D4G5V8_BACNB	|	MLKPLGDRVVIELVESEEKTASGIVLPDSAKEKPQEGKIVAAGSGRVLESGERVALEVKEGDRIIFSKYAGTEVKYEGTEYLILRESDILAVIG	>D4G5V8_BACNB|MLKPLGDRVVIELVESEEKTASGIVLPDSAKEKPQEGKIVAAGSGRVLESGERVALEVKEGDRIIFSKYAGTEVKYEGTEYLILRESDILAVIG	>D4G5V8_BACNB
D4G5V9_BACNB	Chaperonin GroEL	5	1	3		0.000118313	0.0216164	0.000198787	>	D4G5V9_BACNB	|	MAKEIKFSEEARRAMLRGVDALADAVKVTLGPKGRNVVLEKKFGSPLITNDGVTIAKEIELEDAFENMGAKLVAEVASKTNDVAGDGTTTATVLAQAMIREGLKNVTAGANPVGVRKGMEQAVAVAIENLKEISKPIEGKESIAQVAAISAADEEVGSLIAEAMERVGNDGVITIEESKGFTTELEVVEGMQFDRGYASPYMVTDSDKMEAVLDNPYILITDKKITNIQEILPVLEQVVQQGKPLLLIAEDVEGEALATLVVNKLRGTFNAVAVKAPGFGDRRKAMLEDIAVLTGGEVITEDLGLDLKSTQIAQLGRASKVVVTKENTTIVEGAGETDKISARVTQIRAQVEETTSEFDREKLQERLAKLAGGVAVIKVGAATETELKERKLRIEDALN…	>D4G5V9_BACNB|MAKEIKFSEEARRAMLRGVDALADAVKVTLGPKGRNVVLEKKFGSPLITNDGVTIAKEIELEDAFENMGAKLVAEVASKTNDVAGDGTTTATVLAQAMIREGLKNVTAGANPVGVRKGMEQAVAVAIENLKEISKPIEGKESIAQVAAISAADEEVGSLIAEAMERVGNDGVITIEESKGFTTELEVVEGMQFDRGYASPYMVTDSDKMEAVLDNPYILITDKKITNIQEILPVLEQVVQQGKPLLLIAEDVEGEALATLVVNKLRGTFNAVAVKAPGFGDRRKAMLEDIAVLTGGEVITEDLGLDLKSTQIAQLGRASKVVVTKENTTIVEGAGETDKISARVTQIRAQVEETTSEFDREKLQERLAKLAGGVAVIKVGAATET…	>D4G5V9_BACNB
D4G5W6_BACNB	PfkB domain-containing protein	0	1	0		_	0.0237791	_	>	D4G5W6_BACNB	|	MIDFFCTDVDVDLMEGRHFLKSAGGAPANVSAAIAKLGGDAAFSGKVGKDPFGYFLKRTLDAVHVDTSMLVMDEKAPTTLAFVSLKQNGERDFVFNRGADALFTLEDIDQEKLNGAKILHFGSATALLSDPFCSAYLRLMSIAKDNGQFISFDPNYREDLWRGRVSEFVSVAKKAIAVSDFVKVSDEELEIISGVKDHEKGVAILHEIGANIVAVTLGKSGTLLSNGKDREIIPSIPVTSIDSTGAGDAFVGAALYQLANTDQIQSVEADFVKLREIVAFANKVGALVCTKMGAIDALPSLDEIEVSL	>D4G5W6_BACNB|MIDFFCTDVDVDLMEGRHFLKSAGGAPANVSAAIAKLGGDAAFSGKVGKDPFGYFLKRTLDAVHVDTSMLVMDEKAPTTLAFVSLKQNGERDFVFNRGADALFTLEDIDQEKLNGAKILHFGSATALLSDPFCSAYLRLMSIAKDNGQFISFDPNYREDLWRGRVSEFVSVAKKAIAVSDFVKVSDEELEIISGVKDHEKGVAILHEIGANIVAVTLGKSGTLLSNGKDREIIPSIPVTSIDSTGAGDAFVGAALYQLANTDQIQSVEADFVKLREIVAFANKVGALVCTKMGAIDALPSLDEIEVSL	>D4G5W6_BACNB
D4G5Y5_BACNB	Spore coat protein A	307	268	287		4.31e-13	3.4392e-11	6.2e-13	>	D4G5Y5_BACNB	|	MKMTLEKFVDALPIPDTLKPVQQSKEKTYYEVTMEECTHQLHRDLPPTRLWGYNGLFPGPTIEVKRNENVYVKWMNNLPSTHFLPIDHTIHHSDSQHEEPEVKTVVHLHGGVTPDDSDGYPEAWFSKDFEQTGPYFKREVYHYPNQQRGAILWYHDHAMALTRLNVYAGLVGAYIIHDPKEKRLKLPSDEYDVPLLITDRTINEDGSLFYPSAPENPSPSLPNPSIVPAFCGETILVNGKVWPYLEVEPRKYRFRVINASNTRTYNLSLDNGGEFIQIGSDGGLLPRSVKLNSFSLAPAERYDIIIDFTAYEGESIILANSAGCGGDVNPETDANIMQFRVTKPLAQKDESRKPKYLASYPSVQHERIQNIRTLKLAGTQDEYGRPVLLLNNKRWHDPV…	>D4G5Y5_BACNB|MKMTLEKFVDALPIPDTLKPVQQSKEKTYYEVTMEECTHQLHRDLPPTRLWGYNGLFPGPTIEVKRNENVYVKWMNNLPSTHFLPIDHTIHHSDSQHEEPEVKTVVHLHGGVTPDDSDGYPEAWFSKDFEQTGPYFKREVYHYPNQQRGAILWYHDHAMALTRLNVYAGLVGAYIIHDPKEKRLKLPSDEYDVPLLITDRTINEDGSLFYPSAPENPSPSLPNPSIVPAFCGETILVNGKVWPYLEVEPRKYRFRVINASNTRTYNLSLDNGGEFIQIGSDGGLLPRSVKLNSFSLAPAERYDIIIDFTAYEGESIILANSAGCGGDVNPETDANIMQFRVTKPLAQKDESRKPKYLASYPSVQHERIQNIRTLKLAGTQDEYGR…	>D4G5Y5_BACNB
D4G5Y6_BACNB	Gamma-aminobutyrate (GABA) permease	1	0	0		0.0467212	_	_	>	D4G5Y6_BACNB	|	MNQSQSGLKKELKTRHMTMISIAGVIGAGLFVGSGSVIHSTGPGAVVSYALAGLLVIFIMRMLGEMSAVNPTSGSFSQYAHDAIGPWAGFTIGWLYWFFWVIVIAIEAIAGAGIIQYWFHDIPLWLTSLILTIVLTLTNVYSVKSFGEFEYWFSLIKVVTIIAFLIVGFAFIFGFAPGSEPVGFSNLTGKGGFFPEGISSVLLGIVVVIFSFMGTEIVAIAAGETSNPIESVTKATRSVVWRIIVFYVGSIAIVVALLPWNSANILESPFVAVLEHIGVPAAAQIMNFIVLTAVLSCLNSGLYTTSRMLYSLAERNEAPRRFMKLSKKGVPVQAIVAGTFFSYIAVVMNYFSPDTVFLFLVNSSGAIALLVYLVIAVSQLKMRKKLEKTNPEALKIKMW…	>D4G5Y6_BACNB|MNQSQSGLKKELKTRHMTMISIAGVIGAGLFVGSGSVIHSTGPGAVVSYALAGLLVIFIMRMLGEMSAVNPTSGSFSQYAHDAIGPWAGFTIGWLYWFFWVIVIAIEAIAGAGIIQYWFHDIPLWLTSLILTIVLTLTNVYSVKSFGEFEYWFSLIKVVTIIAFLIVGFAFIFGFAPGSEPVGFSNLTGKGGFFPEGISSVLLGIVVVIFSFMGTEIVAIAAGETSNPIESVTKATRSVVWRIIVFYVGSIAIVVALLPWNSANILESPFVAVLEHIGVPAAAQIMNFIVLTAVLSCLNSGLYTTSRMLYSLAERNEAPRRFMKLSKKGVPVQAIVAGTFFSYIAVVMNYFSPDTVFLFLVNSSGAIALLVYLVIAVSQLKMRKK…	>D4G5Y6_BACNB
D4G632_BACNB	Swarming motility protein SwrC	1	0	0		0.0182555	_	_	>	D4G632_BACNB	|	MEDMMNHVINFVLKNKFAVWLMTIIVTAAGLYAGMNMKQESIPDVNMPYLTISTTYPGATPSQVADEVTKPVEQAVQNLDGVSVVTSTSYENASSVMIEYDYEKDMDKAKTEAAEALENVNLPDDAKDPEISRYSLNSFPILTLSVSSDKDNLQELTKQVEDSLVSKLEGIEGVASVQVSGQQVEEVEFSFKEDKLKEYGLDEDTVKQVIQGSDVTTPLGLYTFGNEEKSVVVSGDIETIKDLKNMRIPTASASSAGSSAASQAGAQSAQAAQSAQAAAQAQQSASTAVPTVKLSDIATIKDVKKAESVSRTNGKDSIGINIVKANDANTVEVADNVKAELKKFKEDHKGFNYSATLDMAEPITQSVDTMLSKAIFGAIFAIVIILLFLRDIKSTLISV…	>D4G632_BACNB|MEDMMNHVINFVLKNKFAVWLMTIIVTAAGLYAGMNMKQESIPDVNMPYLTISTTYPGATPSQVADEVTKPVEQAVQNLDGVSVVTSTSYENASSVMIEYDYEKDMDKAKTEAAEALENVNLPDDAKDPEISRYSLNSFPILTLSVSSDKDNLQELTKQVEDSLVSKLEGIEGVASVQVSGQQVEEVEFSFKEDKLKEYGLDEDTVKQVIQGSDVTTPLGLYTFGNEEKSVVVSGDIETIKDLKNMRIPTASASSAGSSAASQAGAQSAQAAQSAQAAAQAQQSASTAVPTVKLSDIATIKDVKKAESVSRTNGKDSIGINIVKANDANTVEVADNVKAELKKFKEDHKGFNYSATLDMAEPITQSVDTMLSKAIFGAIFAIVII…	>D4G632_BACNB
D4G650_BACNB	CotJB domain-containing protein	11	9	13		2.37549e-05	2.52786e-05	2.56752e-06	>	D4G650_BACNB	|	MAKKVDAEYYRQLEQIQAADFVLVELSLYLNTHPHDEDALNQFNQYSGYSRHLKRQFESSYGPLLQFGNSPAGKDWDWGKGPWPWQV	>D4G650_BACNB|MAKKVDAEYYRQLEQIQAADFVLVELSLYLNTHPHDEDALNQFNQYSGYSRHLKRQFESSYGPLLQFGNSPAGKDWDWGKGPWPWQV	>D4G650_BACNB
D4G651_BACNB	Spore coat-associated protein	92	73	77		3.84025e-10	1.22585e-07	2.11718e-10	>	D4G651_BACNB	|	MWVYEKKLQYPVKVSTCNPTLAKYLIEQYGGADGELAAALRYLNQRYTIPDKVIGLLTDIGTEEFAHLEMIATMVYKLTKDATPEQLREAGLGDHYVNHDSALFYHNAAGAPFTASYIQAKGDPIADLYEDIAAEEKARATYQWLIDISDDPDLNDSLRFLREREIVHSMRFREAVEILKEERDKKKIF	>D4G651_BACNB|MWVYEKKLQYPVKVSTCNPTLAKYLIEQYGGADGELAAALRYLNQRYTIPDKVIGLLTDIGTEEFAHLEMIATMVYKLTKDATPEQLREAGLGDHYVNHDSALFYHNAAGAPFTASYIQAKGDPIADLYEDIAAEEKARATYQWLIDISDDPDLNDSLRFLREREIVHSMRFREAVEILKEERDKKKIF	>D4G651_BACNB
D4G6B5_BACNB	Pectate lyase	1	1	1		0.048135	0.0339672	0.028188	>	D4G6B5_BACNB	|	MKKVMLAAALFLGLTPAGANAADLGHQTLGSNDGWGAYSTGTTGGSKASSSNVYTVSNRNQLVSALGKETNTTPKIIYIKGTIDMNVDDNLKPLGLNDYKDPEYDLDKYLKAYDPSTWGKKEPSGTQEEARARSQKNQKARVMVDIPANTTIVGSGTNAKVVGGNFQIKSDNVIIRNIEFQDAYDYFPQWDPTDGSSGNWNSQYDNITINGGTHIWIDHCTFNDGSRPDSTSPKYYGRKYQHHDGQTDASNGANYITMSYNYYHDHDKSSIFGSSDSKTSDDGKLKITLHHNRYKNIVQRAPRVRFGQVHVYNNYYEGSTSSSSYPFSYAWGIGKSSKIYAQNNVIDVPGLSAAKTISVFSGGTALYDSGTLLNGTQINASAANGLSSSVGWTPSLHGS…	>D4G6B5_BACNB|MKKVMLAAALFLGLTPAGANAADLGHQTLGSNDGWGAYSTGTTGGSKASSSNVYTVSNRNQLVSALGKETNTTPKIIYIKGTIDMNVDDNLKPLGLNDYKDPEYDLDKYLKAYDPSTWGKKEPSGTQEEARARSQKNQKARVMVDIPANTTIVGSGTNAKVVGGNFQIKSDNVIIRNIEFQDAYDYFPQWDPTDGSSGNWNSQYDNITINGGTHIWIDHCTFNDGSRPDSTSPKYYGRKYQHHDGQTDASNGANYITMSYNYYHDHDKSSIFGSSDSKTSDDGKLKITLHHNRYKNIVQRAPRVRFGQVHVYNNYYEGSTSSSSYPFSYAWGIGKSSKIYAQNNVIDVPGLSAAKTISVFSGGTALYDSGTLLNGTQINASAANG…	>D4G6B5_BACNB
D4G6E0_BACNB	2',3'-cyclic nucleotide 2'-phosphodiesterase/3'-nucleotidase bifunctional periplasmic protein	0	0	1		0.0421863	_	0.0307731	>	D4G6E0_BACNB	|	MHLSILATTDIHANMMDYDYYSDKETADFGLARTAQLIQKHREQNPNTLLVDNGDLIQGNPLGEYAVKYQKDDIISGTKTHPIISVMNALKYDAGTLGNHEFNYGLDFLDGTIKGADFPIVNANVKTTSGKNRYTPYVINEKNLIDENGNEQKVKVGYIGFVPPQIMTWDKKNLEGQVQVQDIVESANETIPKMKAEGADVIIALAHTGIEKQSQSSGAENAVFDLATKTKGIDAIISGHQHGLFPSAEYAGVAQFDVEKGTINGIPVVMPSSWGKYLGVIDLKLEKADGSWKVADSKGSIESIAGNVTSRNETVTNTIQQTHQNTLEYVRKPVGKTEADINSFFAQVKDDPSIQIVTDAQKWYAEKEMKDTEYKDLPILSAGAPFKAGGRNGANYYTN…	>D4G6E0_BACNB|MHLSILATTDIHANMMDYDYYSDKETADFGLARTAQLIQKHREQNPNTLLVDNGDLIQGNPLGEYAVKYQKDDIISGTKTHPIISVMNALKYDAGTLGNHEFNYGLDFLDGTIKGADFPIVNANVKTTSGKNRYTPYVINEKNLIDENGNEQKVKVGYIGFVPPQIMTWDKKNLEGQVQVQDIVESANETIPKMKAEGADVIIALAHTGIEKQSQSSGAENAVFDLATKTKGIDAIISGHQHGLFPSAEYAGVAQFDVEKGTINGIPVVMPSSWGKYLGVIDLKLEKADGSWKVADSKGSIESIAGNVTSRNETVTNTIQQTHQNTLEYVRKPVGKTEADINSFFAQVKDDPSIQIVTDAQKWYAEKEMKDTEYKDLPILSAGAP…	>D4G6E0_BACNB
D4G6F4_BACNB	YfkD-like protein	49	38	32		9.723e-12	9.822e-11	1.242e-12	>	D4G6F4_BACNB	|	MMKKLFHSTLIVLLFFSFFGVQPIHAKKQFKVPNSVASISKENTYPNASQDQPMLQPSKLAKELLDHSEVKIENPHLIKMLNESNISGTPLAVGYRATIFLGKWALGYESNETVANWEYKKINTNRADNRGGKETAEMHYAQEQQYRVKGGLTAKVPNAEDVKSMMMQKAMKKTNLPLAFETVIGAGTKRDQIYKVAPKKIGYLHAYAPAVNEKGKVTYGEVYLVLKGNKRKLVVKNVTSQGIGAWIPVQDHVTFGFQLSSLPR	>D4G6F4_BACNB|MMKKLFHSTLIVLLFFSFFGVQPIHAKKQFKVPNSVASISKENTYPNASQDQPMLQPSKLAKELLDHSEVKIENPHLIKMLNESNISGTPLAVGYRATIFLGKWALGYESNETVANWEYKKINTNRADNRGGKETAEMHYAQEQQYRVKGGLTAKVPNAEDVKSMMMQKAMKKTNLPLAFETVIGAGTKRDQIYKVAPKKIGYLHAYAPAVNEKGKVTYGEVYLVLKGNKRKLVVKNVTSQGIGAWIPVQDHVTFGFQLSSLPR	>D4G6F4_BACNB
D4G6F5_BACNB	Mechanosensitive ion channel protein MscS	0	1	0		_	0.0391782	_	>	D4G6F5_BACNB	|	MRMKETLTEIFQNKIVDILLVAVILWIGVFIINRLVQLFFKRTDFIEEKKEKTIESLVRSVTQYTATIGFIFYVISLFVHDFGKILAGAGVAGIVIGFGAQSLIKDVLAGVFLIYERQLHKGDYVTVNNLFNGTVEEIGLRSLQIREWSGKLLTISNGEVRQIENYNIDFMRITESFLISFKEDPDRVYSVLEEACDMLNEELRDSLKRDEFGNPTEPFQIHGITALNKINRGVEFTVKGMVKDDDYFSASLAVRRVLVRQLYQNNVQMLEEAVRIERTQ	>D4G6F5_BACNB|MRMKETLTEIFQNKIVDILLVAVILWIGVFIINRLVQLFFKRTDFIEEKKEKTIESLVRSVTQYTATIGFIFYVISLFVHDFGKILAGAGVAGIVIGFGAQSLIKDVLAGVFLIYERQLHKGDYVTVNNLFNGTVEEIGLRSLQIREWSGKLLTISNGEVRQIENYNIDFMRITESFLISFKEDPDRVYSVLEEACDMLNEELRDSLKRDEFGNPTEPFQIHGITALNKINRGVEFTVKGMVKDDDYFSASLAVRRVLVRQLYQNNVQMLEEAVRIERTQ	>D4G6F5_BACNB
D4G6F8_BACNB	NodB homology domain-containing protein	12	13	9		2.88242e-06	5.56938e-05	0.000125876	>	D4G6F8_BACNB	|	MKWMCSICCAAVLLAGGAAQAEAVPNEPINWGFKRSVNHQPPDAGKQLNSLIEKYDAFYLGNTKEKTIYLTFDNGYENGYTPKVLDVLKKHRVTGTFFVTGHFVKDQPQLIKRMSDEGHIIGNHSFHHPDLTTKTADQIQDELDSVNEEVYKITGKQDNLYLRPPRGVFSEYVLKETKRLGYQTVFWSVAFVDWKINNQKGKKYAYDHMIKQAHPGAIYLLHTVSRDNAEALDDAITDLKKQGYTFKSIDDLMFEKEMKMPSL	>D4G6F8_BACNB|MKWMCSICCAAVLLAGGAAQAEAVPNEPINWGFKRSVNHQPPDAGKQLNSLIEKYDAFYLGNTKEKTIYLTFDNGYENGYTPKVLDVLKKHRVTGTFFVTGHFVKDQPQLIKRMSDEGHIIGNHSFHHPDLTTKTADQIQDELDSVNEEVYKITGKQDNLYLRPPRGVFSEYVLKETKRLGYQTVFWSVAFVDWKINNQKGKKYAYDHMIKQAHPGAIYLLHTVSRDNAEALDDAITDLKKQGYTFKSIDDLMFEKEMKMPSL	>D4G6F8_BACNB
D4G6L0_BACNB	Isomerase	0	0	1		0.0460329	0.0462151	0.0262093	>	D4G6L0_BACNB	|	MKEAEVLKYEAFTSSPGKGNPAGVVLQGDDYTEDEMQIIAERAGYSETSFIRKSESADLELRYFTPGHEMNLCGHATVASLYALCEKGMLESGKTYSIQTKAGILPVKISEKDGRIHITLEQASPQFKPFTGDRKKLADALGITDEDFHEDLPIVFGSTGIWTAIVPLKSLEASKKMVPDNKQFPEVLVDLPKASVHPFTFETVHPDSDLHGRHFSSPYSGTIEDPVTGTASGVMGAYMKHYGNAEQHKFIIEQGQEIGKDGKVEIEMNEAGGHVKVNMTGTAVYSETRILKF	>D4G6L0_BACNB|MKEAEVLKYEAFTSSPGKGNPAGVVLQGDDYTEDEMQIIAERAGYSETSFIRKSESADLELRYFTPGHEMNLCGHATVASLYALCEKGMLESGKTYSIQTKAGILPVKISEKDGRIHITLEQASPQFKPFTGDRKKLADALGITDEDFHEDLPIVFGSTGIWTAIVPLKSLEASKKMVPDNKQFPEVLVDLPKASVHPFTFETVHPDSDLHGRHFSSPYSGTIEDPVTGTASGVMGAYMKHYGNAEQHKFIIEQGQEIGKDGKVEIEMNEAGGHVKVNMTGTAVYSETRILKF	>D4G6L0_BACNB
D4G6M9_BACNB	Small, acid-soluble spore protein gamma-type	2	0	0		0.000946715	_	_	>	D4G6M9_BACNB	|	MEVITMANSNNFSKTNAQQVRKQNQQSAAGQGQFGTEFASETNAQQVRKQNQQSAGQQGQFGTEFASETDAQQVRQQNQSAEQNKQQNS	>D4G6M9_BACNB|MEVITMANSNNFSKTNAQQVRKQNQQSAAGQGQFGTEFASETNAQQVRKQNQQSAGQQGQFGTEFASETDAQQVRQQNQSAEQNKQQNS	>D4G6M9_BACNB
D4G6R0_BACNB	Amidase_6 domain-containing protein	12	10	14		3.31706e-08	1.06845e-09	1.24764e-09	>	D4G6R0_BACNB	|	MSLKHILEQLAEERLGFLVNGHAMRQESQVGDLKVMERKKKLLEKRKVDIIKAKAKAVINHVRVEDDGTTCLSYTIHYEYVCKEQDDSLYIEEHIEERMAFLYDHILISDQEIAKKPAGFHEGTSIIDYSEAEEEREAFGRAFQYDRLGAVQYAEKFWNKRNPAYKNFSDNCTNFISQCLHAGGAPMRGHPNRGSGWWMKQSSWSYSWTVAHSMKMYLSNSKAGLRAVRVKSAEELMPGDVICYDFEGDGRFNHTTIVVAKDKGNMPLVNAQTYDSRMRYWSYEDSTAYTQSIRYAFFHIVDDTTKE	>D4G6R0_BACNB|MSLKHILEQLAEERLGFLVNGHAMRQESQVGDLKVMERKKKLLEKRKVDIIKAKAKAVINHVRVEDDGTTCLSYTIHYEYVCKEQDDSLYIEEHIEERMAFLYDHILISDQEIAKKPAGFHEGTSIIDYSEAEEEREAFGRAFQYDRLGAVQYAEKFWNKRNPAYKNFSDNCTNFISQCLHAGGAPMRGHPNRGSGWWMKQSSWSYSWTVAHSMKMYLSNSKAGLRAVRVKSAEELMPGDVICYDFEGDGRFNHTTIVVAKDKGNMPLVNAQTYDSRMRYWSYEDSTAYTQSIRYAFFHIVDDTTKE	>D4G6R0_BACNB
D4G6R9_BACNB	HlyD family secretion protein	1	0	0		0.0275081	_	_	>	D4G6R9_BACNB	|	MIEDETKGENKMNRGRLILTNIIGLIVVLAIIAGGAYYYYQSTNYVKTDEAKVAGDMAAITAPAAGKVSDWDLDEGKTVKKGDTVAKIKGEQTVDVKSIMDGTIVKNEVKNGQTVQAGTTIAQTIDMDNLYITANIKETDIADIEVGNSVDVVVDGDPDTTFDGTVEEIGYATNSTFDMLPSTNSSGNYTKVTQKIPVKISIKNPSDKVLPGMNASVKISE	>D4G6R9_BACNB|MIEDETKGENKMNRGRLILTNIIGLIVVLAIIAGGAYYYYQSTNYVKTDEAKVAGDMAAITAPAAGKVSDWDLDEGKTVKKGDTVAKIKGEQTVDVKSIMDGTIVKNEVKNGQTVQAGTTIAQTIDMDNLYITANIKETDIADIEVGNSVDVVVDGDPDTTFDGTVEEIGYATNSTFDMLPSTNSSGNYTKVTQKIPVKISIKNPSDKVLPGMNASVKISE	>D4G6R9_BACNB
D4G6U3_BACNB	Uncharacterized protein	1	0	0		0.0156149	_	_	>	D4G6U3_BACNB	|	MKDMVSKIHIPQYPNLLLTKETVNGLGNKSLSAEVKKEILESFNLLSSYGTNDDFIGKRVKKTHRKDIWEMKFKDRSKTEWRIFFKKISRNERPAKYGLLNMIRKTTQKLNKRDLDAAERIAKREGW	>D4G6U3_BACNB|MKDMVSKIHIPQYPNLLLTKETVNGLGNKSLSAEVKKEILESFNLLSSYGTNDDFIGKRVKKTHRKDIWEMKFKDRSKTEWRIFFKKISRNERPAKYGLLNMIRKTTQKLNKRDLDAAERIAKREGW	>D4G6U3_BACNB
D4G6V2_BACNB	YhcN/YlaJ family sporulation lipoprotein	7	6	8		1.22523e-10	1.37742e-08	2.63651e-09	>	D4G6V2_BACNB	|	MLGKKQVLASVLLIPLLMTGCGVADQGEGRRDNNDVRNVNYRNPANDDMRNVNNRDNVDNNVTDNVNNNNNRVNDDNNNDRKLEVADEAADKVTDLKEVKHADVIVAGNQAYVAVVLTNGNKGAVEDNLKKKIAKKVRSTDKNIDNVYVSANPDFVERMQEYGKRIQKGDPIAGLFDEFIQTVQRVFPNPE	>D4G6V2_BACNB|MLGKKQVLASVLLIPLLMTGCGVADQGEGRRDNNDVRNVNYRNPANDDMRNVNNRDNVDNNVTDNVNNNNNRVNDDNNNDRKLEVADEAADKVTDLKEVKHADVIVAGNQAYVAVVLTNGNKGAVEDNLKKKIAKKVRSTDKNIDNVYVSANPDFVERMQEYGKRIQKGDPIAGLFDEFIQTVQRVFPNPE	>D4G6V2_BACNB
D4G6V4_BACNB	LPXTG cell wall anchor domain-containing protein	2	2	3		0.0215496	0.0146703	0.0174759	>	D4G6V4_BACNB	|	MYKGGNMMRRILHIVLITALMFLNVMYTFEAVKAAEPQQPISIEKAIQQKEGQALVEGYAVGQAVSPQHYKLTSPFSNDYNVALADRKNETSPDHILPVQIPSAFRSQFGLQTNPLLLGKKITVQGKLDNYFNTTGLKNVQSMNVTDDTKTPPAEQQVTINEARGRLNEEVTIKGIITADQNAIGGGKLSTFLQDETGGINIYSPSPEQFPELKEGMDVTVTGKITSYQGLKEIVPSSSGIKINQSNQSLPAPKHLTINELINGSLGDQYEGRLVKLTAFVSSIPSSPAGGGYNVTMIDDDHHAMTLRVMNETGVIDELDEGKWYDFTGVLSRYQTFQLLPRKSADLKLLEEQPAPPSAEGEYEGIVDRVVDGDTIHLKSPVLGTTKIRFVNVDTPETY…	>D4G6V4_BACNB|MYKGGNMMRRILHIVLITALMFLNVMYTFEAVKAAEPQQPISIEKAIQQKEGQALVEGYAVGQAVSPQHYKLTSPFSNDYNVALADRKNETSPDHILPVQIPSAFRSQFGLQTNPLLLGKKITVQGKLDNYFNTTGLKNVQSMNVTDDTKTPPAEQQVTINEARGRLNEEVTIKGIITADQNAIGGGKLSTFLQDETGGINIYSPSPEQFPELKEGMDVTVTGKITSYQGLKEIVPSSSGIKINQSNQSLPAPKHLTINELINGSLGDQYEGRLVKLTAFVSSIPSSPAGGGYNVTMIDDDHHAMTLRVMNETGVIDELDEGKWYDFTGVLSRYQTFQLLPRKSADLKLLEEQPAPPSAEGEYEGIVDRVVDGDTIHLKSPVLGT…	>D4G6V4_BACNB
D4G6X4_BACNB	Nitric oxide-sensing transcriptional repressor NsrR	2	0	1		0.0185496	_	0.0237187	>	D4G6X4_BACNB	|	MKLTNYTDYSLRVLIFLAAERPGELSNIKQIAETYSISKNHLMKVIYRLGQLGYVETIRGRGGGIRLGMEPEDINIGEVVRKTEDDFNIVECFDANKNLCVISPVCGLKHVLNEALLAYLAVLDKYTLRDLVKNKEDIMKLLKMKE	>D4G6X4_BACNB|MKLTNYTDYSLRVLIFLAAERPGELSNIKQIAETYSISKNHLMKVIYRLGQLGYVETIRGRGGGIRLGMEPEDINIGEVVRKTEDDFNIVECFDANKNLCVISPVCGLKHVLNEALLAYLAVLDKYTLRDLVKNKEDIMKLLKMKE	>D4G6X4_BACNB
D4G6X7_BACNB	Alkaline phosphatase A	27	20	26		1.35328e-09	3.20716e-08	4.69137e-10	>	D4G6X7_BACNB	|	MKKMSLFQNMKSKLLPIAAVSVLTAGVFAGAELQQTEKASAKKQDKAEIRNVIVMIGDGMGTPYIRAYRSMKNNGDTPNNPKLTEFDRNLTGMMMTHPDDPDYNITDSAAAGTALATGVKTYNNAIGVDKNGKKVKSVLEEAKQQGKSTGLVATSEINHATPAAYGAHNESRKNMDQIANSYMDDKIKGKHKIDVLLGGGKSYFNRKDRNLTKEFKQAGYSYVTTKQALKKNKDQQVLGLFAEGGLAKALDRDSKTPSLKDMTVSAIDRLNQNKKGFFLMVEGSQIDWAAHDNDTVGAMSEVKDFEQAYKAAIEFAKKDKHTLVIATADHTTGGFTIGANGEKNWHAEPILSAKKTPEFMAKKISEGKPVKDVLARYGNLKVTSEEIKSVEAAAQADKS…	>D4G6X7_BACNB|MKKMSLFQNMKSKLLPIAAVSVLTAGVFAGAELQQTEKASAKKQDKAEIRNVIVMIGDGMGTPYIRAYRSMKNNGDTPNNPKLTEFDRNLTGMMMTHPDDPDYNITDSAAAGTALATGVKTYNNAIGVDKNGKKVKSVLEEAKQQGKSTGLVATSEINHATPAAYGAHNESRKNMDQIANSYMDDKIKGKHKIDVLLGGGKSYFNRKDRNLTKEFKQAGYSYVTTKQALKKNKDQQVLGLFAEGGLAKALDRDSKTPSLKDMTVSAIDRLNQNKKGFFLMVEGSQIDWAAHDNDTVGAMSEVKDFEQAYKAAIEFAKKDKHTLVIATADHTTGGFTIGANGEKNWHAEPILSAKKTPEFMAKKISEGKPVKDVLARYGNLKVTSE…	>D4G6X7_BACNB
D4G710_BACNB	Multidrug ABC transporter permease/ATP-binding protein	0	1	0		_	0.0411926	_	>	D4G710_BACNB	|	MFSVLKKLGWFFKAYWLRYTIAIVLLLAVNVIEMFPPKLLGNAIDDMKAGAFTAEGLLFYIGIFFVLTAAVYIMSYFWMHQLFGGANLMEKILRTKLMGHLLTMSPPFYEKNRTGDLMARGTNDLQAVSLTTGFGILTLVDSTMFMMTIFLTMGFLISWKLTFAAIIPLPVMAIAISLYGSKIHERFTEAQNAFGALNDRVLESVSGVRVIRAYVQETNDVRRFNEMTADVYQKNMKVAFIDSLFEPTVKLLVGASYLIGLGYGAFLVFRNELTLGELVSFNVYLGMMIWPMFAIGELINVMQRGNASLDRVNETLSYETDVTDPKQPADLKEPGDIVFSHVSFTYPSSTSDNLQDISFTVRKGQTVGIAGKTGSGKTTIIKQLLRQYPLGEGSITFSG…	>D4G710_BACNB|MFSVLKKLGWFFKAYWLRYTIAIVLLLAVNVIEMFPPKLLGNAIDDMKAGAFTAEGLLFYIGIFFVLTAAVYIMSYFWMHQLFGGANLMEKILRTKLMGHLLTMSPPFYEKNRTGDLMARGTNDLQAVSLTTGFGILTLVDSTMFMMTIFLTMGFLISWKLTFAAIIPLPVMAIAISLYGSKIHERFTEAQNAFGALNDRVLESVSGVRVIRAYVQETNDVRRFNEMTADVYQKNMKVAFIDSLFEPTVKLLVGASYLIGLGYGAFLVFRNELTLGELVSFNVYLGMMIWPMFAIGELINVMQRGNASLDRVNETLSYETDVTDPKQPADLKEPGDIVFSHVSFTYPSSTSDNLQDISFTVRKGQTVGIAGKTGSGKTTIIKQLL…	>D4G710_BACNB
D4G719_BACNB	YheC/YheD family protein	0	0	1		_	_	0.042268	>	D4G719_BACNB	|	MITLGFMSLSRQHEADYSAELAKRAPEFGIRFIRFTPFDILPDTLRVKASVYHSASSTWNETEMAIPDYIYDRCFYGKDSHSQKAKPIVEWLKKYPKTEFIGRGLPDKWTVLHDLQQHSVINPYIPETIKVSRYEQIHSFLSKEKACILKPAFGAGGRGVILLKLGKKNITATYHIGKDKQTKTFSNQTSFKTWCKKVLQHQYLLQPYLNIQDKEQYPCDIRLFMEKNEAGEWNTVGKAVRRGYKHGLLANLSGGSDALTFDSWFEDIPKKQQVVLLDDVFSITQSVPYYLDERYGPLFELGLDICLAKDGRIWILDINSKPGRKSILRVSPEQKEQLYTCPLKRCQYLFSEQSQKGVLPRES	>D4G719_BACNB|MITLGFMSLSRQHEADYSAELAKRAPEFGIRFIRFTPFDILPDTLRVKASVYHSASSTWNETEMAIPDYIYDRCFYGKDSHSQKAKPIVEWLKKYPKTEFIGRGLPDKWTVLHDLQQHSVINPYIPETIKVSRYEQIHSFLSKEKACILKPAFGAGGRGVILLKLGKKNITATYHIGKDKQTKTFSNQTSFKTWCKKVLQHQYLLQPYLNIQDKEQYPCDIRLFMEKNEAGEWNTVGKAVRRGYKHGLLANLSGGSDALTFDSWFEDIPKKQQVVLLDDVFSITQSVPYYLDERYGPLFELGLDICLAKDGRIWILDINSKPGRKSILRVSPEQKEQLYTCPLKRCQYLFSEQSQKGVLPRES	>D4G719_BACNB
D4G735_BACNB	AAA_27 domain-containing protein	1	0	1		0.0454318	_	0.0484677	>	D4G735_BACNB	|	MTALRIISLHIYQYGKFSNRTFHFSASPVQVIYGLNEAGKTTMMSFIESMLFGFPKTKKYEPKTGGVYGGVLEAEHPEYGVLKIERTKGTAEKLSVYTEKGEVKQGDVLKQLFQGTDRSLYKAIYSFDVFGLQEIHAFNRDKIGEFLLFSSLFGAEAVSKLDSRLTKESERLYKPNGRNPQLNQELETLKQLAVKLKQAEAEEAGYHQLLGEKRMLEARLAAAETELKETAGHIRMIEGAIERKPLLNEKATLEQVIAEFPEHAGQFPADGLHQLEKYESHLHPKSAQLEALRVKMAELDKQRQKLIPDKELLAKETLIQELSAAFHMYQSCGEQLAAIQAQLRQASAQTAAGLEQLNKTDENELLNMNTSYDYEWQLQQAVQQYVQARDRKRQLDETF…	>D4G735_BACNB|MTALRIISLHIYQYGKFSNRTFHFSASPVQVIYGLNEAGKTTMMSFIESMLFGFPKTKKYEPKTGGVYGGVLEAEHPEYGVLKIERTKGTAEKLSVYTEKGEVKQGDVLKQLFQGTDRSLYKAIYSFDVFGLQEIHAFNRDKIGEFLLFSSLFGAEAVSKLDSRLTKESERLYKPNGRNPQLNQELETLKQLAVKLKQAEAEEAGYHQLLGEKRMLEARLAAAETELKETAGHIRMIEGAIERKPLLNEKATLEQVIAEFPEHAGQFPADGLHQLEKYESHLHPKSAQLEALRVKMAELDKQRQKLIPDKELLAKETLIQELSAAFHMYQSCGEQLAAIQAQLRQASAQTAAGLEQLNKTDENELLNMNTSYDYEWQLQQAVQQY…	>D4G735_BACNB
D4G748_BACNB	ABC transporter, ATP-binding protein	2	0	0		0.0067982	_	_	>	D4G748_BACNB	|	MSLLSVKDLTGGYTRNPVLKNVSFTLEPNQIVGLIGLNGAGKSTTIRHIIGLMDPHKGSIELNGKTFAEDPEGYRSQFTYIPETPVLYEELTLMEHLELTAMAYGLSKETMEKRLPPLLKEFRMEKRLKWFPAHFSKGMKQKVMIMCAFLAEPALYIIDEPFLGLDPLAINALLERMNEAKKGGASVLMSTHILATAERYCDSFIILHNGEVRARGTLSELREQFGMKDAALDDLYLELTKEDAGHE	>D4G748_BACNB|MSLLSVKDLTGGYTRNPVLKNVSFTLEPNQIVGLIGLNGAGKSTTIRHIIGLMDPHKGSIELNGKTFAEDPEGYRSQFTYIPETPVLYEELTLMEHLELTAMAYGLSKETMEKRLPPLLKEFRMEKRLKWFPAHFSKGMKQKVMIMCAFLAEPALYIIDEPFLGLDPLAINALLERMNEAKKGGASVLMSTHILATAERYCDSFIILHNGEVRARGTLSELREQFGMKDAALDDLYLELTKEDAGHE	>D4G748_BACNB
D4G764_BACNB	Peptidase M42	7	9	9		0.000333572	1.66258e-07	4.59673e-05	>	D4G764_BACNB	|	MTSVRKTMELIKELVSIPSPTGNTYEVINYIESLLKEWKVETVRNHKGGLIATLPGRDTSRHRMLTAHVDTLGAMVKEIKADGRLKIDLIGGFRYNSIEGEYCQIETASGKTYTGTILMHQTSVHVYKDAGKAERNQENMEIRLDEPVHCRKDTEELGIGVGDFVSFDPRVEITSSGFIKSRHLDDKASVALLLRLIHEIQTEDIELPYTTHFLISNNEEIGYGGNSNIPPETVEYLAVDMGAIGDGQATDEYSVSICVKDASGPYHYQLRKHLVQLAEKHHIDYKLDIYPYYGSDASAAIKSGHDIVHGLIGPGIDASHAFERTHKSSLRHTAKLLYYYVQSPMV	>D4G764_BACNB|MTSVRKTMELIKELVSIPSPTGNTYEVINYIESLLKEWKVETVRNHKGGLIATLPGRDTSRHRMLTAHVDTLGAMVKEIKADGRLKIDLIGGFRYNSIEGEYCQIETASGKTYTGTILMHQTSVHVYKDAGKAERNQENMEIRLDEPVHCRKDTEELGIGVGDFVSFDPRVEITSSGFIKSRHLDDKASVALLLRLIHEIQTEDIELPYTTHFLISNNEEIGYGGNSNIPPETVEYLAVDMGAIGDGQATDEYSVSICVKDASGPYHYQLRKHLVQLAEKHHIDYKLDIYPYYGSDASAAIKSGHDIVHGLIGPGIDASHAFERTHKSSLRHTAKLLYYYVQSPMV	>D4G764_BACNB
D4G773_BACNB	Peptidase M48	1	1	1		0.0319248	0.0226531	0.0260093	>	D4G773_BACNB	|	MRKWIAAAGLAYVLYGLFFYWYFFLSGDSAIPEAVKGTQADPASFMKPSELAVAEQYSNVKNFLFFIGVPLDWFLFFVLLVSGVSKKIKKWIEAAVPFRFLQTVGFVFVLSLITTLVTLPLDWIGYQVSLDYNISTQTTASWAKDQVISFWISFPIFTLCVLVFYWLIKRHEKKWWLYAWLLTVPFSLFLFFIQPVIIDPLYNDFYPLKNKELESKILELADEANIPADHVYEVNMSEKTNALNAYVTGIGANKRIVLWDTTLNKLDDSEILFIMGHEMGHYVMKHVYIGLAGYLLVSLAGFYVIDKLYKRTVRLTRSMFHLEGRHDLAALPLLLLLFSVLSFAVTPFSNAVSRYQENKADQYGIELTENREAAVKTFQDLAVTGLSQVDPPVLVKIFR…	>D4G773_BACNB|MRKWIAAAGLAYVLYGLFFYWYFFLSGDSAIPEAVKGTQADPASFMKPSELAVAEQYSNVKNFLFFIGVPLDWFLFFVLLVSGVSKKIKKWIEAAVPFRFLQTVGFVFVLSLITTLVTLPLDWIGYQVSLDYNISTQTTASWAKDQVISFWISFPIFTLCVLVFYWLIKRHEKKWWLYAWLLTVPFSLFLFFIQPVIIDPLYNDFYPLKNKELESKILELADEANIPADHVYEVNMSEKTNALNAYVTGIGANKRIVLWDTTLNKLDDSEILFIMGHEMGHYVMKHVYIGLAGYLLVSLAGFYVIDKLYKRTVRLTRSMFHLEGRHDLAALPLLLLLFSVLSFAVTPFSNAVSRYQENKADQYGIELTENREAAVKTFQDLAVTG…	>D4G773_BACNB
D4G774_BACNB	Alkaline serine kinase	0	0	1		_	_	0.00434813	>	D4G774_BACNB	|	MRSKKLWISLLFALTLIFTMAFSNMSAQAAGKSSTEKKYIVGFKQTMSAMSSAKKKDVISEKGGKVQKQFKYVNAAAATLDEKAVKELKKDPSVAYVEEDHIAHEYAQSVPYGISQIKAPALHSQGYTGSNVKVAVIDSGIDSSHPDLNVRGGASFVPSETNPYQDGSSHGTHVAGTIAALNNSIGVLGVAPSASLYAVKVLDSTGSGQYSWIINGIEWAISNNMDVINMSLGGPTGSTALKTVVDKAVSSGIVVAAAAGNEGSSGSTSTVGYPAKYPSTIAVGAVNSSNQRASFSSVGSELDVMAPGVSIQSTLPGGTYGAYNGTSMATPHVAGAAALILSKHPTWTNAQVRDRLESTATYLGNSFYYGKGLINVQAAAQ	>D4G774_BACNB|MRSKKLWISLLFALTLIFTMAFSNMSAQAAGKSSTEKKYIVGFKQTMSAMSSAKKKDVISEKGGKVQKQFKYVNAAAATLDEKAVKELKKDPSVAYVEEDHIAHEYAQSVPYGISQIKAPALHSQGYTGSNVKVAVIDSGIDSSHPDLNVRGGASFVPSETNPYQDGSSHGTHVAGTIAALNNSIGVLGVAPSASLYAVKVLDSTGSGQYSWIINGIEWAISNNMDVINMSLGGPTGSTALKTVVDKAVSSGIVVAAAAGNEGSSGSTSTVGYPAKYPSTIAVGAVNSSNQRASFSSVGSELDVMAPGVSIQSTLPGGTYGAYNGTSMATPHVAGAAALILSKHPTWTNAQVRDRLESTATYLGNSFYYGKGLINVQAAAQ	>D4G774_BACNB
D4G788_BACNB	NAD(P)-dependent oxidoreductase	38	34	41		1.1414e-05	3.45384e-08	1.14569e-05	>	D4G788_BACNB	|	MISLANQKKKTLPPQQQNQQPGFEYLMDPRPVFDKPKKAKKLEGKTAIITGGDSGIGRAVSVLFAKEGANVVIVYLNEHQDAEETKQYVEKEGVKCLLIAGDVGDEAFCNDVVGQASQVFPSIDILVNNAAEQHVQPSIEKITSHQLIRTFQTNIFSMFYLTKAVLPHLKKGSSIINTASITAYKGNKTLIDYSATKGAIVTFTRSLSQSLVQQGIRVNAVAPGPIWTPLIPASFAAKDVEVFGSDVPMERPGQPVEVAPSYLYLASDDSTYVTGQTIHVNGGTIVNG	>D4G788_BACNB|MISLANQKKKTLPPQQQNQQPGFEYLMDPRPVFDKPKKAKKLEGKTAIITGGDSGIGRAVSVLFAKEGANVVIVYLNEHQDAEETKQYVEKEGVKCLLIAGDVGDEAFCNDVVGQASQVFPSIDILVNNAAEQHVQPSIEKITSHQLIRTFQTNIFSMFYLTKAVLPHLKKGSSIINTASITAYKGNKTLIDYSATKGAIVTFTRSLSQSLVQQGIRVNAVAPGPIWTPLIPASFAAKDVEVFGSDVPMERPGQPVEVAPSYLYLASDDSTYVTGQTIHVNGGTIVNG	>D4G788_BACNB
D4G799_BACNB	Mobilization protein	1	1	1		0.0163659	0.00298142	0.017315	>	D4G799_BACNB	|	MANYAVIRMEKYKKDRLNGTQKHNQREFQKSKNENIDRERTHLNYDLVNEKPISYSKAIHEKIEGRVKRKVRADAVLVSEFLITASPDYMNGLSDEEQRRYFETAVDHLKEKYSAENMLYATVHMDEATPHMHVGIVPITEDGRLSAKDFFNGKLKMKAIQDDFHRHMVENGFDLVRGEPSEKKHENVHQYKINQRQAELERLNAEIALKEKQREELEKQNKAVQAVIEVKKESLTAKAEELKMPTIEHEKAWLKKDKVIVPERELHALYAYAEQKTKTAAELAGQLKSETQEKERWQSIARQEADRADEKDQRLQELQSRIHSEVEASKKEMRRKLAKEFTEEQRQDLRQEVKEELTTLRTENEELSAENKVLIIQRNSEAAESLKLKQELDKRNGQY…	>D4G799_BACNB|MANYAVIRMEKYKKDRLNGTQKHNQREFQKSKNENIDRERTHLNYDLVNEKPISYSKAIHEKIEGRVKRKVRADAVLVSEFLITASPDYMNGLSDEEQRRYFETAVDHLKEKYSAENMLYATVHMDEATPHMHVGIVPITEDGRLSAKDFFNGKLKMKAIQDDFHRHMVENGFDLVRGEPSEKKHENVHQYKINQRQAELERLNAEIALKEKQREELEKQNKAVQAVIEVKKESLTAKAEELKMPTIEHEKAWLKKDKVIVPERELHALYAYAEQKTKTAAELAGQLKSETQEKERWQSIARQEADRADEKDQRLQELQSRIHSEVEASKKEMRRKLAKEFTEEQRQDLRQEVKEELTTLRTENEELSAENKVLIIQRNSEAAES…	>D4G799_BACNB
		198	186	199
aThe smallest Mascot Expect value of the peptides identified from the same protein in the same measurement was stated.
