# Supplementary material for: The ionic liquid-assisted sample preparation method pTRUST allows sensitive proteome characterization of a variety of bacterial endospores to aid in the search for protein biomarkers
Source: PLoS One. 2025 Jan 24;20(1):e0318186. doi: 10.1371/journal.pone.0318186 (PMC11760639; doi:10.1371/journal.pone.0318186)
Supplement: S4 Table — (XLSX) [file pone.0318186.s004.xlsx]

## Sheet: S4 Table
S4 Table Characterization of proteins identified using pTRUST and lLC-MS/MS in highly purified Bacillus subtilis subsp. natto spores
Bacillus subtilis subsp. natto										Bacillus subtilis
Accession	Protein description				Seq	Molecular weight	Isoelectric point	GRAVY		Accession	Sequence identity	Alligment length
A0A060PER9_BACNB	Spore coat associated protein CotJA	>	A0A060PER9_BACNB	|	MTFQPEHMEQFSPMEALRKGTLWKDLYDFYENPYRGGDAHGKKG	5204.44	6.02	-1.15227		COTJA_BACSU	1	1
A0A060PF66_BACNB	Spore coat protein C	>	A0A060PF66_BACNB	|	MGYYKKYKEEYYTVKKTYYKKYYEYDKKYDDCDYDKKYDDYDKKYYDHDKKDYDYVVEYKKHKKHY	8868.14	8.66	-2.2803		COTC_BACSU	0.9697	1
A0A060PFA9_BACNB	YqfQ-like protein	>	A0A060PFA9_BACNB	|	MPNQRMMGRRPPNMRGPSFGAQQQGFQQAGQFLPQANAGARNGAGGGGGLKGMLSRFLPGGGGAGSAGVPGIPGAGAAASGGAGLQGIQNIANPASLSSMLGNVQKVLGMAQQVTPMIQQYGPLVRNLPAMMKLYSQLSKSDDTETETNEESEKQSVSEESSEKEKETETKTSDGNKKSKPKRSSLPNKSKTTDNKEQESKTSAPKKKEAASPAPKRTSGSSKPRLYI	23720.9	9.99	-0.875439		YQFQ_BACSU	0.9781	1
A0A060PFF7_BACNB	Spore protein	>	A0A060PFF7_BACNB	|	MSENRHENEENRRDAAVAKVQNSGNAKVVVSVNTDQDQAQAQSQDGED	5267.41	4.45	-1.42292		SSPG_BACSU	1	1
A0A060PFM3_BACNB	Minor capsid protein	>	A0A060PFM3_BACNB	|	MPQVPEPNYDYQTDQLAALYQSAIRDILAELDRVDVSNFQRANATATLKSISEILSELNKESATWVKENVPKAAKDGIVNTLLSLEVAASVSEAQKIVAFNEVNDAMVAAAVADTQADLLAVTQNVDRKTRAAVRKAVSDSMRYNMARGTNGRRSITEDVRKALQNSVTTGIIDARGRRWKPEVYSEMVVRTKMMETYREANTNEAVGRGVYYAQISSHGATDLCRNHEGQIIKLTEDAPGNYPTYESLKATGEIFHPRCKHVFSPIRNP	30033.2	6.92	-0.458519		No	0	0
A0A060PFQ5_BACNB	Spore coat protein CotG	>	A0A060PFQ5_BACNB	|	MKSAKKEGLKDYLYQEPHGKKRSHKKSHRTHKKSRSHKKSYCSHKKSRSHKKSFCSHKKSRSHKKSYCSHKKSRSHKKSYRSHKKSRSYKKSCRSYKKSRSYKKSCRSYKKSRSYKKSCRSYKKSRSYKKSCRSYKKSRSYKKSCRTHKKSYRSHKKYYKKPHHHCDDYKRHDDYDSKKEYWKDGNCWVVKKKYK	24620.7	10.39	-2.21282		COTG_BACSU	0.9077	1
A0A060PFU1_BACNB	Abi family protein	>	A0A060PFU1_BACNB	|	MQKTFSKKFKTFEEQINLLKHRGLSFRDEKEAVDILSKKNYFDVINGFETLLLKDPKAENKEYNSDTKFEQFIELYNFDKMYSAIVFKAIDSFENRLKTSVAYRFCEFVYNSNPNANPACYMDILMYENPFSLHNRLNTLQPRKITQKFVNDINYEINRFINGEIANIESKITTLQTSTVQYISIKARKKLLKAISNVNNSILNANSVINVINNDIRLTPAVRRSGDRITCLTPFATSLTVNLTKVSSGVVNPNTVEKSIQIFIKNLQELKIRLDKIYSQVSANSNTAIHTVPHFELKNFVGHNLFKTNHDKKDNNNYIDSSKAKYSYLQKYEVPPFWVIIKTLELGSVLKLMYGLNTAILDKVVLDMGLTPSEKHILFNSTKIIIDLRNHCAHFGLVN…	56748.6	9.33	-0.299795		No	0	0
A0A060PIZ5_BACNB	Spore protein	>	A0A060PIZ5_BACNB	|	MKLEIASEFGVNLGADTTSRANGSVGGEITKRLVSFAQQNMGGGQF	4772.37	6.01	-0.171739		SSPA_BACSU	1	1
A0A060PJA9_BACNB	Spore coat protein CotH	>	A0A060PJA9_BACNB	|	MKYHSNDEISYYNFLHSMKDKIVTVYRGGPESKKGKLAAVKSDYIALQAEKKIIYYQLEHVKSITEDTNNSTTTIETEEMPDADDFHSLIGQLMNQSVQFNQGGPESKKGRLVWLGDDYAALNTNEDGVVYFNIHHIKSISKHEPDLKIEGQTPSGVLEADYLSEVFKSLTHKWVSINRGGPEAIEGILVDNADGHYTIVKNQEVLRIYPFHIKSISLGPKGSYKKEDEKNEHQNQEDSDDTDQKEEVYSSSLISSKPYSSSSSSKSSKRSLKSSDYQSSKSYSSSGSKSSSKSSKRSSKSSDHRSSTSYSSSGSKSSSKSSKRSPRSSDYQSSRSPGYSSSIKSSGKQKEDYSYETIVRTIDYHWKRKY	41506.4	8.69	-1.0127		COTH_BACSU	0.9465	0.65
A0A060PNF2_BACNB	30S ribosomal protein S12	>	A0A060PNF2_BACNB	|	MTPKKPNSALRKYARVRLTNGIEVTAYIPGIGHNLQEHSVVLIRGGRVKDLPGVRYHIVRGALDTAGVENRAQGRSKYGTKKPKAK	9455.26	10.85	-0.62093		RS12_BACSU	1	1
A0A060PNH9_BACNB	Surfactin non-ribosomal peptide synthetase SrfAA	>	A0A060PNH9_BACNB	|	MEITFYPLTDAQKRIWYTEKFYPHTSISNLAGIGKLVSADAIDYVLVEQAIQEFIRRNDAMRLRLRLDENGEPVQYISEYRPVDIKHTDTTEDPNAIEFISQWSREETKKPLPLYDCDLFRFSLFTIKENEVWFYANVHHVISDGISMNILGNAIMHIYLELASGSEAKEGISHSFIDHVLSEQDYAQSKRFEKDKAFWNKQFESVPELVSLKRNASAGGSLDAERFSKDVPEALHQQILSFCEANKVSVLSVFQSLLAAYLYRVSGQNDVVTGTFMGNRTNAKEKQMLGMFVSTVPLRTNIDGGQAFLEFVKDRMKDLMKTLRHQKYPYNLLINDLRETKSSLTKLFTVSLEYQVMQWQKEEDLAFLTEPIFSGSGLNDVSIHVKDRWDTGKLTIDFD…	402939	5.02	-0.295344		SRFAA_BACSU	0.9919	1
A0A060PNN4_BACNB	DUF2931 family protein	>	A0A060PNN4_BACNB	|	MHTQLIDRSGKQEFVKGLGIEFDLFLEGEPYNRHFRFAGEKGMYKEPAQLFGTRKFNERYPLYEKQINGEMLSPDEEHKECFAHGTQNAVWDDVKLMQDSSDHYSLSKRTGKDYAWVGMLHGSRAKGLCYAGGENGGVALGLRYFFEKYPSALEITGLAGSRPKMTIWLWPPDGEAMDLRHYTGNTHVASAYEGFDEMRSDPTGIANTNEISLACFSHMPSDEVLNALADKWQAPPLIVCEPDVYYESKALGVWSIIDTSHPLKKELEEQLDAAFLFYKKEVEQRRWYGFWHYGDVMHTYDPIRHMWRYDLGGYA	36449.6	5.47	-0.590794		YETA_BACSU	0.981	1
A0A060PNS5_BACNB	Spore protein	>	A0A060PNS5_BACNB	|	MKLEIASEFGVNLGADTTSRANGSVGGEITKRLVSFAQQQMGGRVQ	4837.46	8.34	-0.230435		SSPB_BACSU	1	1
A0A060PNY1_BACNB	Spore coat protein	>	A0A060PNY1_BACNB	|	MVKGIKKAREVFLLDYPLNEQPFEQITPYDERQPYYYPRPRRPFYPPYYYPFYPFYPRPPYYYPRPRPPYYPWYGYGGGYGGGYGGGYGY	10999.3	9.28	-1.12889		COTT_BACSU	0.9024	0.85
A0A060PP70_BACNB	Uncharacterized protein	>	A0A060PP70_BACNB	|	MFEKETKELYIGENLLQNGVLLSIRHVLEERKGQEGTQQFPYGRVSYYIHDTSIKEQKEINLRVSTESGTERTAQIVFDQKQKKLLRWTE	10660	6.74	-0.853333		COMGG_BACSU	0.9778	1
A0A060PP81_BACNB	Collagen-like protein	>	A0A060PP81_BACNB	|	MYYVDPYMFAGHFYEPWPAFEYEYRYPWPGIGSGAVPGSGGGSGPGIGGGAVPGFGGGAVPGFGGGSGPGIGGGAVPGFGGGSGPGIGSGASPGFGGAPQGPPPSQIPAKPPKPQGSQGAVLLIEPITIRPCLFRFTYVWLTNGRSFWFYPIILGRRSVGGFYWDSSRRRWVYFALDTNHIDVVSCSF	19562.6	8.95	-0.0420213		A0A6M3Z8W1_BACSU	0.8617	1
A0A060PPB5_BACNB	Transcriptional regulator	>	A0A060PPB5_BACNB	|	MIERGERRLSKRMRGRLERVFDLDADKIETIQRLKGMFEDGESNC	5439.75	7.94	-1.00222		No	0	0
A0A060PPF8_BACNB	Spore coat protein	>	A0A060PPF8_BACNB	|	MNNMSEEKDALQKNKEELEANIDPLTKLLVSDVLNKNNVTEDKKRNLSEAQKQAIITMVNDLQKQANEFVERVNKKKADAEKAEQEAAPQKRRRTTLRDRVRQRKNDNI	12694.7	9.39	-1.31651		A0A6M4JH33_BACSU	0.3939	0.88
A0A060PPK7_BACNB	SGNH_hydro domain-containing protein	>	A0A060PPK7_BACNB	|	MTLYLNKRHGDAPNTKLFSQLDENAKATEHEVNLLEGKLKYHEKAKNAHTSSQIAHRGGLTVYEEIEIAKARIRNLVLQADGTNIKEVVDARVDDDGFVYPVLKERLDADKGEIKTQLEANKNQLAEMYRTVELITNSQDALSYLNNVEAMTTFKAREEALFWPQSANINELTNEIYVASQENEGTELRIEIRDLDTGSFKERKSIPIESGAYTEGLSFFYNDQGNLCFIVKASKMSGYNIFNYDTGELSDLIRANVSSKYAANKYYFASITVNQASIHAYVYTWESIKMGNPVLYTDFTVDYIPNLEKVQGITLNDGFLFMSHGKSNGRPAISVYNLAGELLNYYIYTKDSLASAINKKFSDFIPNIYNYNFENESCCVYKGDLVAVQVVNNADVVLV…	59846.1	5.42	-0.417333		No	0	0
A0A060PPN7_BACNB	Peptidyl-prolyl cis-trans isomerase	>	A0A060PPN7_BACNB	|	MSNLDFNQFKKEADNFKHKHIDEKQEKINRIEKEIDKKQIQLDKLNDEVAKSLMGESKFTPEQLSGAISKTENDIEELKGSIKLIKKDMSGSLAKMSDIEEFKKDNENWIDRYKQADIDAKKMMISKLVKNVIFKDGELQIDFHYTVEKSMIISRWLNTPFPTATGGPGYTIKCETEGNPHTHEAGALSMAHAGKDTGGSQFFIVHEPQPHLNGVHTVFGKVTSGLEFAKNMSNGDVMKEVRVEG	27729	6.16	-0.717551		PPIB_BACSU	0.7692	0.47
A0A060PQ82_BACNB	ATP synthase subunit c	>	A0A060PQ82_BACNB	|	MNLIAAAIAIGLGALGAGIGNGLIVSRTVEGIARQPEAGKELRTLMFMGIALVEALPIIAVVIAFLAFFG	7088.99	6.05	1.27429		ATPL_BACSU	1	1
D4FUT9_BACNB	Rubrerythrin domain-containing protein	>	D4FUT9_BACNB	|	MHYSYYPYPVPYREDPVLIRNLQKAINGEFSAIQCYRKLAELAHSDEVRKQIEEIRRDEIRHLREFSTLYGSITGKHIMPKQTEECPDNFTRGLDAAFKDEQETVDFYLRAAEETSNLKAKGVFTRAARDEQNHAVWFLYYLMER	17332.6	5.97	-0.748276		YHJR_BACSU	1	1
D4FUU8_BACNB	Spore germination protein	>	D4FUU8_BACNB	|	MYDQSVSSYLQNLNSFVQQQAIHIQQLERQLKEIQTEMNTMKQRPATTIERVEYKFDQLKIERLDGTLNIGLNPTDPNSVQNFEVSQSTPQIGMMQQEESAQLMQQIRQNVDMYLTEEIPDILEQLENQYDSRLDDTNRHHVIEDIRKQMDSRIHYYMSHIKKEEHTPPAQYAEHIAEHVKRDVIRAVEHFLEHIPSEMKGDEQA	24261.9	5.02	-0.910732		GERPC_BACSU	0.9902	1
D4FUV2_BACNB	Aspartyl-phosphate phosphatase Spo0E family protein	>	D4FUV2_BACNB	|	MNSKIEEMRITLIETAQKYGMNSKETIQCSQELDILLNTRIKEEMIFGRYLENSRM	6725.35	5.32	-0.569643		YISI_BACSU	1	1
D4FUV6_BACNB	Cell wall-associated protein	>	D4FUV6_BACNB	|	MKRRKLSSVVAAVLIFALIFSLFSPGTKAAAAGAIDQAAALENGKEQTGAMKEPEQVKWYKVTPGATEIQKHSHMALTVKSDSVLNVSVYPSKEKALKDETFEMYRSFTADDGKSEVIFPYAWSGPYYVKVEYLGEEEPEDDGTAEAAAEAKYTIGYKGTKKQPSDLEEEEACPVEMSVDQKKSGKGILDKLRAIRDEQLSQTAEGKELTSLYYKAAPFIVAKLALNKTARNEIYQDLVTLKPLFDDVSENGASSSYKVTEKDQKAINRLYDKALQSVPSFLKEEIKKQADRLNMKQLQGKTAGAILTENNIAAKSEVQTTKVIFKVKDNKSLSSVHNEMKGFSASAQSKKDISNVKKAKKLFDNLYSFELPKDEKQNGAYTASAKRVKSAAATLSKMS…	96497.1	9.04	-0.477964		WPRA_BACSU	0.9888	1
D4FUW9_BACNB	Alpha/beta hydrolase	>	D4FUW9_BACNB	|	MERFLYVKAFTGRESQREQEECGMGHYIKTEEHVTLFVEDIGHGRPIIFLHGWPLNHKMFEYQMNELPKRGFRFIGVDLRGYGQSDRPWEGYDYDTMADDVKAVIYTLQLENAILAGFSMGGAIAIRYMARHEGADIDKLILLSAAAPAFTKRPGYPYGMRKQDIDDMIELFKTDRPKTLADLGKQFFEKKVSPELRQWFLNLMLEASSYGTIHSGIALRDEDLRKELAAIKVPTLILHGRKDKIAPFDFAKELKRGIKQSELVPFANSGHGAFYEEKEKINSLIAQFSNS	33387.1	6.52	-0.406873		YISY_BACSU	0.9888	0.92
D4FUX2_BACNB	methylenetetrahydrofolate reductase [NAD(P)H]	>	D4FUX2_BACNB	|	MGLLEDLQRQVLIGDGAMGTLLYSYGIDRCFEELNISKPEEIQRIHKAYVEAGANIIQTNTYGANYIKLSRHGLEDDIKKMNQEAVKIARASAGDAYVLGTMGGIRTFNKNAYSLDEIKRSFREQLYLLLHEEPDGLLLETYYDLEEAREVLKIARKETDLPIMLNVSMHEQGVLQDGTPLSDALRSIADLGADIVGINCRLGPYHMIEALSEVPIFDDVFLSVYPNSSLPSLEEGRLVYETDDTYFQNSASEFRKQGARIIGGCCGTTPNHIRAMAEAVGGLVPIKEKEVKTRAKEFISVHHERTEPGLDEIAAKKRSIIVELDPPKKLSFDKFLSAAAELKEAGIDALTLADNSLATPRISNVACGALIKQQLDMRSLVHITCRDRNIIGLQSHLMG…	68441.4	5.53	-0.228105		YITJ_BACSU	0.9918	1
D4FUX8_BACNB	BsuPI domain-containing protein	>	D4FUX8_BACNB	|	MEVVKRLLVMLLPVLLLIGCGKDEQTEPDKEVSGGMENQEVVLSIDAIQEPEQIKFNMSLKNQSERAIEFQFSTGQKFELVVYDSEHKERYRYSKDKMFTQAFQNLTLESGETYDFSDVWKEVPEPGTYEVKVTFKGRAENLKQVQAVQQFEVK	17898	4.82	-0.54026		A0A9P1J713_BACIU	0.9868	0.98
D4FUZ2_BACNB	Carbamoyl-phosphate synthase large chain	>	D4FUZ2_BACNB	|	MPKDTSISSILVIGSGPIIIGQAAEFDYSGTQGCIALKEEGYRVILVNSNPATIMTDEAFADEIYFEPLTAESLTAIIKKEQPDGLLANLGGQTALNLAVELEETGVLKEHGVKLLGTSVETIQKGEDREKFRSLMNELNQPVPESEIVDNETDAIRFAESIGFPVIIRPAYTLGGKGGGIAPDKEAFTAMIKQALLASPINQCLVEKSIAGFKEIEYEVMRDSNNTCITVCNMENIDPVGVHTGDSIVVAPSQTLTDEDYQMLRTASLTIISALDVVGGCNIQFALDPFSKQYYVIEVNPRVSRSSALASKATGYPIAKMAAKLAVGYTLDELKNPLTGSTYASFEPALDYVIVKFPRWPFDKFKNADRKLGTKMKATGEVMAIERNLEAAIQKAAAS…	113169	4.79	-0.110971		CARY_BACSU	0.9854	1
D4FV03_BACNB	Spore coat protein	>	D4FV03_BACNB	|	MQLDVFSRMMFGDAAKPTEEKEEQQEEVSQTNDEKTINYMHIMDQIGSIMNSLDQIKPALKELAPMLSAIKKKIM	8613.25	4.84	-0.536		YJZB_BACSU	0.9114	1
D4FV07_BACNB	Oligopeptide ABC transporter, ATP-binding protein	>	D4FV07_BACNB	|	MSTLLEVNNLKTYFFRKKEPIPAVDGVDFHISKGETVALVGESGSGKSITSLSIMGLVQSSGGKIMDGSIKLEDKDLTSFTENDYCKIRGNEVSMIFQEPMTSLNPVLTIGEQITEVLIYHKNMKKKEARQRAVELLQMVGFSRAEQIMKEYPHRLSGGMRQRVMIAIALSCNPKLLIADEPTTALDVTIQAQVLELMKDLCQKFNTSILLITHDLGVVSEAADRVIVMYCGQVVENATVDDLFLEPLHPYTEGLLTSIPVIDGEIDKLNAIKGSVPTPDNLPPGCRFAPRCPKAMDKCWTNQPSLLTHKSGRTVRCFLYEEEGAEQS	36743.7	5.51	-0.122866		APPD_BACSU	1	1
D4FV15_BACNB	Oligopeptide ABC transporter, binding protein	>	D4FV15_BACNB	|	MKKRWSIVTLMLIFTLVLSACGFGGSGSNGEGKKDSKGKTTLNINIKTEPFSLHPGLANDSVSGGVIRQTFEGLTRINADGEPEEGMASKIETSKDGKTYTFTIRDGVKWSNGDPVTAQDFEYAWKWALDPNNESQYAYQLYYIKGAEAANTGKGSLDDVAVKAVNDKTLKVELNNPTPYFTELTAFYTYMPINKKIAEKNKKWNTNAGDDYVSNGPFKMTAWKHSGSITLEKNDQYWDKDKVKLKKIDMVMINNNNTELKKFQAGELDWAGMPLGQLPTESLPTLKKDGSLHVEPIAGVYWYKFNTEAKPLDNVNIRKALTYSLDRQSIVKNVTQGEQIPAMAAVPPTMKGFEDNKEGYFKDNDVKTAKEYLDKGLKEMGLSKASDLPKIKLSYNTDD…	61450.8	5.55	-0.660917		OPPA_BACSU	0.9945	1
D4FV27_BACNB	Oligoendopeptidase F	>	D4FV27_BACNB	|	MKGTKGKVFRVFTAFLAFVLFITAYDLTKGSEKPEDIHNTSLLRNSCFFNWLESKKTRGITMAEEKKANQLPDRSEVKAEDTWRLEDIFPSDEAWNKEFQAVKELIPNLSKYKGKLADSADHLYEALTYQDKVMERLGRLYTYAHMRSDQDTGNSFYQGLNDKAGNLYTQAASATAYLVPEILSIEEDKLQQFILEKEELKLYSHAIEEITKERPHVLSEKEEALLAEASEVLGSSSNTFSVLNNADITFPSIKDEDGNEKQITHGNFINFLESENREVRKNAFDAVYKTYGQYKNTMATTLSGTVKKDNFYARVKKYKSAREAALSNNSIPEEVYDNLVKTINKHLPLLHRYIALRKKVLELDEVHIYDLYTPLVKDAGMKVTYEEAKDYMLKGLAPL…	77152.9	5.65	-0.543284		PEPF_BACSU	0.9985	1
D4FV34_BACNB	PpGpp synthetase	>	D4FV34_BACNB	|	MMDDKQWERFLVPYRQAVEELKVKLKGIRTLYEYEDDHSPIEFVTGRVKPVASILEKARRKSIPLHEIETMQDIAGLRIMCQFVDDIQIVKEMLFARKDFTVVDQRDYIAEHKESGYRSYHLVVLYPLQTVSGEKHVLVEIQIRTLAMNFWATIEHSLNYKYSGNIPEKVKLRLQRASEAASRLDEEMSEIRGEVQEAQAAFSRKKKGSEQQ	24876.9	6.62	-0.518868		YJBM_BACSU	1	0.99
D4FV49_BACNB	Spore coat protein Z	>	D4FV49_BACNB	|	MSQKTSSCVREAVENIEDLQNAVEEDCPTGCHSKLLSVSHSLGDTVPFAIFTSKSTPLVAFGNVGELDNGPCFNTVFFRVERVHGSCATLSLLIAFDEHKHILDFTDKDTVCEVFRLEKTNYCIEVDLDCFCAINCLNPRLINRTHHQH	17221.2	5.23	-0.0865772		COTZ_BACSU	0.9932	0.99
D4FV50_BACNB	Spore coat protein Y	>	D4FV50_BACNB	|	MLLRTKVKYPIKKELKSMSCGKTHGRHENCVCDAVEKILAEQEAVEEQCPTGCYTNLLNPTIAGKDTIPFLLFDKKGGLFSTFGNVGGFVDDMQCFESIFFRVEKLCDCCATLSILRPVDVKGDTLSVCHPCDPDFFGLEKTDFCIEVDLGCFCAIQCLSPELVDRTSPHKDKKHHHNG	20798	5.78	-0.153631		COTY_BACSU	0.9938	0.9
D4FV51_BACNB	Spore coat protein X	>	D4FV51_BACNB	|	MESRPYSWVALDNSCTHPGSGYKREAVCHDVCSGGEDANAFQDFDQLSLNKQTSEEMIIVRDSCDIDVTSTDTQVAASIQAALQTAVITIVNLSIADGDLADQVIQDLVQQSVNKQSNRQKLVIENSRNVNVTTTDTDIALSIQTLTQTLAATIIAVGIL	17461.6	4.22	-0.075625		COTX_BACSU	0.5465	1
D4FV58_BACNB	Sporulation protein	>	D4FV58_BACNB	|	MDNQFFKNIEKKTGVKMQDVMNLAGSLQNANFKDENTVRSVINRVAQLANRRVPKELEDKIVESITSGKEKLDFGTISKMMDNK	9570.93	9.35	-0.709524		SPVIF_BACSU	0.9881	1
D4FV90_BACNB	LXG domain-containing protein	>	D4FV90_BACNB	|	MKVFEAKSLLSEADKRAKEYKEFRSQMVRLRKAFKDVANLEDSEFSGKGADNIKAFYHDHVGVTDQWIDLIDMKIAFLTSISGVIEEASLSDAYVEESFLEHELANAYKKSKAIMSEQKKAMKDILNDIDDILPLDLFSTENFKDELASADKKREKTINKIGEVDDDLTTEYALTEPNEQFIQQDFKKLQESTGKGKNATPIHYNAKAYRESDIHKKKDDIEKRTEAYLTIKKKEEKEREIEKLKERLKNYDFADADEFYSMAKTIGYDNLTADQQRYFTQIENTRELMAGAKGTVTALYDMTAETLDYMAHNHPVDMLINSAVAVYHYDSTFNSIKDAIITSYIRDVKNGDAESTAHWITCAAVNIFALKGAGSVAKIGVKTAGKATVKKVSKKLDET…	67231.5	7.66	-0.690525		YOBL_BACSU	0.6129	0.99
D4FV94_BACNB	Senescence domain-containing protein	>	D4FV94_BACNB	|	MPFQGIHYQDAVYYNSDQSLILAPQEDGFIFTNFLLLDDRDYRGEILKEIFSAGNIPELKASTCTKSVRVPCPTTTNPFRMCNKNVSYPCIYKRTSTYKVYLRVRYPDTIDQEARKLLQNCVNIATGVALKVLATEMPGAISTGGAAVAAVVAKAYTAFQASFTSCISGISVLSVIKGSIKTEIYQKMEPKTDWHLA	22172.2	8.68	-0.0472081		No	0	0
D4FVA1_BACNB	Phosphotransferase system (PTS) mannose-specific enzyme IIBCA component	>	D4FVA1_BACNB	|	MKLLAITSCPNGIAHTYMAAENLQKAADRLGVSIKVETQGGIGVENKLTEEEIREADAIIIAADRSVNKDRFIGKKLLSVGVQDGIRKPEELIQKALNGDIPVYRSATKSEPGNHQEKKQNPIYRHLMNGVSFMVPFIVVGGLLIAVALTLGGEKTPKGLVIPDDSFWKTIEQIGSASFSFMIPILAGYIAYSIADKPGLVPGMIGGYIAATGSFYDSASGAGFLGGIIAGFLAGYAALWIKKLKVPKAIQPIMPIIIIPVFASLIVGLAFVFLIGAPVAQIFASLTVWLAGMKGSSSILLALILGAMISFDMGGPVNKVAFLFGSAMIGEGNYEIMGPIAAAICIPPIGLGIATFLGKRKFEASQREMGKAAFTMGLFGITEGAIPFAAQDPLRVIPS…	69245.9	6.71	0.303385		PTN3B_BACSU	0.9938	1
D4FVA5_BACNB	Hemagglutinin-neuraminidase	>	D4FVA5_BACNB	|	MENKGVVALYHYFYGPALIPYFSHTHNPQRSPDFSERQRRREITLTVDGFVPPSSTEDLGDGFYSYAWTNQQVINPGEYLVCHLEGRDINVINGGFTPRDTAPLYAVASFPRRRNQWVIIIHNPVQTQRAISLYLIAKR	16059.1	8.79	-0.427338		YJDH_BACSU	0.9924	0.94
D4FVB9_BACNB	Formate dehydrogenase subunit alpha	>	D4FVB9_BACNB	|	MEMPGKKKITINGVEMEASEEQTVLQLLNNSSIEVPQVCYHPSLGPIETCDTCIVSINGELKRSCSAELKDGDVIDTLSPDVKKAQVIGMDKILYNHELYCTVCDYNNGGCEIHNTVKEMKINHQSIPFDHKPYHKDESHPFYRYDPDQCILCGRCVEACQDVQVTETLTIDWERKRPRVIWDNDVPINESSCVSCGHCSTVCPCNAMMEKGMEGEAGYLTGINNETLRPMIEITKGVETGYGSILAISDMESAMRDERIKKTKTVCTYCGVGCSFDVWTKGRDILKVEPQEEAPANGISTCVKGKFGWDFVNSEERLTKPLIREGDHFREAEWEEALLLIASKFTELKEAFGPDSLAFITSSKCTNEESYLMQKLARGVIGTNNVDNCSRYCQSPATA…	56001.2	5.24	-0.348984		YJGC_BACSU	0.9959	0.99
D4FVC1_BACNB	DUF1641 domain-containing protein	>	D4FVC1_BACNB	|	MAKAIKRIQKIEVTEEDQRKRDLREIEDALVDHKEAILETLHMLGHMNERGVLPLLRGLFGQGDKVLDILVKKADTEETANTLKNLLLLFGTLGMLDVKQLEPLILKVNAGVASAVEQKNSEEKTGYFDIIRSLKDPEINKSITLLFSFLKGMGQDTKELERTTQPPEHQKYHQEPREKRGMNKRD	21270.3	6.55	-0.604839		YJGD_BACSU	0.9892	1
D4FVE6_BACNB	Altronate oxidoreductase	>	D4FVE6_BACNB	|	MQKLNKNVYDHYTRYPEKILQFGEGNFLRGFVDWQIDQLNQHTDFNGSVAVVQPRGSEKIKRLNQQDGLYTLFLQGMKDGEAVNEHMIINSISRGIDLFSDYEAYKELASSERLRFIISNTTEAGIVCDEKDRLEDRPQKTFPGKLTAFLYFRFQAFKGDQTKGCVLIPCELIENNGEKLKETVLHYAGLWKLEEGFTQWIHEANTFCNSLVDRIVPGFPVDSIDEITADLGYQDDLIVVGEQYYLWVIEGPDWIGKELPFAAAGLHTKIVSDLTPYRTKKVRILNGAHTAMTPVALLYGLKTVRDAVEHPEVGRFIRELIDDEILPVLKMEGLSQYADDVLNRFKNPYIKHYLESIALSSVSKFKTRNLPTLKEYAEQKGQLPERLVFSFSALLYFYH…	55637.4	5.18	-0.338958		UXAB_BACSU	0.9729	1
D4FVF6_BACNB	YCII domain-containing protein	>	D4FVF6_BACNB	|	MYTYLMLTMRTEKFNQEHVAGHYEFLDRLQAEKRLKMFGPFSDATGGAYVIEADSLKERPCGSAGGKWIF	8091.95	6.71	-0.401429		YJPA_BACSU	0.9828	0.82
D4FVG0_BACNB	Manganese catalase	>	D4FVG0_BACNB	|	MFYHIKELQYQAKPAHPDPVYAKKLQEVLGGQFGEISVMMQYLFQGFNCRADAKYKDLLYDVGTEEIGHVEMLATMISRLLDNAPADVQEDAYKSNPAIAAVMSGMNPQHAIVSGLGAMASDSEGYPWNAKYIISSGNLLADFRANLNAEAQGRLQVTRLYAMTDDPGVRDMLSFLIARDTYHQNMWYAAIKELEERERDIVVPTTFPRELEKQEVSYDLFNFSRGDESSQGRWAHGEAFDGRGEFRYIPAPIAFASAPHLKPAPMWLHNTVPPMSKC	31403.4	5.29	-0.359712		YJQC_BACSU	1	1
D4FVH0_BACNB	PBSX defective prophage terminase small subunit	>	D4FVH0_BACNB	|	MKTQQREQALAIYQQHQGKITNRAIADTIGVSAKTIGIWKKQDKWKEALFSASKNEQKQRPINNDELNERQRLFCLYYVKSFNATQSAIKAGYSPDSAHVTGSRLLKNEKVAAEIRRIKKEMVNEMFIEAMDVLQVYIKIAFADITDYVTFGKKEVQAVGKSGPLFDEDDNPIMKEISFVDVKDSGLVDGTIVTEAKLGKEGIAIKLADKMKALEKLSLYFDLFPDQFKQKIENEKLKLAKQKAEKTDDSQEPIEIMIKRKERKS	30282	9.15	-0.587547		XTMA_BACSU	1	1
D4FVH7_BACNB	Phage portal protein	>	D4FVH7_BACNB	|	MKIAGLKQLNTALKEAASGGFSRQASRWLEECGQDFLEIVQSELISTQTIDTEKLLSSFEKGAEDNLWIVQSGGLSLEVGTQLDYASFLNDGHWTSKQDVRWVPGRFQGSRFIYDPAASTGMALKRKWIPGTGYWDHALLLYEQLFEKSLESKLRQWLKKL	18307.4	6.14	-0.381366		XKDI_BACSU	1	1
D4FVI4_BACNB	SLT domain-containing protein	>	D4FVI4_BACNB	|	MAKLTARFEMEDRVSKKLRKIQNGFRALEKYRKMVQRKSAIDVRKESKTVLRTIDRIQKSLKKKLGAQMISISTEDKASSIIQQVNVQLQGLPSSVSIKIDASDQATEKFERLRELVAGFKGFTIMLSAEDQVLPAVQKIQRYMETALKNGYSVTIRVIDHVMKTVGRISAGIDALTGKDNKLELAINDKVSNKLDSLQKRIDSMGSSGPSEKGAPSAGGNTGDIASMFDPETILTALDKFAASFMEKVDEIATKFSPETILTELDKFTTSFMNKVDEIATKFSPETILTELDKFTTSCMSKVDAIATKFSPETILAQLDKFTASFMSKVDAIATKFSPETILSQLDKFTTSFMSKVDAIATKFSPETILSQLDKFTTSFMSKVDAIATKFSPETILSQ…	178920	9.45	-0.273245		XKDO_BACSU	0.5639	0.85
D4FVL4_BACNB	Dipeptide ABC transporter, dipeptide-binding protein	>	D4FVL4_BACNB	|	MKRGKRMKRVKKLWGMGLALGLSFALMGCTANEQAGKEGSHDKAKTSGEKVLYVNNENEPTSFDPPIGFNNVSWQPLNNIMEGLTRLGEDHEPEPAMAEKWSVSKDNKTYTFTIRENAKWTNGDPVTAGDFEYAWKRMLDPKKGASSAFLGYFIEGGEAYNSGKGKKDDVKVTAKDDRTLEVTLEAPQKYFLSVVSNPAYFPVNEKVDKDNPKWFAEADTFVGNGPFKLTEWKHDDSITMEKSDTYWDKDTVKLDKVKWAMVSDRNTDYQMFQSGELDTAYVPAELSDQLLDQDNVNIVDQAGLYFYRFNVNMEPFQNENIRKAFAMAVDQEEIVKYVTKNNEKPARAFVSPGFTQPDGKDFREAGGDLIKPNESKAKQLLEKGMKEENYNKLPAITLT…	62597.2	5.08	-0.728597		DPPE_BACSU	0.9945	1
D4FVL7_BACNB	Dipeptide epimerase	>	D4FVL7_BACNB	|	MKIIRIETSRIAIPLTKPFKTALRTVYTAESVIVRITYDSGAVGWGEAPPTLVITGDSMDSIESAIHNVLKPALLGKSLAGYEAILHDIQHLLTGNMSAKAAVEMALYDGWAQMCGLPLYQMLGGYRDTLETDYTVSVNSPEEMAADAENYLKQGFQTLKIKVGKDDIATDIARIQEIRKRVGSAVKLRLDANQGWRPKEAVTAIRKMEDAGLGIELVEQPVHKDDLAGLKKVTDATDTPIMADESVFTPRQAFEVLQTRSADLINIKLMKAGGISGAEKINAMAEACGVECMVGSMIETKLGITAAAHFAASKRNITRFDFDAPLMLKTDVFKGGITYSGSTISMPGKPGLGITGTAL	38829.1	6.03	-0.0147632		AEEP_BACSU	0.9861	1
D4FVQ6_BACNB	Stress protein	>	D4FVQ6_BACNB	|	MKEDAMSNLLKSALEKERRHYSEKLYQIGVYNKEVMNKMTISELRKEYAYFFRSITNHKNYPYTR	7982.03	9.56	-1.02769		YKOL_BACSU	1	0.92
D4FVU4_BACNB	histidine kinase	>	D4FVU4_BACNB	|	MLERCKLKILKGACGRVKLYIILVVIPAIVISFFVYEKEKDTIAAEHKQEASVLLNLHRNKINYLIGETMARMTSLSIAIDRPVDIKKMQSILEKTFDSEPRFSGLYFLNAKGDVTASTTELKTKVNLADRSFFTKAKETKKTVISDSYSSRITGQPIFTICVPVSDSKRNVTDYLVAAIQIDYLKNLINLLSPDVYIEVVNQDGKMIFASGQASHAEDQKPVSGYLDDISWNMKVYPNPVTIEELTKSLVLPLSCIIVLLNILFILVLYYLLKRQTQLERSENEAQKLELIGTLAASTAHEIRNPLTGISGFIQLLQKKYKGEEDQLYFSIIEQEIKRINQIVSEFLVLGKPTAEKWELNSLQDIIGEIMPIIYSEGNLYNVEVELQYLTEQPLLVKC…	56985.6	7.56	0.043083		KIND_BACSU	0.9921	1
D4FVW1_BACNB	Cadmium-translocating P-type ATPase	>	D4FVW1_BACNB	|	MNEQVIVQRDPHEPLKTDKREKNWAQHAELIAALVSGALILAGWLLSGYQVLSIILFLLAFVIGGFAKAKEGIEETLESKTLNVELLMIFAAVGSALIGYWAEGAILIFIFSLSGALETYTMNKSSRDLTSLMQLEPEEATLMVNGETKRVPVSDLQAGDMIVIKPGERVAADGIIESGSTSLDESALTGESMPVEKNRGDAVFTGTVNRNGSLTVRVTKANEDSLFRKIIKLVESAQNSVSPAQAFIERFENAYVKGVLIAVALLLFVPHFALGWSWSETFYRAMVFMVVASPCALVASIMPAALSLISNGARNGMLVKGSVFLEQLGSVQMIAFDKTGTVTKGQPAVETIRIAEGFSEAEVLEAVYAIEMQSSHPLAQAITAYAESRGVNQSGYISI…	68914.9	5.16	0.250235		ZOSA_BACSU	0.9906	1
D4FVW8_BACNB	Phosphocarrier protein HPr	>	D4FVW8_BACNB	|	MIKMAQKTFKVTADSGIHARPATVLVQTASKYDADVNLEYNGKTVNLKSIMGVMSLGIAKGAEITISASGADENDALNALEETMKSEGLGE	9555.82	4.99	-0.116484		PTHP_BACSU	1	0.96
D4FVY4_BACNB	LysM domain-containing protein	>	D4FVY4_BACNB	|	MRKLLTYQVKQGDTLNSIAADFRISTAALLQANPSLQAGLTAGQSIVIPGLPDPYTIPYHIAVSIGAKTLTLFLNNRVMKTYPIAVGKILTQTPTGEFYIINRQRNPGGPFGAYWLSLSKQHYGIHGTNNPASIGKAVSKGCIRMHNKDVIELASIVPNGTRVTINR	18146.7	10.11	-0.0413174		YKUD_BACSU	0.994	1
D4FVZ8_BACNB	N-acetyldiaminopimelate deacetylase	>	D4FVZ8_BACNB	|	MKKEELIAIRRDLHRIPELGFQEFKTQQYLLHVLEQYPQDRIEIEKWRTGLFVKVNGTAPEKMLAYRADIDALSIEEQTGLPFASEHHGNMHACGHDLHMTIALGIIDHFVHHPVKHDLLFLFQPAEEGPGGAEPMLESDVLKKWQPDFITALHIAPELPVGTIATKSGLLFANTSELVIDLEGKGGHAAYPHLAEDMVVAASTLVTQLQTIISRNTDPLDSAVITVGTITGGSAQNIIAETAHLEGTIRTLSEESMKQVKERIEDVVKGIEIGFRCKGKVTYPSVYHQVYNTSGLTEEFMSFVAEHQLATVIEAKEAMTGEDFGYMLKKYPGFMFWLGADSEHGLHHAKLNPDENAIETAVNVMTGYFSVYAN	41660.1	5.29	-0.152941		DAPEL_BACSU	0.992	1
D4FW13_BACNB	Molybdopterin-guanine dinucleotide biosynthesis protein B	>	D4FW13_BACNB	|	MALVRPFPIVQVVGFQNSGKTTFIERILEKASEQGVHLGCLKHHGHGGEPQTLTEGKDTDRYKAAGADVTAVEGAGVLQLTARRNWDLARLIELYQFLETDCLLIEGFKKASYPKVVILSEKEDLEALQAVNIIAIIYRKKEHMTEHQGLPVFHADDPVAVDFVLSQLKGESA	19237.1	5.79	-0.125434		MOBB_BACSU	0.9942	1
D4FW43_BACNB	Peptide deformylase	>	D4FW43_BACNB	|	MENIVRDGHPALRETAEPVELPPTDAEKQQLADMIEFVKNSQNPELAEKYKLRPGVGLAAPQINIKKRMIAVHAEDASGKLYSYALFNPKIVSHSVEKSYLTSGEGCLSVDEAIPGYVPRYARIRVKGTTLEGENIDIRLKGFPAIVFQHEIDHLNGVMFYDHIDKENPFKEPENAIAIER	20354.5	5.55	-0.434254		DEF2_BACSU	1	1
D4FW97_BACNB	Gate domain-containing protein	>	D4FW97_BACNB	|	MSLGIFSIGEVRMNLSKINTLLIASFFLFLTATVISHPQASFEASKTGLSMWWEVVFPSLLPFFILSELLIGFGIVRFVGVLLEPFMRPIFRVPGVGGFVLAMGMASGNPAGAKLTARLRQENQISRVEAERLASFTNSSNPLFIFGAVAVGFFQNASLGILLASAHYLGNLAVGLTMRSYGRKEEQQLRRKKTIPFPSVKDALHALHTARLAEKRPLGKILGDAVTSSVQTLLMVGGFIILFSVFNRLLSVVQLTDVLSVFTKGALTLFQLPTQLDIPLLSGMFEITLGSKLVSETDVSLLQKAIIVSFILGFSGFSVQAQVAGILSETDIRFKPFFIARLLQGVYAAVFVMLLWKPLYTAWHDPYQYVFKSLNSSDMPTAFINGWNLLVQIGPAVTL…	46157	9.89	0.581905		YLBJ_BACSU	0.9951	0.97
D4FWA6_BACNB	2-dehydropantoate 2-reductase	>	D4FWA6_BACNB	|	MKIGIIGGGSVGLLCAYYLSLYHDVTVVTRRQEQAAAIRSEGIRLYKGGEEFRADCSADTSINSDFDLLVVTVKQHQLQSVFSSLERIGKTNILFLQNGMGHIHDLKDWHVGHSIYVGIVEHGAVRKSDTAVDHTGLGAIKWSAFDDAEPDRLNIMFQHNHSDFPIYYETDWYRLLTGKLIVNACINPLTALLQVKNGELLTTPAYLAFMKLVFQEACSILKLENEEKAWERVQAVCGQTKENRSSMLVDVIGGRQTEADAIIGYLLKEASLQGLDAVHLEFLYGSIKALERNTNKVF	33528.2	5.88	-0.0607383		PANE_BACSU	0.9899	1
D4FWB5_BACNB	UDP-N-acetylmuramoylalanine--D-glutamate ligase	>	D4FWB5_BACNB	|	MENDQFLQKQHFLILGLAKSGYAAASILHEKGIYVAVNDQKPFEENEPAQKLSEKGIEVVCGEHPVSLFDQHQITILIKNPGIPYENIMVQEAEKRGIPVWTEIELAYYLTSAKFIGITGSNGKTTTTTLIYEMLKADSQKALIAGNIGTVASEVAYHADGDEWIVTELSSFQLMGTHAFRPEISLILNVFDAHLDYHHTRENYEKAKQKVYLHQTASDKAIVNQDDETVVRLAEAGKAEIVPFSVSKTLEQGAYVKDSMIMFNGEAILPLEEVVLPGAHNLENILAAIAVVKTAGASNEAVKKVLTSFTGVKHRLQYVTTVNGRKFYNDSKATNILATSKALSAFDKPVILLAGGLDRGNGFDDLKPYMKHVKAVLTFGQTAPKLEKLGNELGIQHVK…	49733.7	5.63	-0.118182		MURD_BACSU	1	1
D4FWB6_BACNB	Stage V sporulation protein E	>	D4FWB6_BACNB	|	MSIALTTKKTSPDLLLVIITLLLLTIGLIMVYSASAVWADYKFDDSFFFAKRQLLFAGIGVIAMFFIMNVDYWTWRTWSKLLMVICFFLLVLVLIPGVGMVRNGSRSWIGVGAFSIQPSEFMKLAMIAFLAKFLSEKQKNITSFRRGFVPALGIVFSAFLIIMCQPDLGTGTVMVGTCIVMIFVAGARIAHFVFLGLIGLSGFVGLVLSAPYRIKRITSYLNPWEDPLGSGFQIIQSLYAVGPGGLFGMGLGQSRQKFFYLPEPQTDFIFAILSEELGFIGGTLILLLFSVLLWRGIRIALGAPDLYGSFVAVGIISMIAIQVMINIGVVTGLIPVTGITLPFLSYGGSSLTLMLMAVGVLLNVSRYSRY	40661	9.62	0.972973		SP5E_BACSU	0.9973	0.98
D4FWB7_BACNB	UDP-N-acetylglucosamine--N-acetylmuramyl-(pentapeptide) pyrophosphoryl-undecaprenol N-acetylglucosamine transferase	>	D4FWB7_BACNB	|	MRIAISGGGTGGHIYPALAFIKEVQRRHPNVEFLYIGTENGLEKKIVERENIPFRSIEITGFKRKLSFENVKTVMRFLKGVKKSKSYLAEFKPDAVIGTGGYVCGPVVYAAAKMGIPTIVHEQNSLPGITNKFLSKYVNKVAICFEEAKSHFPSEKVVFTGNPRASEVVSIKTGRSMAEFGLSEEKKTVLIFGGSRGAAPINRAVIDMQDALKTRDYQVLYITGEVHYEKVMNELKSKGAADNMVTKPFLHQMPEYLKAIDVIVARAGATTIAEITALGIPSVLIPSPYVTANHQEVNARSLGQHDAAIVLKETELSGEKLIEALDRIVLNEQTLKEMSERTKSLGVPDAAARLYSVLEELKK	40029.2	9.18	-0.125895		MURG_BACSU	0.9917	1
D4FWG1_BACNB	Cation_ATPase_N domain-containing protein	>	D4FWG1_BACNB	|	MKFHEMGQTDLLEATNTSMKQGLTEKEVKKRLDKHGPNELQEGKKTSALLLFFAQFKDFMVLVLLAATLISGFLGEYVDAVAIIAIVFVNGILGFFQERRAEQSLQALKELSTPHVMALREGSWTKIPSKELVPGDIVKFTSGDRIGADVRIVEARSLEIEESALTGESIPVVKHADKLKKPDVSLGDITNMAFMGTIVTRGSGVGVVVGTGMNTAMGKIADMLESAGTLSTPLQRRLEQLGKILIVVALLLTVLVVAVGVIQGHDLYSMFLAGVSLAVAAIPEGLPAIVTVALSLGVQRMIKQKSIVRKLPAVETLGCASIICSDKTGTMTQNKMTVTHVWSGGKTWRVAGAGYEPKGSFTLNEKEINVNEHKPLQQMLLFGALCNNSNIEKRDGEYV…	97515.8	8.56	0.137753		ATCL_BACSU	0.9966	1
D4FWI7_BACNB	Acyl carrier protein	>	D4FWI7_BACNB	|	MADTLERVTKIIVDRLGVDEADVKLEASFKEDLGADSLDVVELVMELEDEFDMEISDEDAEKIATVGDAVNYIQNQQ	8586.16	3.8	-0.244156		ACP_BACSU	1	1
D4FWI9_BACNB	Chromosome partition protein Smc	>	D4FWI9_BACNB	|	MFLKRLDVIGFKSFAERISVDFVKGVTAVVGPNGSGKSNITDAIRWVLGEQSARSLRGGKMEDIIFAGSDSRKRLNLAEVTLTLDNDDHFLPIDFHEVSVTRRVYRSGESEFLINNQPCRLKDIIDLFMDSGLGKEAFSIISQGKVEEILSSKAEDRRSIFEEAAGVLKYKTRKKKAENKLFETQDNLNRVEDILHELEGQVEPLKIQASIAKDYLEKKKELEHVEIALTAYDIEELHGKWSTLKEKVQMAKEEELAESSAISAKEAKIEDTRDKIQALDESVDELQQVLLVTSEELEKLEGRKEVLKERKKNAVQNQEQLEEAIVQFQQKETVLKEELSKQEAVFETLQAEVKQLRAQVKEKQQALSLHNENVEEKIEQLKSDYFELLNSQASIRNEL…	135602	5.35	-0.647723		SMC_BACSU	0.9958	1
D4FWK4_BACNB	Succinate--CoA ligase [ADP-forming] subunit beta	>	D4FWK4_BACNB	|	MKAQSILVLLHKLGGWEMNIHEYQGKEVLRKYGVSVPEGKVAFTAEEAVESAKSLSSSVYVVKAQIHAGGRGKAGGVKIAKSLDEVKAYAEELLGKTLVTHQTGPDGQVIKRLLIEEGCDIKKEYYIGLVLDRATSRIVLMASEEGGTEIEEVAEKTPEKIKKAVIDPAVGLQGYQAREIAFAINIPKELVGKAAKFMLGLYKAFVEKDCSIAEINPLVVTGDGNVMALDAKLNFDSNALYRQKDIMEYRDLDEEDPKEIEASKYDLSYISLDGNIGCMVNGAGLAMSTMDIIKHYGGEPANFLDVGGGATAEKVTEAFKIILSDQNVKGIFVNIFGGIMKCDVIAEGVVEATRQVGLTLPLVVRLEGTNVDLGKKILSESGLNITSAESMADGAQKIV…	43477.7	5.15	-0.00149254		SUCC_BACSU	1	0.95
D4FWL1_BACNB	ATP-dependent protease ATPase subunit HslU	>	D4FWL1_BACNB	|	MEKKPLTPRQIVDRLDQYIVGQQNAKKAVAVALRNRYRRSLLDEKLKDEVVPKNILMMGPTGVGKTEIARRIAKLSGAPFIKIEATKFTEVGYVGRDVESMVRDLVETSVRLIKEEKMNEVKEQAEENANKRIVRLLVPGKKKQSGVKNPFEMFFGGSQPNGEDEAESQEEANIEEKRKRMAHQLALGELEDYYVTVEVEEQQPSMFDMLQGSGMEQMGMNMQDALSGLMPKKKKRRKMTVREARKVLTNEEASKLIDMDEVSQEAVQRAEESGIIFIDEIDKIAKNGGASSSADVSREGVQRDILPIVEGSTVVTKYGSVKTDHVLFIAAGAFHMAKPSDLIPELQGRFPIRVELNKLTVDDFVRILVEPDNALLKQYQALLQTEGISLEFSDEAIHK…	52583.4	5.47	-0.452034		CLPY_BACSU	0.9979	1
D4FWP6_BACNB	RNA polymerase sigma factor	>	D4FWP6_BACNB	|	MQSLNYEDQVLWTRWKEWKDPKAGDDLMRRYMPLVTYHVGRISVGLPKSVHKDDLMSLGMLGLYDALEKFDPSRDLKFDTYASFRIRGAIIDGLRKEDWLPRTSREKTKKVEAAIEKLEQRYLRNVSPAEIAEELGMTVQDVVSTMNEGFFANLLSIDEKLHDQDDGENIQVMIRDDKNVPPEEKIMKDELIAQLAEKIHELSEKEQLVVSLFYKEELTLTEIGQVLNLSTSRISQIHSKALFKLKNLLEKVIQ	29449.3	5.33	-0.485433		RPSD_BACSU	1	1
D4FWR7_BACNB	Polyribonucleotide nucleotidyltransferase	>	D4FWR7_BACNB	|	MGQEKHVFTIDWAGRTLTVETGQLAKQANGAVMIRYGDTAVLSTATASKEPKPLDFFPLTVNYEERLYAVGKIPGGFIKREGRPSEKAVLASRLIDRPIRPLFADGFRNEVQVISIVMSVDQNCSSEMAAMFGSSLALSVSDIPFEGPIAGVTVGRIDDQFIINPTVDQLEKSDINLVVAGTKDAINMVEAGADEVPEEIMLEAIMFGHEEIKRLIAFQEEIVAAVGKEKSEIKLFEIDEELNEKVKALAEEDLLKAIQVHEKHAREDAINEVKNAVVAKFEDEEHDEDTIKQVKQILSKLVKNEVRRLITEEKVRPDGRGVDQIRPLSSEVGLLPRTHGSGLFTRGQTQALSVCTLGALGDVQILDGLGVEESKRFMHHYNFPQFSVGETGPMRGPGR…	77586.5	5.08	-0.229645		PNP_BACSU	1	1
D4FWS3_BACNB	Dipicolinate synthase subunit B	>	D4FWS3_BACNB	|	MSSLKGKRIGFGLTGSHCTYEAVFPQIEALVNEGAEVRPVVTFNVKSTNTRFGEGAEWVKKIEDLTGYEAIDSIVKAEPLGPKLPLDCMVIAPLTGNSMSKLANAMTDSPVLMAAKATIRNNRPVVLGISTNDALGLNGTNLMRLMSTKNIFFIPFGQDDPFKKPNSMVAKMDLLPQTIEKALMHQQLQPILVENYQGND	21911.2	6.74	-0.094		DPAB_BACSU	0.995	1
D4FWS6_BACNB	4-hydroxy-tetrahydrodipicolinate synthase	>	D4FWS6_BACNB	|	MNHDEVNKMNFGNVSTAMITPFDNKGNVDFQKLSTLIDYLLKNGTDSLVVAGTTGESPTLSTEEKIALFEYTVKEVNGRVPVIAGTGSNNTKDSIKLTKKAEEAGVDAVMLVTPYYNKPSQEGMYQHFKAIAAETSLPVILYNVPGRTVASLAPETTIRLAADIPNVVAIKEASGDLEAITKIIAETPEDFYVYSGDDALTLPILSVGGRGVVSVASHIAGTDMQQMIKNYTNGQTANAALIHQKLLPIMKELFKAPNPAPVKTALQLRGLDVGSVRLPLVPLTEDERLSLSSTISEL	31971.7	5.13	-0.0466443		DAPA_BACSU	0.9966	0.97
D4FWT7_BACNB	DUF3243 domain-containing protein	>	D4FWT7_BACNB	|	MEETSMSVLENWDSWKNFLGDRLNYAQDKGMSQDTITDLATEIGSYLANEVESKNEQEKVLADLWSVASKDEQHAIANMMVKLVENNSTH	10218.8	4.35	-0.655556		YMFJ_BACSU	1	0.94
D4FWU6_BACNB	Stage V sporulation protein S	>	D4FWU6_BACNB	|	MAGALAGVLRERGAAEIQAIGAGALNQAVKAVAIARGFVAPSGVDLICIPAFTDIQIDGEERTAIKLIVEPR	7408.03	5.18	0.544444		SP5S_BACSU	0.9861	1
D4FWV0_BACNB	tRNA-2-methylthio-N(6)-dimethylallyladenosine synthase	>	D4FWV0_BACNB	|	MEVWFERRKYDMNEKQKLESGQVNPSDKKSEKDYSKYFEAVYIPPSLKDAKKRGKEAVTYHNDFKISEQFKGLGDGRKFYIRTYGCQMNEHDTEVMAGIFMALGYEATNSVDDANVILLNTCAIRENAENKVFGELGHLKALKKNNPDLILGVCGCMSQEESVVNRILKKHPFVDMIFGTHNIHRLPELLSEAYLSKEMVVEVWSKEGDVIENLPKVRNGKIKGWVNIMYGCDKFCTYCIVPYTRGKERSRRPEDIIQEVRRLASEGYKEITLLGQNVNAYGKDFEDMTYGLGDLMDELRKIDIPRIRFTTSHPRDFDDRLIEVLAKGGNLLDHIHLPVQSGSSEVLKLMARKYDRERYMELVRKIKTAMPNASLTTDIIVGFPNETDEQFEETLSLYR…	60020.6	7.12	-0.557115		MIAB_BACSU	0.9961	0.97
D4FWV2_BACNB	Morphogenic protein	>	D4FWV2_BACNB	|	MSEYREIITKAVVAKGRKFTQCTNTISPEKKPSSILGGWIINHKYDAEKIGKTVEIEGYYDINVWYSYADNTKTEVVTERVKYVDVIKLRYRDNNYLDDEHEVIAKVLQQPNCLEVTISPNGNKIVVQAEREFLAEVVGETKVVVEVNPDWEEDDEEDWEDELDEELEDINPEFLVGDPEE	21078.4	4.34	-0.658564		COTE_BACSU	1	1
D4FWX6_BACNB	RNA-binding protein Hfq	>	D4FWX6_BACNB	|	MKPINIQDQFLNQIRKENTYVTVFLLNGFQLRGQVKGFDNFTVLLESEGKQQLIYKHAISTFAPQKNVQLELE	8508.51	8.06	-0.334247		HFQ_BACSU	1	1
D4FWZ2_BACNB	ANT domain-containing protein	>	D4FWZ2_BACNB	|	MMPNVLKDNNQLFINSREVAEMMGKKHFHLTRDIEGYIRVISTNPNLDSRNFFIPSSYMDAKGECRKCYLLTRKGCDMVANKMTGEKGVLFTAAYVTKFEEMENKLKPNIPQSLPEALRLAADLAEKNEHLLLENAQKNQMINELQPKASYYDLVLQNKSLLSISKIAKDYGMSGTKMNKLLHELGIQFKQGDCWLLYQKYADKGYTQSKTHAIDSDKSKLHTYWTQKGRLFIYETLKNKKGILPIIEREERAS	29524.1	9.19	-0.585433		YOQD_BACSU	0.4232	0.92
D4FX13_BACNB	Collagen-like protein	>	D4FX13_BACNB	|	MEKEFLNKSGNVWTASEMDTDGKPITRVYLGGNSEENPLFIKGMQGEQGPAGPQGPKGDPGEQGPKGDTGPQGPQGKTGAQGPQGEAGPQGPKGEKGDPGKDGFGTEEQYNELVKRIEALEQAAQAK	13199.4	4.72	-1.20472		No	0	0
D4FX61_BACNB	Uncharacterized protein	>	D4FX61_BACNB	|	MKDLKLDIKNKQQNRSETDHIRNEPLPNIIKKLLMIK	4457	9.87	-1.01081		No	0	0
D4FX99_BACNB	DUF2621 domain-containing protein	>	D4FX99_BACNB	|	MLEGWFLWFILFWVIMMVVLLSIGGFFMFRKFLKRLPKEDGRSELDWQDYYIENSRHLWNDENKQFLDELTAPVPELFRDAAKAKIAGKIGELALKEKVAKIDQQLMIKGYILATPKRDHTFLKRHLRDKKIDLEPYQTLLK	16978.1	9.25	-0.239437		YNEK_BACSU	1	1
D4FXA4_BACNB	Thioredoxin domain-containing protein	>	D4FXA4_BACNB	|	MLKKWLAGILLIMLAGYTGWNLYQTYSKKEVGIQEGKQAPDFSLKTLSGEKSSLQDAKGKKVLLNFWATWCKPCRQEMPAMEKLQKEYADKLAVVAVNFTSAEKSEKQVRAFADTYDLTFPILIDKKGINADYNVMSYPTTYILDEKGVIQDIHVGTMTKKEMEQKLDLD	19446	8.36	-0.362941		YNEN_BACSU	0.9882	1
D4FXC6_BACNB	UTP--glucose-1-phosphate uridylyltransferase	>	D4FXC6_BACNB	|	MRKKVRKAVIPAAGLGTRFLPATKAQPKEMLPIVDKPAIQYIVEEAAESGIEDILIITGRNKRSIEDHFDRSAELEFNLREKGKTETLKEMQQIADLANIHYIRQKEPLGLGHAVLCAEHFIGDEPFAVLLGDDIMVSETPALRQLMDVYDVYGTEVVGVQSVLPEDVSKYGIINTSGSQGHVYEVNDLVEKPSPEEAPSEIAVMGRYVLNSSIFSVLKTIGRGAGNEIQLTDALREVCRKEPIHARLLEGNRYDIGDKLGCFKASTEIGLMRSEMRSQLLAYLEDVIKRETKEMLR	33287.3	5.36	-0.250505		YNGB_BACSU	0.9966	1
D4FXC7_BACNB	DedA family protein	>	D4FXC7_BACNB	|	MGSLISEILTWLTNMGYAGIAIGLMIEIIPSEIVLAYGGYMVSEGTIGFIGAIIAGVIGGTIAQIFIYWIGRYGGRPFLDKYGKYLLIKKHHIDMSENWFQKYGAGVVFSARFIPVVRHAISIPAGIARMPFLKFVVLTVLAIIPWSILFVYLGIQLGSQWDDVENIAGTYTTPIMILAVVVIALYFVIKKRTAIFKR	21912	9.52	0.815152		YNGC_BACSU	1	1
D4FXC9_BACNB	Acyl-CoA carboxylase subunit beta	>	D4FXC9_BACNB	|	MDYEKERTERAERIRKGGAEKYHQGNREKGKLFVRERLSLLFDDDIELEDAFFAECMSDGLPADGVVTGIGKIGGQTVCVMANDSTVKAGSWGAKTVEKIIRIQETAEKLNCPLIYLVDSAGARITDQINVFPGRRGAGRIFYNQVKLSGRIPQICLLFGPSAAGGAYIPAFCDIVVMVDGNASMYLGSPRMAEMVIGEKVSLEEMGGARMHCSISGCGDILAETEEEAIQLARAYLSYFPANFQEKAPIHEKRPPKHFKTPLADVIPQNQNAPFDMHELIERVIDEDSFFEIKALFAPELLTGLARIHGQPVGIVANQPKVKGGVLFHDSADKAAKFITLCDAFHIPLLFLADIPGFMIGTKVEQAGIIRHGAKMISAMSEATVPKLSVIVRKAYGAG…	56386.8	5.92	-0.0667976		YNGE_BACSU	0.9902	1
D4FXF3_BACNB	Glutamate synthase large subunit	>	D4FXF3_BACNB	|	MTYNQMPKAQGLYRPEFEHDACGIGLYAHLKGKQTHDIVKQGLKMLCQLDHRGGQGSDPDTGDGAGLLVQIPDAFFKKECKDINLPEKERYGVGMVFFSQKEDERKKIEKQINALIEQEGQVVLGWRTVPVNVGKIGTVAQKSCPFVRQVFIGANSDLKDNLSFERKLYVIRKQAENWGVTEGLDFYFASLSSQTIVYKGLLTPEQVDAFYSDLQDEAFVSAFALVHSRFSTNTFPTWERAHPNRYLVHNGEINTLRGNINWMRAREQQFVSESFGEDLNKILPILNADGSDSSILDNAFEFFVMAGRKPAHTAMMLIPEPWTENTHMSKEKRAFYEYHSSLMEPWDGPTAISFTDGKQIGAILDRNGLRPARYYVTKDDYIIFSSEVGVIEVEQENVL…	169229	5.53	-0.363289		GLTA_BACSU	0.9941	1
D4FXG8_BACNB	ABC transporter, ATP-binding protein	>	D4FXG8_BACNB	|	MNNVATVENLKMQYENKTAVDGISFEVREGEVLGLLGPNGAGKSTTIHILSGVLSASSGNVSILGHSVKKGSKEMKKGIGIVPQDIAIYEEISAEKNVRFFASLYSLKGEELKARVKEALELVQLYDRKDDKPKTFSGGMKRRLNIACAIAHQPKLIIMDEPTVGIDPQSRHHILESIKELKTKGASIIYSTHYMEEVEAISDRIMIMNEGRIIANGTKEELYREVNKEITYAFQLAHVQRLNKNSIREIIGVTGVDFSDHQLNVTVQKNQDHLSEIILELSAQGCSILNMNKKEASLETVFLELTGRNLRD	34813.2	6.53	-0.290385		LNRL_BACSU	0.4466	0.97
D4FXL9_BACNB	Squalene-hopene cyclase	>	D4FXL9_BACNB	|	MLLKELSVMGTLQEKVRRFQKKTITELRDRQNADGSWTFCFEGPIMTNSFFILLLTSLDEGENEKELISSLAAGIHAKQQPDGTFINYPDETCGNLTATVQGYVGMLASGCFHRSEPHMKKAEQFIISYGGLRHVHFMTKWMLAANGLYPWPALYLPLSLMALPPTLPIHFYQFSSYARIHFAPMAVTLNQRFVLINRNISSLRHLDPHMTKNPFTWLRSDAFDERDLTSILSHWKRVFHAPFAFQQLGLQTAKTYMLDRIEKDGTLYSYASATIYMVYSLLSLGVSRYSPIIRRAITGIKSLVTKCNGIPYLENSTSTVWDTALISYALQKNGVTETDGSVTKAADFLLERQHTKTADWSVKNPNSVPGGWGFSNINTNNPDCDDTAAVLKAIPRNHS…	72435.4	7.68	-0.262813		YRZI_BACSU	0.9858	0.98
D4FXM0_BACNB	superoxide dismutase	>	D4FXM0_BACNB	|	MFNWCEALKDQIQKRGQLDQFEDQIDKMIEALEDDQTTEEDWYKQAAALYRDITESDDTSERRAYVPIGKHVLPKLPYKYSALEPYISRDIMVLHHTKHHQSYVDGLNKAESELKKARATKNYDLITHWERELAFHGAGHYLHSIFWFSMHPNGKRRPTGALFQMIDLSFGSYSAFKEHFTQAAKKVEGVGWAILVWAPRSGRLEILTAEKHQQWDVIPLLPLDVWEHAYYLQYKNDRASYVDHWWNVVDWREAEKRFEQAKEVVWKLY	32013	6.16	-0.682528		SODF_BACSU	0.9816	1
D4FXM5_BACNB	VWFA domain-containing protein	>	D4FXM5_BACNB	|	MKFIKFNDSTIDSFLFMMLTDLAKTLTKSEAVEVEYGVQSYYNPFEKKIYMSHFWKDRAAEDMEAGLKSDVYLRSVGTRYSSLHEFANFLNDIHRHLTFKSFAKQLFMLLEDIRIEECIKRERPGTKHVFAKRKDMYRKHFSTQLTLNLERSIFTDALFCAIYVKLTAESPLETLPSMREDIDLMRPFIEQQLLRVYEADSTRQVLKIVEDLMDGLEEVLDKDMLNTYFFLPELDYAKAAEQPLFEEEKKAPKLSDDITLPKQSDGDEDIHEEEMPTWHRETEAPSKSFLQFDIEHGAKSDLGKDASREGDDGDQALGSVQGSARQTKRKDYSKLEALESQKDQPNGAGMADGKENKYAFPIYKEPQPATSEEELSYKQQAKTIESYQKRLKQMIQKTL…	73851.1	5.28	-0.610972		YOJO_BACSU	0.9953	1
D4FXN4_BACNB	DUF1806 family protein	>	D4FXN4_BACNB	|	MKAIIKEDVQASLERYADRPVYIHLETTTGSYSAHLNEKNMTVVAYIRNAKVTYHQAKIKGNGPYRVGLKTEEGWIYAEGLTEYTVDEENRLLMAGHLPGGKLAISLQISEKPFTV	13033.8	6.91	-0.387069		YOJF_BACSU	1	1
D4FXQ3_BACNB	Methyltransf_11 domain-containing protein	>	D4FXQ3_BACNB	|	MLSLFGVAGAHPGGLAFSKAVLQKAAPSPNQPILDAGCGTGQTAAYLGHLLYPVTVVDKDPIMLEKAKKRFANEGLAIPAYQAELEHLPFSSESFSCVLSESVLSFSRLTSSLQEISRVLKPGGMLIGIEAALKKPMPPAEKKQMMDFYGFTCLHEESEWHKLLRSYGFQKTEAMTLLPEDMEFEPTTEMDLSQTIDPIYYDTLQTHYQLMQLYSEYMGHCIFIAYK	25483.7	5.36	-0.0819383		YODH_BACSU	0.9868	1
D4FXQ4_BACNB	YodI	>	D4FXQ4_BACNB	|	MERYYHLCKNHQGKVVRITERGGRVHVGRITRVTRDRVFIAPTGGGPRGFGYGYWGGYWGYGAAYGISLGLITGVALAGLFFW	9276.79	10.28	-0.0771084		YODI_BACSU	0.9759	1
D4FXR7_BACNB	N-acetyltransferase domain-containing protein	>	D4FXR7_BACNB	|	MVRYDGAIEKVLPDIVAAAKEENAEKIIVYAKQHDEPMLAKQLFAPEGYLKGYYLGHSACVMVRYLSESRRQTDSYTEEQEIIEAIYRTAPRLRNDSKPVFTMRKAETNDMYQLSMLYKKVFRTYPTPVFDPAYIEKTMNANTVYYIMFDHDRLISAASAEINPELGHAEITDCAVLPEYRGHSLTSFLIEALEKEMAGKDIFHVFSLARASSFGMNAVLYHSGYQYGGRLINNCFIAEGLENMNIWCKQL	28961.3	5.69	-0.266932		YODP_BACSU	0.9721	1
D4FXV7_BACNB	Cold-shock protein	>	D4FXV7_BACNB	|	MQNGKVKWFNNEKGFGFIEVEGGDDVFVHFTAIEGDGYKSLEEGQEVSFEIVEGNRGPQASNVVKL	7304.55	4.51	-0.471212		CSPD_BACSU	1	1
D4FXZ0_BACNB	SHSP domain-containing protein	>	D4FXZ0_BACNB	|	MAKLEFYDDKKNELQKKEEIITEAIDTLFQSSAFGNLINGFQNLINSSLKDVQTTILVRERDTGLYIDITIPATFRDGEIVVDVKSRYLHVTLQEKQKHQNEATFTSMTRTVQLPYEVRQEDMETSWNEQTMTLFFPKNKHE	16628.4	5.09	-0.622535		YPQA_BACSU	0.9784	0.97
D4FXZ3_BACNB	DUF1798 family protein	>	D4FXZ3_BACNB	|	MLEMTEQMIEVAEKGADRYQEGKNSNHSYDFFETIKPAVEENDELAARWAEGALELIKVRRPKYVHKEQIEAVKDNFLELVLQSYVHHIHKKRFKDITESVLYTLHAVKDEIAREDSR	13908.1	5.52	-0.727119		YPPE_BACSU	0.9915	1
D4FXZ7_BACNB	Holliday junction resolvase RecU	>	D4FXZ7_BACNB	|	MTLEDDLNETNKYYLTNQIAVIHKKPTPVQIVNVHYPKRSAAVIKEAYFKQSSTTDYNGIYKGRYIDFEAKETKNKTSFPLQNFHDHQIEHMKQVKAQDGICFVIISAFDQVYFLEADKLFYFWDRKEKNGRKSIRKDELEETAYPIFLGYAPRIDYISIIEQLYFSPSSGAKG	20429.4	7.77	-0.589655		RECU_BACSU	0.9943	1
D4FY02_BACNB	Asparagine--tRNA ligase	>	D4FY02_BACNB	|	MLKTTINQVYKHVGEEVTIGAWVANKRSSGKIAFLQLRDGTGFIQGVVVKAEVEESIFQTAKSVTQETSLYIKGIVKEDERSPLGYELAVTDIEVIHEATDYPITPKEHGTEFLMDHRHLWLRSKRQHAIMKIRNEIIRATYEFFNNEGFVKVDPPILTGSAPEGTTELFATKYFDEDAYLSQSGQLYMEAAAMALGKVFSFGPTFRAEKSKTKRHLIEFWMIEPEMAFVEFEENLQVQENYVSFIVQSVLKNCKIELNTLGRDTSKLEQIKAPFPRITYDEAIEFLKEKGFDDIEWGDDFGAPHETAIAEHYDKPVFITRYPTSLKPFYMQPASDREDVVLCADLIAPEGYGEIIGGSERIHDMELLESRLKEHGLDSDAYKWYAELRKYGSVPHSGF…	49280	5.28	-0.347332		SYN_BACSU	1	1
D4FY22_BACNB	Menaquinol:cytochrome c oxidoreductase, iron-sulfur subunit	>	D4FY22_BACNB	|	MGGKHDISRRQFLNYTLTGVGGFMAASMLMPMVRFALDPVLKSTGKQDMVQVVSVDELTKEPQRFDFKINQVDAWYESEESRSAWVFKNGDEIVALSPICKHLGCTVNWNSDPKNPNKFFCPCHYGLYEKDGTNVPGTPPLAPLDHYEQEVKDGFLYLGKAKPKGEG	18952.3	6.08	-0.462275		QCRA_BACSU	1	1
D4FY33_BACNB	Indole-3-glycerol phosphate synthase	>	D4FY33_BACNB	|	MLEKIIKQKKEEVKTLVLPVEQPFEKRSFKEALASPNRFIGLIAEVKKASPSKGLIKEDFVPVQIAIDYEAAKADAISVLTDTPFFQGENSYLSDVKRAVSIPVLRKDFILDSLQVEESRRIGADAILLIGEVLDPLHLHELYLEAGEKGMDVLVEVHDASTLEQILKVFTPDILGVNNRNLKTFETSVKQTEQIASLVPKESLLVSESGIGSLEHLTFVNEHGARAVLIGESLMRQTSQRKAIHALFGE	27722.9	5.39	-0.0484		TRPC_BACSU	0.988	1
D4FY47_BACNB	Non-specific DNA-binding protein HBsu	>	D4FY47_BACNB	|	MIINELNVSFWEEVKGMNKTELINAVAEASELSKKDATKAVDSVFDTILDALKNGDKIQLIGFGNFEVRERSARKGRNPQTGEEIEIPASKVPAFKPGKALKDAVAGK	11767.2	6.33	-0.390741		DBH1_BACSU	1	0.85
D4FY48_BACNB	Stage IV sporulation protein A	>	D4FY48_BACNB	|	MEKVDIFKDIAERTGGDIYLGVVGAVRTGKSTFIKKFMELVVLPNISNEADRARAQDELPQSAAGKTIMTTEPKFVPNQAMSVHVSDGLDVNIRLVDCVGYTVPGAKGYEDENGPRMINTPWYEEPIPFHEAAEIGTRKVIQEHSTIGVVITTDGTIGDIARSDYIEAEERVIEELKEVGKPFIMVINSVRPYHPETEAMRQDLSEKYDIPVLAMSVESMRESDVLNVLREALYEFPVLEVNVNLPSWVMVLKENHWLRESYQESVKETVKDIKRLRDVDRVVGQFSEFEFIESAGLAGIELGQGVAEIDLYAPDHLYDQILKEVVGVEIRGRDHLLELMQDFAHAKTEYDQVSDALKMVKQTGYGIAAPALADMSLDEPEIIRQGSRFGVRLKAVAPS…	55224.3	4.74	-0.199797		SP4A_BACSU	0.998	1
D4FY51_BACNB	Glycerol-3-phosphate dehydrogenase [NAD(P)+]	>	D4FY51_BACNB	|	MKKVTMLGAGSWGTALALVLTDNGNEVCVWAHRADLIHQINELHENKDYLPNVKLSTSIKGTTDMKEAVSDADVIIVAVPTKAIREVLRQAVPFITKKAVFVHVSKGIEPDSLLRISEIMEIELPSDVRKDIVVLSGPSHAEEVGLRHPTTVTASSKSMRAAEEVQDLFINHNFRVYTNPDIIGVEIGGALKNIIALAAGITDGLGYGDNAKAALITRGLAEIARLGTKMGGNPLTFSGLTGVGDLIVTCTSVHSRNWRAGNLLGKGYKLEDVLEEMGMVVEGVRTTKAAYQLSKKYDVKMPITEALHQVLFNGQKVETAVESLMARGKTHEMEDLVNTFENQVK	37526.7	6.23	-0.0310145		GPDA_BACSU	1	1
D4FY57_BACNB	Isopentenyl-diphosphate delta-isomerase	>	D4FY57_BACNB	|	MSTGQKRETGLDDITFVHVSLPDLALEQVDISTKIGELSSSSPIFINAMTGGGGKLTYEINKSLARAAYQAGIPLAVGSQMSALKDPSERLSYEIVRKENPNGLIFANLGSEATAAQAKEAVEMIGANALQIHLNVIQEIVMPEGDRSFSGALERIEQICSHVSVPVIVKEVGFGMSKESAGKLYEAGAAAVDIGGYGGTNFSKIENLRRQRKISFFNSWGISTAASLAEIRSEFPASTMIASGGLQDALDVAKAIALGASCTGMAGHFLKALTDSGEEGLLEEIQLILEELKMIMTVLGARTIDDLQKAPLVIKGETHHWLTERGINTSSYSVR	35780.4	5.21	0.0158209		IDI2_BACSU	0.9701	1
D4FY59_BACNB	Cytidylate kinase	>	D4FY59_BACNB	|	MEKKLSIAIDGPAAAGKSTVAKIVAEKKSYIYIDTGAMYRAITYAALQENVDLTDEEKLAELLKRTDIELITTKDGQKVLVNGTDVTEAIRTDEVSNQVSIAAKHRSVREEMVKRQQQLGEKGGVVMDGRDIGTHVLPNAEVKIFLLASVEERAKRRYEENVKKGFDVNYETLIEEIARRDKLDSEREVSPLRKAEDALEIDTTSLSIQEVADKILEAVEQKSR	25033.2	5.19	-0.491071		KCY_BACSU	0.9911	1
D4FY67_BACNB	Glutamate dehydrogenase	>	D4FY67_BACNB	|	MAADRNTGHTEEDKLDVLKSTQTVIHKALEKLGYPEEVYELLKEPMRLLTVKIPVRMDDGSVKIFTGYRAQHNDSVGPTKGGIRFHPNVTEKEVKALSIWMSLKCGIIDLPYGGGKGGIVCDPRDMSFRELERLSRGYVRAISQIVGPTKDVPAPDVFTNSQIMAWMMDEYSRIDEFNSPGFITGKPLVLGGSHGRESATAKGVTICIKEAAKKRGIDIKGARVVVQGFGNAGSYLAKFMHDAGAKVVGISDAYGGLYDPEGLDIDYLLDRRDSFGTVTKLFNDTITNQELLELDCDILVPAAIENQITEENAHNIRAKIVVEAANGPTTLEGTKILSDRDILLVPDVLASAGGVTVSYFEWVQNNQGFYWSEEEVEEKLEKMMVKSFNNIYEMANNRR…	47240	5.58	-0.254953		GUDB_BACSU	0.993	1
D4FY71_BACNB	DUF2663 family protein	>	D4FY71_BACNB	|	MESLWNQLDQFTDAPTKQMLQALVKRKQKFENYAAQCRRWRWASLICLGLLCVMIMSKSPEPQLILQEILSHTFYLFWMLATAFAYCTSYYFKKKEEKSETDFHKLRCEIIQKSTDLWPQPDKWKARESVFHMMKHKYDINLYFESK	18112.1	9.06	-0.458503		YPBF_BACSU	0.9932	1
D4FY92_BACNB	serine-type D-Ala-D-Ala carboxypeptidase	>	D4FY92_BACNB	|	MRIFKKAVFVIMISFLIATVNVNTAHAAIDVSAKSAIIIDGASGRVLYAKDEHQKRRIASITKIMTAVLAIESGKMDQTVTVSANAVRTEGSAIYLTEGQKVKLKDLVYGLMLRSGNDAAVAIAEHVGGSLDGFVYMMNQKAEQLGMKNTRFQNPHGLDDHENHYSTAYDMAILTKYAMKLKDYQKISGTKIYKAETMESVWKNKNKLLTMLYPYSTGGKTGYTKLAKRTLVSTASKDGIDLIAVTINDPNDWDDHMKMFNYVFEHYQTYLIAKKGDIPKLKGTFYESKAFIKRDITYLLTEEEKEDVKINTTLLKPKKAWEKDASKIPDIVGHMEIMFNDATIAKVPIYYENERHQKPKKQFFETFKSIFLNAAGGAKWSI	43054.4	9.17	-0.296859		DACB_BACSU	0.9974	1
D4FY95_BACNB	Segregation and condensation protein A	>	D4FY95_BACNB	|	MRVILENGEMMEEYQVKIDTFEGPLDLLLHLINRLEIDIYDIPVAKITEQYLLYVHTMRVLELDMASEYLVMAATLLSIKSRMLLPKQEEELFEDELLEEEDPREELIEKLIEYRKYKDAAKDLKEREEERQKSFTKPPSDLSEYAKEVKQSEQKLSVTVYDMIGAFQKVLKRKKINRPMETTITRQDIPIEARMNEIVHSLKSRGTRINFMDLFPYEQKEHLVVTFLAVLELMKNQLVLIEQEHNFSDIYITGSESIHGA	30784	4.95	-0.412261		SCPA_BACSU	0.9962	1
D4FYA7_BACNB	Peptidyl-prolyl cis-trans isomerase	>	D4FYA7_BACNB	|	MKTGYILMENGNKLEFELYDEAAPGTVANFEKLANEGFYDGVTFHRVIPGFVSQGGDPTGTGMGGPGYTIKCETEGNPHTHEAGSLSMAHAGKDTGGSQFFIVHEPQPHLNGVHTVFGKVTSGLEFAKNMSNGDVMKEVRVEG	15312.3	5.25	-0.404895		PPIB_BACSU	0.9301	1
D4FYC2_BACNB	serine-type D-Ala-D-Ala carboxypeptidase	>	D4FYC2_BACNB	|	MEKIKRIMKWRAFEMKRLLSTLLIGIMLLTFAPSAFAKQDGKRTSELAHEAKSAVLIERDTGKVLYNKNSNERLAPASMTKIMTMLLIMEALDKGKIKMSDKVRTSEHAASMGGSQIFLEPGEEMTVKEMLKGIAIASGNDASVAMAEFISGSEEEFVKKMNKKAKELGLKNTSFKNPTGLTEEGHYSSAYDMAIMAKELLKYESITKFTGTYEDYLRENTDKKFWLVNTNRLIKFYPGVDGVKTGYTGEAKYCLTASAKKGNMRAIAVVFGASTPKERNAQVTKMLDFAFSQYETHPLYKRNQTVAKVKVKKGKQKLIELTTSEPISILTKKGEDMNDVKKEIKMKDNISAPIQKGQELGTLVLKKDGEVLAESPVAAKEDMKKAGFITFLKRTMGDW…	45139.6	9.56	-0.420099		DACF_BACSU	0.9974	0.96
D4FYE2_BACNB	Hydrolase_4 domain-containing protein	>	D4FYE2_BACNB	|	MKKILLAIGALVTAVIAIGIVFSNMILFIKKKTDEDIIKRETDNGHDVFESFEQMEKTAFVIPSAYGYDIKGYHVAPHDTPNTIIICHGVTMNVLNSLKYMHLFLDLGWNVLIYDHRRHGQSGGKTTSYGFYEKDDLNKVVSWLKNKTNHCGLIGIHGESMGAVTALLYAGAHCSDGADFYIADCPFACFDEQLAYRLRADYRLPSWPLLPIADFFLKLRGGYRAREVSPLAVIDKIEKPILFIHSKDDDYIPVSSTERLYEKKRGPKALYIAENGEHAMSYTKNRDTYRKTVQEFLDNMNDSTE	34883.7	6.46	-0.224918		YQKD_BACSU	0.9803	1
D4FYI0_BACNB	ABC transporter substrate-binding protein	>	D4FYI0_BACNB	|	MKKWLLLLVAACITFALSACGSSNSGSEGGKKKLIMGTSADYKPFEYKEGDNIVGFDVELAKALAKKAGYEIEVQDMDFNSLITALKSKQVDLVLSGMTPTPERKKQVDFSDVYYTANHMIVSKKDSGIQSLKDLKGKTVGVQLGSIQEEKGKELSPEYGFKTEDRNRISDLVQEIKSDRFDAAIIEDIVAEGYFKSNDDLQGFVIPDAKAEEAGSAIAFRKDSELTDKFNKALKEMEDNGELEKLKKKWFTGEK	28364.5	5.09	-0.479608		ARTP_BACSU	0.9922	1
D4FYI8_BACNB	2-oxoisovalerate dehydrogenase subunit alpha	>	D4FYI8_BACNB	|	MSTNRHQALGLTDQEAVDMYRTMLLARKIDERMWLLNRSGKIPFVISCQGQEAAQVGAAFALDREMDYVLPYYRDMGVVLAFGMTAKDLMMSGFAKAADPNSGGRQMPGHFGQKKNRIVTGSSPVTTQVPHAVGIALAGRMEKKDIAAFVTFGEGSSNQGDFHEGANFAAVHKLPVIFMCENNKYAISVPYDKQVACENISDRAVGYGMPGVTVNGNDPLEVYQAVKEARERARRGEGPTLIETISYRLTPHSSDDDDSSYRGREEVEEAKKSDPLLTYQAYLKETGLLSDEMEQTMLDEIMAIVNEATDEAENAPYAAPESALDYVYAK	36485.8	4.96	-0.398788		ODBA_BACSU	0.9939	1
D4FYL3_BACNB	1-deoxy-D-xylulose-5-phosphate synthase	>	D4FYL3_BACNB	|	MSIDELEKLSDEIRQFLITSLSASGGHIGPNLGVVELTVALHKEFNSPKDKFLWDVGHQSYVHKLLTGRGKEFATLRQYKGLCGFPKRSESEHDVWETGHSSTSLSGAMGMAAARDIKGTDEYIIPIIGDGALTGGMALEALNHIGDEKKDMIVILNDNEMSIAPNVGAIHSMLGRLRTAGKYQWVKDELEYLFKKIPAVGGKLAATAERVKDSLKYMLVSGMFFEELGFTYLGPVDGHSYHELIENLQYAKKTKGPVLLHVITKKGKGYKPAETDTIGTWHGTGPYKINTGDFVKPKAAAPSWSGLVSGTVQRMAREDGRIVAITPAMPVGSKLEGFAKEFPDRMFDVGIAEQHAATMAAAMAMQGMKPFLAIYSTFLQRAYDQVVHDICRQNANVFI…	68015.8	6.21	-0.165751		DXS_BACSU	0.9968	1
D4FYL5_BACNB	Exodeoxyribonuclease 7 small subunit	>	D4FYL5_BACNB	|	MTDVKKNENMTFEEAMKGLESIVSKLEEGDVPLEQAINYFQEGMALSKMCHEKLQKVEKQMDFILKEDGELAPFSVQEEDEGDK	9681.62	4.39	-0.730952		EX7S_BACSU	1	1
D4FYM5_BACNB	Stage III sporulation protein AG	>	D4FYM5_BACNB	|	MNKNGLWNVLKKQFLPGQTKDGEKPKLTKYHYFLFVFVLGVSFMLVSQLFSSPEKTENAKTITAVSSQHSADSKEKTAEVFKASKSDKPKDSIDDYEKEYENQLKEILETIIGVDDVSVVVNVDATSLKVYEKNKSNKNTTTEETDKEGGTRSVTDQTSEEEIVMIKNGDKETPVVVQTKKPDIRGVLVVAQGVDNVQIKQTIIEAVTRVLDVPSHRVAVAPKKIKEDS	25520.3	6.03	-0.556769		SP3AG_BACSU	0.9913	1
D4FYN4_BACNB	Xaa-Pro dipeptidase	>	D4FYN4_BACNB	|	MKLEKLRNLFGQLGIDGMLVTSSTNVRYMTGFTGSAGLAVISGDKAAFITDFRYTEQAKVQVKGFEIIEHGGSLIQTTADTVESFGIKRLGFEQNSMTYGTYASYSAVISDAELVPVAESVEKLRLIKSSEEIKILEEAAKIADDAFRHILTFMKPGISEIAVANELEFYMRSQGADSSSFDMIVASGLRSSLPHGVASDKLIESGDLVTLDFGAYYKGYCSDITRTVAVGQPSDQLKEIYQVVFDAQALGVAHIKPGMTGKEADALTRDHIAAKGYGDYFGHSTGHGLGMEVHESPGLSVRSSAILEPGMVVTVEPGIYIPETGGVRIEDDIVITENGNRTITHSPKELIIL	38112.3	5.01	-0.0184136		YQHT_BACSU	0.9943	1
D4FYN9_BACNB	PNPLA domain-containing protein	>	D4FYN9_BACNB	|	MYIDGVFSGGGVKGIALAGAYEVLEEKGFRFKRVAGTSAGAIIAAFIASGYTSKEIHALIEEVDGEKLLDQRYSFLPLKMLQWVSIYWRLGLYKGDTIEKWIADLLRAKGIRVFGDLQKGSLRLIASDLTNGTMIVLPDDLARYGLNPDMFPVARAVRMSCSIPYFFEPIKLKTDTGTATVVDGGVLSNFPIWLFSKERKRPVIGVTLAPRERERPKKNIRNAFELFGALFETMKDAHDARHIASRYEQNIIFLPVDGVMATDFHLTQQKKLALIELGKRRTELFLKQWTY	32838.5	9.4	-0.0388316		YQHO_BACSU	0.9966	1
D4FYQ0_BACNB	Translocation-dependent anti spore component	>	D4FYQ0_BACNB	|	MGMKKKLSLGVASAALGLALVGGGTWAAFNDIKSKDATFASGTLDLSAKENSASVNLSNLKPGDKLTKDFQFENNGSLAIKEVLMALNYGDFKANGGSNTSPEDFLSQFEVTLLTVGKEGGNGYPKNIILDDANLKDLYLMSAKNDAAATEKIKKQIDPKFLHASGKVNVATIDGKTAPEYDGVPKTPTDFDQVQMEIQFKDDKTKDENGLMVQNKYQGNSIKLQFSFEATQWNGLTIKKDHTDKDGYVKENEKAHSEDKN	28326.3	5.11	-0.592337		TASA_BACSU	0.9885	1
D4FYU0_BACNB	serine-type D-Ala-D-Ala carboxypeptidase	>	D4FYU0_BACNB	|	MSFLSVNRKGDVMRRNKPKKQNHKEKKKSLPIRLNILFLAAFVIFTWIIVELGIKQIVQGDDYKNQANKQEQSEVSSAVPRGKIYDRNFNAIVTNKALNAITYTRSKSTTQEQRLKIAKKLSDMIKVDTKKVTERDKKDYWILTRPKEAKKLISSKERQQVEDKKISDDDLYQLQLKRITDKQLNELTDKDMQILAIKRRMDSGYALTPQYIKNEDVSAKEMAVVSEHLDELPGVDVTSDWEREYPYKNLLRSVLGSVSSSNEGLPSNLLDHYLSLGYSRNDRVGKSYLEYQYESLLQGQKAKVENITDSKGNVTGTKTVSEGKAGKDLVLTIDIDLQKSVEKIIEKKLKAAKARPSTELLDRAFVVMMDPRNGEVLTMAGKQIKRENGAYKFDDYALG…	81512.3	9.24	-0.611538		PBP2A_BACSU	0.9972	0.98
D4FYU2_BACNB	Superoxide dismutase	>	D4FYU2_BACNB	|	MAYELPELPYAYDALEPHIDKETMTIHHTKHHNTYVTNLNKAVEGNTALANKSVEELVADLDSVPENIRTAVRNNGGGHANHKLFWTLLSPNGGGEPTGALAEEISSVFGSFDKFKEQFAAAAAGRFGSGWAWLVVNNGKLEITSTPNQDSPLSEGKTPILGLDVWEHAYYLNYQNRRPDYISAFWNVVNWDEVARLYSEAK	22449.1	5.2	-0.465347		SODM_BACSU	0.995	1
D4FYV1_BACNB	DUF2624 domain-containing protein	>	D4FYV1_BACNB	|	MILFQRIILQRLNQATADDLLKYSKQYGISLTRSQAVEVANLLYGKNVNIFNESERMRLLKQVETITSKETAQTVNELFKQFTS	9736.19	9.45	-0.279762		YQFT_BACSU	1	1
D4FYV5_BACNB	4-hydroxy-3-methylbut-2-enyl diphosphate reductase	>	D4FYV5_BACNB	|	MITAFYIAFTHFSIGGQPKMDVIKISPRGYCYGVVDAMVIAKNASLDKSLPRPIYILGMIVHNKHVTDAFEEEGIFTLDGSNRLDILKQVDKGTVIFTAHGVSPEVRRIAEEKGLVAIDATCPDVTKTHNLILEMKEKGYHVIYIGKKGHPEPEGAVGVAPEIVHLVETEEDVKNLDIQAEKLIVTNQTTMSQWDVHDIMELVKEKYPHVEYHQEICLATQVRQEAVSEQAKKADLTIVVGDPKSNNSNRLAQVSEEIAGTKAYRIGDLSELKLEWLKGVNTVAVTAGASTPTPITKEVIRFLEQFDHEDPSTWTTEHNIPLKKILPKVKAKN	37201.4	5.83	-0.232733		ISPH_BACSU	0.9968	0.94
D4FYX6_BACNB	Sporulation protein YqfD	>	D4FYX6_BACNB	|	MKNKWLSFFSGKVQLELTGRGIERLLNECTRQGIPVFHVKKKKEAVSLYIQLQDVHAFRRVRSKFKCKARFIHRKGFPFLLLKSKLNIGFTIGFAIFFILLFLLSNMVWKIDVTGAKPETEHQMRQHLNEIGVKKGRLQFLMMSPEKIQKSLTNGIDNITWVGVDLKGTTIHMKVVEKNEPEKEKYVSPRNIVAKKKATITRMFVQKGQPMAAIHDHVEKGQLLVSGLIGSEDHQQEVASKAEIYGETWYRSEVTVPLETLFNVYTGKVRTKHKLSFGSLAIPIWGMTFKKEELKHPKTEQEKHSLHFLGFKLPVSYVKEQTRESEEALRKYTKEEAVQEGIKLGKQDVEDKIGENGEVKSEKVLHQTVENGKVKLIILYQVIEDIVQTTPIVRETEE	45923.7	9.57	-0.403015		YQFD_BACSU	0.9975	1
D4FYX7_BACNB	Sporulation protein YqfC	>	D4FYX7_BACNB	|	MKAWLTRALEIPPDVMMDLPRITMVGRLHIYIENHRGLLLFSENEVRLMLKQGQCIISGKNFVIKAILPEEILLEGTIDVVRYVES	9970.36	6.07	0.251163		YQFC_BACSU	1	1
D4FYY8_BACNB	Chaperone protein DnaK	>	D4FYY8_BACNB	|	MSKVIGIDLGTTNSCVAVLEGGEPKVIANAEGNRTTPSVVAFKNGERQVGEVAKRQSITNPNTIMSIKRHMGTDYKVEIEGKDYTPQEVSAIILQHLKSYAESYLGETVSKAVITVPAYFNDAERQATKDAGKIAGLEVERIINEPTAAALAYGLDKTDEDQTILVYDLGGGTFDVSILELGDGVFEVRSTAGDNRLGGDDFDQVIIDHLVSEFKKENGIDLSKDKMALQRLKDAAEKAKKDLSGVSSTQISLPFITAGEAGPLHLELTLTRAKFEELSSHLVERTMGPVRQALQDAGLSASEIDKVILVGGSTRIPAVQEAIKKETGKEAHKGVNPDEVVALGAAIQGGVITGDVKDVVLLDVTPLSLGIETMGGVFTKLIDRNTTIPTSKSQVFSTA…	66019	4.76	-0.428478		DNAK_BACSU	1	1
D4FZ11_BACNB	GTP-binding protein YqeH	>	D4FZ11_BACNB	|	MEKVVCIGCGVTIQTEDKTGLGYAPPASLTKENVICQRCFRLKNYNEIQDVSLTDDDFLNILHGIGETDSLVVKIVDIFDFNGSWINGLQRLVGGNPILLVGNKADILPKSLKRERLIQWMKREAKELGLKPVDVFLVSAGRGQGIREVIDAIEHYRNGKDVYVVGCTNVGKSTFINRIIKEVSGEEDIITTSQFPGTTLDAIEIPLDDGSSLYDTPGIINNHQMAHYVNKKDLKILSPKKELKPRTFQLNDQQTLYFGGLARFDYVSGERSPFICYMPNELMIHRTKLENADALYEKHAGELLTPPGKDEMDEFPELVAHTFTIKDKKTDIVFSGLGWVTVHDADKKVTAYAPKGVHVFVRRSLI	41315.4	6.03	-0.236339		YQEH_BACSU	1	1
D4FZ58_BACNB	HTH lysR-type domain-containing protein	>	D4FZ58_BACNB	|	MELRDLQIFKCVAHHKSITGAAKELNYVQSNVTARIKQLENELKTPLFNRHKKGVSLSPEGRKMIEYVNKILKDVEELEQVFLDTEIPSGILKIGTVETVRILPTIIASYYKKYPNVDLSLQAGLTEELIKKVMNHELDGAFISGPLKHSILEQYDVYTEKLTLVTSNKTFNIEDFSTTPILVFNQGCGYRSRLEQWLKDEGVLPNRMMEFNILETILNSVALGLGITVVPESAVMHLAAQGKVYCHPLPEKDSCISTIFIRHKDAYLTNSMRSLLKTIVEHKNMSMS	32862.2	7.12	-0.145833		CZCR_BACSU	0.9931	1
D4FZ59_BACNB	Potassium transport protein	>	D4FZ59_BACNB	|	MYDTIVIGAGQAGISIGYYFKQSDQKFIILDKSHEVGESWKDRYDSLVLFTSRMYSSLPGMHLEGDKHGFPTKNEIVAYLKKYVEKFEIPIQLRTEVISVLKIKNYFLIKTNREEYQTKNLVIATGPFHTPNIPSISKDLFDNINQLHSSQYKNSKQLAYGNVLVVGGGNSGAQIAVELSKERVTYLACSNKLVYFPLMIGKRSIFWWFDKLGVLHASHTSIVGKFIQKKGDPVFGHELKHAIKQKEIILKKRVIAAKQNEIIFKDSSTLEVNNIIWATGFRNPLCWINIKGVLDQEGRIIHHRGVSPVEGLYFIGLPWQHKRGSALLQGVGNDAEYIVKQMNGE	39249.7	9.4	-0.215942		CZCO_BACSU	0.9855	1
D4FZ95_BACNB	DJ-1_PfpI domain-containing protein	>	D4FZ95_BACNB	|	MNRELLGGFFMSKKIAVLVTDQFEDIEYTSPVKAYEEAGYSVVAIDLEAGKEVTGKHGEKVKIDKAISDVDASDFDALLIPGGFSPDLLRADDRPGEFAKAFVENKKPVFAICHGPQVLIDTDLLKGKDITGYRSIRKDLINAGANYKDAEVVVSHNIVTSRTPDDLEAFNRESLNLLK	19722.2	4.94	-0.230168		YRAA_BACSU	1	0.94
D4FZB6_BACNB	CNOT2	>	D4FZB6_BACNB	|	MMNDYQKRLPSIGHGYASMPHSFKHGYGNPFRQQRLMAMQQQRLYVFPYHWH	6364.04	10.11	-0.951923		WP_003229817.1	1	1
D4FZB8_BACNB	Formate/nitrite transporter	>	D4FZB8_BACNB	|	MAFRKPDEIAEAAIEAGMKKIKLPLPSLLALGFLGGAFIALGYLLDIRVIGDLPKEWGSLSSLIGAAVFPVGLILVVLAGAELITGNMMSVAMALFSRKISVKELAINWGIVTIMNLIGALFVAYFFGHLVGLTETGPYLEKTIAVAQGKLDMSFGKVLISAIGCNWLVCLAVWLSFGAQDAAGKILGIWFPTMAFVAIGFQHVVANMFVIPAAIFAGSFTWGQFIGNIIPAFIGNVIGGAVFVGLIYFIAYHKKDRSRKEMKQVS	28543.4	9.21	0.893233		YRHG_BACSU	0.9925	1
D4FZF6_BACNB	ThiF domain-containing protein	>	D4FZF6_BACNB	|	MLHQFSRNELAIGKEGLETLKNSTVAVLGVGGVGSFAAEALARSGVGRILLVDKDDVDITNVNRQLHALLSTVGQPKVDLMKARIADINPECEVISLKMFYTEETYEQFFDYDLDYVIDASDTICYKIHLMKECLKRDIPLISSMGAANKTDPTRFQIADISKTHTDPIAKVVRTKLRKEGIKKGVQVIFSDESPIVIREDVRKEVGNDEAKIRKAKMPPSSNAFVPSVAGLIMGGHVVMDLLKDIEIKRVKDK	28310.9	6.97	-0.146457		TCDA_BACSU	0.9921	1
D4FZH0_BACNB	Stage V sporulation protein	>	D4FZH0_BACNB	|	MAKQTFLKGTLILIAAGMVTRMLGFVNRVVIARFIGEEGVGLYMMAAPTFFLATTLTQFGLPVAISKLVAEASARGDHQKTKNILVMSLTITGVLSLIFTPLFLFFAPVMAETMLTDKRTLYPLLAITPVVPIIAISSVLRGYFQGKQNMNPLAMSQVLEQVVRISLVAVCTTIFLPYGIEYAAAGAMLSSVAGELASLLYLFVCFKYKKTIKIRKHFFQSIKNGKQTFTQLMSVSLPTTGSRFIGNLSWFFEPIVVAQSLAIAGVATVAATKQYGELTGFAMTLLTLPSFITYSLSTALVPAISEGMEQKKLQVVEYRLEQAMRLCLLSGGISVVILFVFADELMRVMYGSSGAAVFIKVMAPFFLLYYFQGPLQAVLQALNLAGAAMMNSLIGALVK…	56340.9	9.87	0.86583		SP5B_BACSU	0.9942	1
D4FZI9_BACNB	Spore cortex protein	>	D4FZI9_BACNB	|	MTAGLTACGANDNAMNDTRNNDNTRPIGYYSNENDADRQGDGIDHDGPVSELMEDQNDGNRNTTNVNNRDRVTADDRVPLATDGTYNNTNNRNMNRNAANNGYDNQENRRLAAKIANRVKQVKNVNDTQVMVSDDRVVIAVKSHREFTKSDRDNVVKAARNYANGRDVQVSTDKGLFRKLHKMNNR	20918	7.85	-1.26075		COXA_BACSU	0.9892	1
D4FZJ0_BACNB	Morphogenetic protein associated with SpoVID	>	D4FZJ0_BACNB	|	MKIHIVQKGDSLWKIAEKYGVDVEEVKKLNTQLSNPDLIMPGMKIKVPSEGVPVRKEPKAGKSPAAGSVKQEHPYAKEKPKSVVDVEDTKPKEKKSMPYVPPMPNLQENVYPEADVNDYYDMKQLFQPWSPPKPEEPKKHHDGNMDHMYHMQDQFPQQEAMSNMENANYPNMPNMPKAPEVGGVEEENVHHTVPNMPMPAVQPYYHYPAHFVPCPVPVSPIFPGSGLCYPYYPAQAYPMHPMHGYQPGFVSPQYDPGYENQHHENSHHGHYGSYGAPQYASPAYGSPYGHMPYGPYYGTPQVMGAYQPAAAHGYMPYKDHDDCGCDGDHQPYFSAPGHSGMGAYGSPNMPYGTANPNPNPYSAGVSMPMTNQPSVNQMFGRPEEENE	43449	5.77	-0.943152		SAFA_BACSU	0.9948	1
D4FZK2_BACNB	Ribosomal-processing cysteine protease Prp	>	D4FZK2_BACNB	|	MIQATIRRSHDKGILSFEMTGHANFAEHGQDLVCAGVTAVVFGAVNAVIVLAGFEPLLDIGEDGGYFYFEFPESLDPEARQKAQLLIEGMIVSLETIERDYKDNLRVTTNII	12409.3	4.56	0.135714		YSXB_BACSU	1	1
D4FZQ5_BACNB	type I site-specific deoxyribonuclease	>	D4FZQ5_BACNB	|	MSGNFSFFQGKWDVLANLGETAERNVYHDPHTTVMKLRLFAETLTKFILAAENIKEAYGTTQVDRINTLRRERLLEPELIDILEALRRKGNVAMHEADYGKVEEAKALLQLTFRLSIWFMEVYGDWDFQAPEYTELQEQVEQSTETLQREYEEKVKKLEEELEAIRRQAEVELEEVKIERKKISKNFMRRQQLTEAETRTIIDGKLRAVGWEVDTTVLNHQKNGTLPEKNRNMAIAEWKVNGGRVDYALFIGLKLVGFIEAKAKKKTIPGALESQTKVYAKNAAQVEDEVIIPTTGEYKVPFLYATNGRPYLRQLQEESGIWFWDSRKPLEHARPLEGWHSPDDLQLLLSQDDKDANKRLEEEDITKFGLRHYQQRAVLSAEEGLKEGQRRMLIAMATG…	123972	5.4	-0.568165		No	0	0
D4FZS5_BACNB	Thioredoxin	>	D4FZS5_BACNB	|	MAIVKATDQSFSAETSEGVVLADFWAPWCGPCKMIAPVLEELDQEMGDKLKIVKIDVDENQETAGKYGVMSIPTLLVLKDGEVVETSVGFKPKEALQELVNKHL	11499.8	4.51	-0.0125		THIO_BACSU	1	1
D4FZZ0_BACNB	Malate dehydrogenase	>	D4FZZ0_BACNB	|	MGNTRKKVSVIGAGFTGATTAFLIAQKELADVVLVDIPQLENPTKGKALDMLEASPVQGFDAKITGTSNYEDTAGSDIVVITAGIARKPGMSRDDLVSSNEKIMRSVTREIVKYSPDSIIVVLTNPVDAMTYAVYKESGFPKERVIGQSGVLDTARFRTFVAEELNLSVKDVTGFVLGGHGDDMVPLVRYSYAGGIPLETLIPKERIDAIVERTRKGGGEIVNLLGNGSAYYAPAASLTEMVEAILKDQRRVLPTIAYLEGEYGYEGIYLGVPTIIGGNGLEQIIELELTDYERAQLNKSVESVKNVMKVLS	33650.6	4.99	-0.0141026		MDH_BACSU	0.9904	1
D4G005_BACNB	Sporulation protein	>	D4G005_BACNB	|	MMCGAVISWFFFLFTYGTFQEEQVSLIEKQKEHVKDLNNQISIYQEDLHKLNEDNKRKLLIQSVSVKLLNGDKYKISQPDKTKFEEHVKDDISEVITKDIESVYQTKDLLKRTIENKVYMINEKKYEATVRELIIYTRLTVELEISFAT	17723.2	5.69	-0.46443		YTRI_BACSU	1	1
D4G014_BACNB	3-ketoacyl-(Acyl-carrier-protein) reductase	>	D4G014_BACNB	|	MRHALITAGSKGLGRKVTETLLAKGYSVTVNYRQDEEAVSRLKEACPDCLDRLQFVKGDVTKKEDLLRIAKAALNRFGRIDFLINNAGPYIFERKKLADYTDDEWYGMLEGNLSAVFHLFKAVIPVMRKQQFGRIITYGFQGAAHAPGWLHRSAFGAAKVGLASLTKTIAIEEAEFGITSNMVCPGDIVGDMKEASIEEARMRIGKEKTPIGRSGTGEDIARIIAFLCEENSDLVTGTVIEATGGLNVINKNQTT	28185.6	8.27	-0.158039		YTKK_BACSU	0.9882	1
D4G019_BACNB	Acetate kinase	>	D4G019_BACNB	|	MTMFKWKSQIFFGEDVDIHREKSTKNEVVDTEYKGASIMSKIIAINAGSSSLKFQLFEMPSETVLTKGLVERIGIADSVFTISVNGEKNTEVTDIPDHAVAVKMLLNKLTEFGIIKDLNEIDGIGHRVVHGGEKFSDSVLLTDETIKEIEDISELAPLHNPANIVGIKAFKEVLPNVPAVAVFDTAFHQTMPEQSYLYSLPYEYYEKFGIRKYGFHGTSHKYVTERAAELLGRPLKDLRLISCHLGNGASIAAVEGGKSIDTSMGFTPLAGVAMGTRSGNIDPALIPYIMEKTGQTADEVLNTLNKKSGLLGISGFSSDLRDIVEATKEGNERAETALEVFASRIHKYIGSYAARMSGVDAIIFTAGIGENSVEVRERVLRGLEFMGVYWDPALNNVRG…	47642.5	5.36	-0.0801386		ACKA_BACSU	1	0.91
D4G021_BACNB	N6_Mtase domain-containing protein	>	D4G021_BACNB	|	MQKDHVGAVYELLNEAAIMIKNELQISYIEALAEAGEMYFLEKTDQLKLPADQKTKQLQALLEKAEFGTYEHEWVRKAFQLAVLKGMKDISHPNRQMTPDTIGLFISYLVNKFMADKKELTILDPALGTGNLLFTVLNQLSEKTANSFGIEIDDVLLKIAYAQANLLKKELELFHQDSLEPLFIDPVDTVICDLPVGYYPNDEGAEAFELKADEGHSFAHHLFIEQSVKHTKPGGYLFFMIPNHLFESSQSGKLKQFFKDKVHINALLQLPKSIFKDEAHAKSILVLQKQGEYTKAPGQILLANLPSFSNQKAMLDMMAQFDEWFKKEK	37433.4	5.51	-0.224316		YTXK_BACSU	0.997	1
D4G023_BACNB	Sporulation protein YtfJ	>	D4G023_BACNB	|	MIHQFKEEAYMADHPIQGLMKTAMENLKEMIDVNTIIGDPVETPDGSVILTVSKVGFGFAAGGSEFGGKPAEKKSEDDETREQKLPFGGGSGGGVSITPIAFLIVGSTGIRMLHLDENTHLIEKILDAAPQTLERIQQMFKKNNKNQGQGQNQNQMNNMNY	17582.7	5.19	-0.485093		YTFJ_BACSU	0.9934	0.93
D4G030_BACNB	Acyl--CoA ligase	>	D4G030_BACNB	|	MGGESEELFVLKREDLIAPMQYNLVNEMEKFSAAGQKTALLWEDESGKQESWSYEKLMEETNKIGAALADLGFKKGDKLIVMVPRVLEAYAVYLAILKSGMVVIPCSEMLRAKDLEYRIEHAEVKGAIVYSEFIGAFRDVSTTDKLITLSIGENDADWKNLLSIEADGSQFKTADTTRDDMAFLSYTSGTTGQPKGVVHTHGWAFAHLKTSAGAWLDISEKDIVWATAAPGWQKWVWSPFLAVLGSGATGFVYHGRFKAEKYLELLNRYKINVFCCTPTEYRLMAKVEGLDRFDLSALHSAVSAGEPLNREVIDVFQKHFGIKVRDGYGQTESTLLVGVLKDTPIKPGSMGKPTPGNQVEIINEDGEICKPGEVGDIAVHLSTPALFKEYFKDPERMKT…	60627	5.66	-0.324349		YTCI_BACSU	0.9905	0.98
D4G041_BACNB	30S ribosomal protein S4	>	D4G041_BACNB	|	MARYTGPSWKLSRRLGISLSGTGKELEKRPYAPGPHGPGQRKKLSEYGLQLQEKQKLRHMYGVNERQFRTLFDKAGKLAGKHGENFMILLDSRLDNVVYKLGLARTRRQARQLVNHGHILVDGSRVDIPSYLVKPGQTIGVREKSRNLSIIKESVEVNNFVPEYLTFDAEKLEGTFTRLPERSELAPEINEALIVEFYSR	22821.2	9.88	-0.617		RS4_BACSU	1	1
D4G053_BACNB	YtxH domain-containing protein	>	D4G053_BACNB	|	MMSKDGINSKDFLIGTLIGGIIGATTALFLAPKSGKELRDDLGSQAVALRDKTDKMTADAKEKGTQYVSIAKDKTSNITQLVADQSGQIMNKVKDLRDRSKSDKTDSSTAMQDMREEAMQAADETKDQVLQTKEDVKDELKDAQKQAEQLNR	16675.5	5.3	-0.806579		YTXH_BACSU	1	1
D4G063_BACNB	Peptidase M28	>	D4G063_BACNB	|	MNQETKALFQTLTQLPGAPGNEHQVRAFMKQELAKYADDIVQDRLGSVFGVRRGAEDAPRIMVAGHMDEVGFMVTSITDNGLLRFQTLGGWWSQVLLAQRVEIQTDNGPVPGVISSIPPHLLTDAQRNRPMDIKNMMIDIGADDKEDAIKIGIKPGQQIVPVCPFTTMANEKKILSKAWDNRYGCGLSIELLKELHGKELPNTLYAGATVQEEVGLRGAQTASHMIKPDLFFALDASPANDMSGDKNEFGQLGKGFLLRILDRTTVMHRGMREFVLDMAETHDIPYQYFVSGGGTDAGKVHISNSGVPSAVIGICSRYIHTNASIIHIDDYAAAKEMLIKLVTACDKQTVDAIKENM	39397.9	5.7	-0.192437		YTOP_BACSU	0.9944	1
D4G065_BACNB	Malate dehydrogenase	>	D4G065_BACNB	|	MKQFKVTNEGDIQTTLRGLEVLSVPFLNKGVAFTEEERKELGLKGFLPPKVLTIDDQAKRAYEQYSAQPDDLSKNVYLTALHDRNETLFYRLLNDHLGEMLPIVYTPTVGTAIQRYSHEYRKPRGLYLSIDDPDGMKEAFKQYKDQSDTIDLIVATDAEGILGIGDWGVGGIAISIGKLAVYTAAAGIDPSRVLAVVLDAGTNQESLLNDPLYVGNQHSRVRGERYDQFIDDYVALARETFPNALLHWEDFGAKNARSILKRYKDKVCTFNDDIQGTGAVSLAAVLSCAKASKVPLRDHRVVIFGAGTAGIGIAEQLREALVREGLSEEESYKRFWCIDRNGLLTDDMDQLLDFQKPYARSADEVKDYQRNGDGGGIDLLEVVRQAKPTILIGTSTVSG…	62310	5.08	-0.192933		MAO3_BACSU	0.9982	1
D4G0A8_BACNB	Alpha-D-galactoside galactohydrolase	>	D4G0A8_BACNB	|	MKKITFIGAGSTIFAKNVLGDCLLTEALNGFEFALYDIDPKRLQESQLMLENLRDRYNPSVAINSYDDRKLALQNAGYVINAIQVGGYKPSTVIDFEIPKRYGLRQTIADTVGIGGIFRSLRTIPVLFDIAKDMEEMCPDAWFLNYTNPMATLTGAMLRYTNIKTIGLCHSVQVCTKDLFKALGMEHDGIEERIAGINHMAWLLEVKKDGTDLYPEIKRRAKEKQKTKHHDMVRFELMDKFGYYVTESSEHNAEYHPYFIKRNYPELISELQIPLDEYPRRCVKQIENWEKMRDDIVNNKNLTHERSKEYGSRIIEAMETNEPFTFGGNVLNTGLIANLPSKAVVEVTCVADRKKITPCFAGELPEQLAALNRTNINTQLMTIEAAVTRKKEAVYQAAM…	49658.1	5.89	-0.336806		AGAL_BACSU	0.9977	1
D4G0E9_BACNB	S-ribosylhomocysteine lyase	>	D4G0E9_BACNB	|	MPSVESFELDHNAVVAPYVRHCGVHKVGTDGVVNKFDIRFCQPNKQAMKPDTIHTLEHLLAFTIRSHAEKYDHFDIIDISPMGCQTGYYLVVSGEPTSAEIVDLLEDTMKEAVEITEIPAANEKQCGQAKLHDLEGAKRLMRFWLSQDKEELLKVFG	17930.9	5.29	-0.26879		LUXS_BACSU	1	1
D4G0G2_BACNB	2-succinylbenzoate--CoA ligase	>	D4G0G2_BACNB	|	MLTEQPNWLMQRAQLTPERIALIYRDQTVTFAELFAASKRMAAQLAAHSVRKGDTAAILLQNRAEMVYAVHACFLLGVKAVLLNTKLSTHERLFQLEDSESGFLLTDSNFDKKEYEHIVQTIDVDELMKEAAQEIEIQAYMQMDATATLMYTSGTTGKPKGVQQTFGNHYFSAVSSALNLGITEQDRWLIALPLFHISGLSALFKSVIYGMTVVLHQRFSVSDVLDSINRHEVTMISAVQTMLASLLEETSRCPESIRCILLGGGPAPLPLLEECREKGFPVFQSYGMTETCSQIVTLSPEFSMEKLGSAGKPLFSCEIKIERDGQVCEPFEHGEIMVKGPNVMKSYFNRESANEASFQNGWLKTGDLGYLDNEGFLYVLDRRSDLIISGGENIYPAEV…	54598.8	5.73	-0.129835		MENE_BACSU	0.9794	1
D4G0H3_BACNB	Uncharacterized protein	>	D4G0H3_BACNB	|	MRSSRQKASISKLDLDQFVFTPPGPMGWQAHDSIPAEKGEEEKHLDMGSIRELPHINASKEYQEETKEKETDHKIVDDEEETKFETTPEPEEERDSKRSAPPYEEEDEEEPDVAEEARVEIIILPSESKPAPWFSQTVKRKA	16367.9	4.59	-1.27606		YTXO_BACSU	0.8951	1
D4G0H4_BACNB	Spore coat protein S	>	D4G0H4_BACNB	|	MYQKEHEEQIVSEILSYYPFHIDHVALKSNKSGRKIWEVETDHGPKLLKEAQMKPERMLFITQAHAHLQEQGLPIAPIHQTKNGGSCLGTDQVSYSLYDKVTGKEMIYYDAEQMKKVMSFAGHFHHASKGYVCTDESKKRSRLGKWHKLYRWKLQELEGNMQIAASYPDDVFSQTFLKHADKMLARGKEALQALDDSEYETWTKETLEHGGFCFQDFTLARLTEIEGEPFLKELHSITYDLPSRDLRILLNKVMVKLSVWDTDFMVALLAAYDAVYPLTEKQYEVLWIDLAFPHLFCAIGHKYYLKQKKTWSDEKYNWALQNMISVEGSKDSFLDNLPELYKKIKAYREAN	41171.7	6.36	-0.535897		COTS_BACSU	0.9886	1
D4G0H5_BACNB	Spore coat protein SA	>	D4G0H5_BACNB	|	MKIALIATEKLPVPSVRGGAIQIYLEAVAPLIAKKHEVTVFSIKDPNLADREKVDGVHYVHLDEDRYEEAVGEELKKSRFDLVHVCNRPSWVPKLKKKAPDAVFILSVHNEMFAYDKISQAEGEICIDSVAQIVTVSDYIGQTITSRFPSARSKTKTVYSGVDLKAYHPRWTNEGQRAREEMRSELGLHGKKIVLFVGRLSKVKGPHILLQALPDIIEEHPDVMMVFIGSKWFGDNELNNYVKHLHTLGAMQKDHVTFIQFVKPKDIPRLYTMSDVFVCSSQWQEPLARVHYEAMAAGLPIITSNRGGNPEVIEEGKNGYIIHDFENPKQYAERINDLLSSSEKRERLGKYSRREAENKFGWQRVAENLLSVYEKNR	43125.4	8.21	-0.412997		COTSA_BACSU	0.9867	1
D4G0H6_BACNB	APH domain-containing protein	>	D4G0H6_BACNB	|	MAENHEVIEEGNSSELPLSAEDAKKLTELAENVLQGWDVQAEKIDVIQGNQMALVWKVHTDSGALCLKRIHRPEKKALFSIFAQDYLAKKGMNVPGILPNKKGSLYSKHGSFLFVVYDWIEGRPFELTVKQDLEFIMKGLADFHTASVGYQPPNGVPVFTKLGRWPNHYTKRCKQMETWKLMAEAEKEDPFSQFYLQEIDGFIEDGLRIKDRLLQSTYVPWTEQLKKSPNLCHQDYGTGNTLLGENEQIWVIDLDTVSFDLPIRDLRKMIIPLLDTTGVWDEETFHVMLNAYESRAPLTEEQKQVMFIDMLFPYELYDVIREKYVRKSALPKEELESAFEYERIKANALRQLI	41016.9	5.23	-0.409348		COTI_BACSU	0.9858	1
D4G0J2_BACNB	Biofilm-surface layer protein BslB	>	D4G0J2_BACNB	|	MAFRGGEKRAGLFNLSFFRGNFVMKRKLLSSLAISALSLGLLVSAPTASFAAESTSTKAHTESTMRTQSTASLFATITGASKTEWSFSDIELTYRPNTLLSLGVMEFTLPSGFTANTKDTLNGNALRTTQILNNGKTVRVPLALDLLGAGEFKLKLNNKTLPAAGTYTFRAENKSLSIGNKFYAEASIDVAKRSTPPTQPCGCN	21961.4	9.91	-0.0882353		BSLA_BACSU	1	0.88
D4G0J8_BACNB	Cysteine dioxygenase	>	D4G0J8_BACNB	|	MELYECIQDIFSGLKNPPVKDLATSLKQIPNAAKLSQPYIKEPDQYAYGRNTIYRNNELEIIVINIPPNKETTVHDHGQSIGCAMVLEGKLLNSIYRSAGEHAELSNSYFVHEGECLISTKGLIHKMSNPTSERMVSLHVYSPPLEDMTVFEEQKEVLENS	18326.1	5.21	-0.41677		CDOA_BACSU	0.975	1
D4G0K3_BACNB	L-rhamnose mutarotase	>	D4G0K3_BACNB	|	MFVHQDKYEEYKQRHDDIWPEMAEALKAHGAHHYSIFLDEETGRLFAYLEIEDEEKWRKMADTEVCRRWWKSMAPLMKTNSDFSPVSIDLKEVFYLD	11853.7	5.01	-0.778351		RHAM_BACSU	0.9794	1
D4G0L4_BACNB	Protein-glutamine gamma-glutamyltransferase	>	D4G0L4_BACNB	|	MIIVSGQLLRPQDIENWQIDQNLNPLLKEMIETPVQFDYHSIAELMFELKLRMNIVAAAKTLHKSGAKFATFLKTYGNTTYWRVSPEGALELKYRMPPSKAIRDIAENGPFYAFECATAIVIIYYLALIDTIGEDKFNASFDRIILYDWHYEKLPIYTETGHHFFLGDCLYFKNPEFDPQKAQWRGENVILLGEDKYFAHGLGILNGKQIIDKLNSFRKKGALQSAYLLSQATRLDVPSLFRIVR	28390.8	7.02	-0.147755		TGL_BACSU	0.9959	1
D4G0M3_BACNB	Atypical membrane-integrating protein	>	D4G0M3_BACNB	|	MEAMKVTSEEKEQLSTAIDRMNEGLDAFIQLYNESEIDEPLIQLDDDTAELMKQARDMYGQEKLNEKLNTIIKQILSISVSEEGEKE	9990.88	4.17	-0.705747		MSTX_BACSU	1	1
D4G0Q7_BACNB	Putative monovalent cation/H+ antiporter subunit E	>	D4G0Q7_BACNB	|	MAFQILLNVFLAFCWMFLSNSPSAAGFITGYILGMLSLFFFRRFFTRQFYLWKLISIIKLCFIFIKELYLANVSVMKSVLSPKLNIRPGIFAFKTELTKDWEITLLSLLITLTPGTLVMDISDDRTILYIHAMDIEDAEKAIFDIRESFEKAIQEVSR	18463.8	7.74	0.615823		MRPE_BACSU	0.9937	1
D4G0R7_BACNB	Inner spore coat protein	>	D4G0R7_BACNB	|	MYPYEVRRPPAPANNIDTFIRSARQAAGIFADAQLVLGRIAGSRELSRRILTAAEQSDKQTIKRLIKQMGVRHEVDTVFNPDGIYISLIGTQSRIILALRWSEDRNHFASIRL	12811.9	10.5	-0.260177		YUZC_BACSU	0.9558	1
D4G0S9_BACNB	Type VII secretion protein EsaA	>	D4G0S9_BACNB	|	MTEQRKSLIKLISAVIIILLLPVLFFRFIGDDPTKKAVNSTRQIAVVNEDTGVLSDEVKSDEEDKSAQFGKEVAAVLGERPDYSWTVVNRSAAETGLASKKYDAIVYIPSDFSKNILSYDKDHPQKATLEFSIQDNLNAVNKEKVQRELEDAQKTMNKKMSALYWNFVSQKVDNIRGEFDKIVNKESEFQNVMYNFYKPSSNDLAGEIKQQKDLIDELKKSMNEAQGTTKEKASTAEEAKNTLKEFIDTVERYKEYQENQKKLLLAAQDSTQQQIRTGLDAIQAQQKANQFSERMSGLATGIGQAKTQLGLTSLALKSAEQTRQGQVPLQEMGMKKIQEDMFSTFLERYETQYTATKIQNLNQLQDKIVNLRPALIKPEEDDQKHDNSNEENNDKEEDT…	117958	4.64	-0.503116		YUEB_BACSU	0.8104	1
D4G0T7_BACNB	YukJ family protein	>	D4G0T7_BACNB	|	MAVQQYGVLKGIVLDMKRETDDDSPHFQVKMLGEENTYYRCAINVMSSSEESEVLYLADDQFDSGSITILPNMPYGYTRINEANREVALDYVRGNLFDPREMKPLPHEITGPDNDLNDFIETYMKKAQDEKAPVYIFGSKFGPEQAADKIFGFTPTNGMHNIHMNQGNAMDTRWKKDNGSWHDGGILIQFADQWAAVFLAFLSQSWCNDENGNPVRDCDHTQTSA	25692.1	4.62	-0.612444		YUKJ_BACSU	0.9911	1
D4G0V3_BACNB	Pyr_redox_2 domain-containing protein	>	D4G0V3_BACNB	|	MGLTKAKKEKVDVMALNKPKIVILGAGYGGLMTVTRLTKYVGPNDADITLVNKHNYHYETTWMHEASAGTLHHDRCRYQIKDVINQSRVNFVQDTVKAIKIDDKKVVLANGELQYDYLVIGLGAVPETFGIKGLKEYAFPIANINTSRLLREHIELQFATYNTEAEKRPDRLTIVVGGAGFTGIEFLGELAARVPELCKEYDVDRSLVRIICVEAAPTVLPGFDPELVDYAVHYLEENGVEFKIGTAVQECTPEGVRVGKKDEEPEQIKSQTVVWAAGVRGHPIVEEAGFENMRGRVKVNPDLRAPGHDNVFILGDSSLFMNEDTERPYPPTAQIAMQQGITVAKNLGRLIKGGELEEFKPDIKGTVASLGEHNAVGVVYGRKLKGTPASFMKKVIDNR…	46546.3	7.15	-0.216468		YUMB_BACSU	0.9975	0.96
D4G0Y4_BACNB	Homoserine dehydrogenase	>	D4G0Y4_BACNB	|	MKAIRVGLLGLGTVGSGVVKIIQDHQDKLMHQVGCPVTIKKVLVKDLEKKREVDLPKEVLTTEVYDVIDDPDVDVVIEVIGGVEQTKQYLVDALRSKKHVVTANKDLMAVYGSELLAEAKENGCDIYFEASVAGGIPILRTLEEGLSSDRITKMMGIVNGTTNFILTKMIKEKSPYEEVLKEAQDLGFAEADPTSDVEGLDAARKMAILARLGFSMNVDLEDVKVKGISQITDEDISFSKRLGYTMKLIGIAQRDGSKIEVSVQPTLLPDHHPLSAVHNEFNAVYVYGEAVGETMFYGPGAGSMPTATSVVSDLVAVMKNMRLGVTGNSFVGPQYEKNMKSPSDIYAQQFLRIHVKDEVGSFSKITSVFSERGVSFEKILQLPIKGHDELAEIVIVTHH…	47578.5	5.08	-0.0926097		DHOM_BACSU	1	1
D4G0Y5_BACNB	Spore coat protein YutH	>	D4G0Y5_BACNB	|	MVKGTIKEKYGIHIRQLSMYQHTYQCFQTPNSYFLIVPVSQFSETELAELYYMSQYLQEQSDPYVSVFIFTKEGELTFEHEGKTYALLKAAPPYSNRAFSIGAELAEFHRKGRGYPYEVKAAGRIGQWKDLWGKRIDQLEAFWQRKVQTPPHEPFDKKMIESFPYYLGLSENAIQYLVDTELDDKPQAADSGTICHQRMERHTWSPESLIRIPADWVFDHASRDLAEYMRHTFLHHRQDFNQQGFLFLQEYEQVTPLSSFSKRLLYSRLLFPLHYFEIVESYYMSSESEKHYFEEQLNFILNDCGRYEQFLNTAQEFMNMRAQKLFVPRVSWLGKGSSG	40291.8	6.02	-0.558997		YUTH_BACSU	0.997	0.99
D4G118_BACNB	ABC transporter domain-containing protein	>	D4G118_BACNB	|	MASLTFEHVKKSYHSQLTVKDFDLDVKDKELLVLVGPSGCGKSTTLRMVAGLESISEGNLLIDGERVNDLPPKERDIAMVFQNYALYPHMTVFDNMAFGLKLRKMAKQEIAERVHAAARILEIEHLLKRKPKALSGGQRQRVALGRSIVREPKVFLMDEPLSNLDAKLRVTMRTEISKLHQRLEATIIYVTHDQTEAMTMGDRIVVMNEGEIQQVAKPHDIYRYPANLFVAGFIGSPGMNFLKGIIEQQHGELFFTNSSIRLHIPEEKAKRLKEKGYAGEQMIAGVRPEHITQMTGNDQLFDSVFQANVEVNENLGSELIVHVMAGDERLKVRLDGNTRIDAGDSIQLSVKMDHVVFFDVETEEAVY	41429.4	6.14	-0.26158		YURJ_BACSU	0.9946	1
D4G130_BACNB	VOC domain-containing protein	>	D4G130_BACNB	|	MQDQDKALKFYTEKLGFVKKEDVPMGKFRWITLVSPDDQDGTELLLEPNEHPAAKEYQKKIFSEGFPATMFGVADIQKEYNRLKEKGVTFSMEPTKMGEVTIAVFDDTCGNLIQIVQK	13530.8	5.04	-0.518644		YURT_BACSU	0.9407	1
D4G188_BACNB	Component of the GerA germination receptor	>	D4G188_BACNB	|	MTSLEQTEFKEYIHDNLALVLPKLKENDDLVKNKKMLANGLVFYYLYFSELTDENKVSEAIKTLIKDEETLTLDQVKKRLDQLDARPVETAKKTIESILNGNCAVFINGLDKAYILTTGKKKTRSLTEPTTEIVVRGPKVAFVEDIDTNLALIRQRTSHPKLITKKIMIGENKLKPAAIMYIEGKAKKSVIKEVKARLKNIQLEDIQDSGTLEELIEDNKYSPFPQIQNTERPDKVSSALFNGRVAILVDGSPFVLLVPVSLGILMQSPDDYYERWISASLIRSLRYASIFITLFLSSIYIALVSFHQGLLPTALAVTISANRENVPFPPIFEALLMEVTIELLREAGLRLPNPLGQTIGLVGGVVIGQAAVEANLVSSIMVIVVSVIALASFTVPQYG…	54047.1	8.26	0.0701031		GERAA_BACSU	0.9855	0.99
D4G195_BACNB	Protein LiaH	>	D4G195_BACNB	|	MVLKRIRDMFVASVHEGLDKMENPKVMLNQYVRDMESDIAKAKQTIVKQHTIAYQFKKKYEEAAEVAGKRKNQAQLAFDAGEEELAKKALTEMKYLEGKAAEHKASYEQANSQLADLKEQLAALETKLQDVKDKKQALIARANAAKAKEHMNTTFDKIDSESAYREFLRVENRIEEMEIRANYSKSAEAGAELTRKEFADDVEAEIEKMRTLSLQKSDQTQAANE	25638.1	5.96	-0.816889		LIAH_BACSU	0.9867	1
D4G1L2_BACNB	Enolase	>	D4G1L2_BACNB	|	MPYIVDVYAREVLDSRGNPTVEVEVYTETGAFGRALVPSGASTGEYEAVELRDGDKDRYLGKGVLTAVNNVNEIIAPELLGFDVTEQNAIDQLLIELDGTENKGKLGANAILGVSMACARAAADFLQIPLYQYLGGFNSKTLPVPMMNIVNGGEHADNNVDIQEFMIMPVGAPNFREALRMGAQIFHSLKSVLSAKGLNTAVGDEGGFAPNLGSNEEALQTIVEAIEKAGFKPGEEVKLAMDAASSEFYNKEDGKYHLSGEGVVKTSAEMVDWYEELVSKYPIISIEDGLDENDWEGHKLLTERLGKKVQLVGDDLFVTNTKKLSEGIKNGVGNSILIKVNQIGTLTETFDAIEMAKRAGYTAVISHRSGETEDSTIADIAVATNAGQIKTGAPSRTDR…	46609.5	4.68	-0.234419		ENO_BACSU	1	1
D4G1L5_BACNB	Phosphoglycerate kinase	>	D4G1L5_BACNB	|	MQTILKEDLLGMNKKTLKDIDVKGKVVFCRVDFNVPMKDGEVTDDTRIRAALPTIKHLADQGAKVLLASHLGRPKGEVVEELRLTPVAARLGELLGKEVKKADEAYGDAVKAQISEMKDGDVLVLENVRFYPGEEKNDPELAKAFAELADVYVNDAFGAAHRAHASTAGIAEHLPAVAGFLMEKELDVLGKAVSNPDRPFTAIIGGAKVKDKIGVIESLLDKVDNLIIGGGLAYTFVKALGYEVGKSLLEEDKIELAKSFMDRAKEKGVNFYMPEDVLVADDFSNDANVKIVPISEIPSDLEAIDIGTKTRETYADVIKNSKLVVWNGPMGVFEIDLFAQGTKAVAEALAEAKDTYSVIGGGDSAAAVEKFGLADKMSHISTGGGASLEFMEGKELPGV…	43462.7	4.93	-0.0824691		PGK_BACSU	1	0.97
D4G1U3_BACNB	ATP-dependent Clp protease proteolytic subunit	>	D4G1U3_BACNB	|	MNLIPTVIEQTNRGERAYDIYSRLLKDRIIMLGSAIDDNVANSIVSQLLFLAAEDPEKEISLYINSPGGSITAGMAIYDTMQFIKPKVSTICIGMAASMGAFLLAAGEKGKRYALPNSEVMIHQPLGGAQGQATEIEIAAKRILLLRDKLNKVLAERTGQPLEVIERDTDRDNFKSAEEALEYGLIDKILTHTEDKK	21725.3	5.19	-0.133503		CLPP_BACSU	1	1
D4G1V9_BACNB	Gluconate 2-dehydrogenase	>	D4G1V9_BACNB	|	MKPFVFITKPIPEEIEAFIGEHCRYEVWQEDTLPSDVLFEKLKEAEGLLTSGTSGPSINRELLEHAPKLKVVSNQSVGYDNFDIEAMKERGVIGTHTPYTLDDTVADLAFSLILSSARRVAELDRFVRAGKWGTVEEEALFGIDVHHQTLGIIGMGRIGEQAARRAKFGFDMEVLYHNRHRKQETEDSIGVKYAELDTLLERSDFILLITPLTDETYHMIGEREFKLMKDSAIFVNISRGKTVDEKALIRALQEGWIRGAGLDVYEKEPVSQDNPLLQLDNVTLLPHIGSATAKVRFNMCKQAAENMIAAIQGQTPKNLTREFQ	36625.8	5.26	-0.295062		TKRA_BACSU	0.9846	1
D4G1Y5_BACNB	ATP phosphoribosyltransferase regulatory subunit	>	D4G1Y5_BACNB	|	MFMFEKPHGMRDTLPGLYETKKKVRRSLTDLIDKWGYQFMETPTLEFYDTVGVQSAIEEQQLFKLLDQDGKTLVLRPDMTGPIARVAASKLLKHGHPLRVGYAANVFRAQEREGGRPAEFEQVGVELIGDGTTSADAEVIALVVGALKNAGLASFKIAIGHAGIADALFVEVLGNVERADVLRRFLYEKNYVGYREHVKSLPLSSIDKSRLLELLELRGGIEVCGRAEEIVDSAQGKSVVDELKALWDILEDYGCTENVRLDLNMVSHMSYYTGILFEVYAENVGFVIGSGGRYNKLLGHFDSPAPATGFGLRIDRLIEALHMKEEPCDIDAVIFSKEQRAQAIAYANEERMKGNKVVLQDLSGIENIDQMTKSFANVTYFIGARKEEQNG	43648.4	5.31	-0.182097		HISZ_BACSU	0.9949	1
D4G200_BACNB	LTD domain-containing protein	>	D4G200_BACNB	|	MRKYTVIASILLSFLSVLSGGHHESKAFPVVQQELFQTPHYIPLLENPPQIDVKAEMRSNLMIEAQVRDNSYQAFSAFLFYKQSNELGYKMVPMDPTPGAVRKFLAQIPKRLIWNSELEYYIVMSNGKQRVESETKKLKLEGYQADLAHIPELLITELAVDTKNIGRADGYEFIEIFNTTDRTIDFKDYHIRYRYPKEGPDSDLIWRPDERILIPSGETFVVWLKPAGHPELTSEDFNRYYQTQLKEGKNLAVIDETEGMANTRPRAVVISTNTGKDISVAHYRKHALRRLSSVLYKYPLNGTAELLNISIGEKNPSPGTVLQAQVPEQKRKIKLDKEKPVIEDLTDRKPVRPAESIELRADIRDRSLVKTAAFYYRTDENKPFKRILAEKDRNDNLYH…	148083	6.12	-0.672382		YVNB_BACSU	0.9938	1
D4G247_BACNB	Signal transduction histidine-protein kinase/phosphatase DegS	>	D4G247_BACNB	|	MNKTKMDSKVLDSILMKMLKTVDGSKDEVFQIGEQSRQQYEQLVEELKQIKQQVYEVIELGDKLEVQTRHARNRLSEVSRNFHRFSEEEIRNAYEKAHKLQVELTMIQQREKQLRERRDDLERRLLGLQEIIERSESLVSQITVVLNYLNQDLREVGLLLADAQAKQDFGLRIIEAQEEERKRVSREIHDGPAQMLANVMMRSELIERIFRDRGAEDGFQEIKNLRQNVRNALYEVRRIIYDLRPMALDDLGLIPTLRKYLYTTEEYNGKVKIHFQCIGETEDQRLAPQFEVALFRLAQEAVSNALKHSESEEITVKVEITKDFVILMIKDNGKGFDLKEAKEKKNKSFGLLGMKERVDLLEGTMTIDSKIGLGTFIMIKVPLSL	44986.7	6.05	-0.541039		DEGS_BACSU	1	1
D4G268_BACNB	Modifier protein of major autolysin LytC	>	D4G268_BACNB	|	MKKMKLLVLSSVTAAALMFTQSAQAADKTISVKLSNYLGNKSSVDIDITGLYEIPGSGISATERYGGATRFDVANNVASAGWTNPSTVVIVNRDAFADALSATPLAKKYDAPILLTDAGTLTAKTETQIAKMKPDNILIIGGTTSVSKNVENTLKKYGAIVRIGGANRYDVSKNIASRMGSYSQAIVATGLVFSDALSIAPYAAMNGYPILLSGNNTIRSDYNIPSKVTIVGGPLSVSTSVENTLKKKAAVTRIGGANRYEVSANIVNALNMNASKVFMSNGMTFADALAGSVLAAKQKHPLLLVQSGSLPPPVADVVAKKGTQSFALLGGTASITDSLKNSLADMITGNGYSVNLSGGKLVLNKNNKAVKTFETSFTASPKKYSTSNSISINGRPYLG…	75718.9	9.64	-0.154902		CWBA_BACSU	0.5356	1
D4G285_BACNB	Glycerol-3-phosphate cytidylyltransferase	>	D4G285_BACNB	|	MTMKKVITYGTFDLLHWGHIKLLERAKQLGDYLVVAISTDEFNLQKQKKAYHSYEHRKLILETIRYVDEVIPEKNWDQKVQDVINHDIDVFVMGDDWEGKFDFLKDYCKVVYLPRTEGISTTKIKEEIANL	15585.1	5.94	-0.425191		TAGD_BACSU	0.938	0.98
D4G2L7_BACNB	Serine hydroxymethyltransferase	>	D4G2L7_BACNB	|	MKHLPAQDEQVFNAIKNERERQQTKIELIASENFVSEAVMEAQGSVLTNKYAEGYPGKRYYGGCEHVDVVEDIARDRAKEIFGAEHVNVQPHSGAQANMAVYFTILEQGDTVLGMNLSHGGHLTHGSPVNFSGVQYNFVEYGVDKETQYIDYDDVREKALAHKPKLIVAGASAYPRTIDFKKFREIADEVGAYFMVDMAHIAGLVAAGLHPNPVPYADFVTTTTHKTLRGPRGGMILCREEFGKKIDKSIFPGIQGGPLMHVIAAKAVSFGEVLQDDFKTYAQNVISNAKRLAEALTKEGIQLVSGGTDNHLILVDLRSLGLTGKVAEHVLDEIGITSNKNAIPYDPEKPFVTSGIRLGTAAVTSRGFDGDALEEVGAIIALALKNHEDEGKLEEARQR…	45575.2	5.56	-0.265301		GLYA_BACSU	1	1
D4G2N1_BACNB	Chromosome-anchoring protein RacA	>	D4G2N1_BACNB	|	MNTNMVASELGVSAKTVQRWVKQLNLPAERNELGHYSFTAEDVKVLKSVQKQISEGTAIQDIHLPKSAKKRTGFLVQKTSSDTERRIEQLEQKLDTLLQQRQDESELMARMSELERQLKQKADEGVSYQLLQHRREIDDILADLQSMTSQMKEFTAQPIPETAAASEKTKTRKKPLLSLFKFQT	21076	9.05	-0.751087		RACA_BACSU	0.9837	1
D4G2N5_BACNB	50S ribosomal protein L31	>	D4G2N5_BACNB	|	MDTMKAGIHPNFKKATVKCACGNEFETGSVKEEVRVEICSECHPFYTGRQKFASADGRVDRFNKKYGLK	8013.88	9	-0.692754		RL31_BACSU	1	0.95
D4G2S5_BACNB	YncE family protein	>	D4G2S5_BACNB	|	MRKNKLSFKEKAGAEQEECLCFCEGEASREAMFQAPIELPEGFVVDPAEAVANVTWNADSLSCVSDRCLIQTGPEPDEVGVQFAVRLQGTVTLLVSVSPVRNQYGQGDGAVSVIHNAEIDQVVYYSDEPDDCPDISDITIENLVVVPPFYGSPLSVTGTIVLVPEPEPVYAFTANPNDQSVSVIDTNTHTVVTTIALPYNPAGIEITPDKSAVFVLHPNNNVISVIDYDTLTVTATILLDQPPRLIRFIPNHEFAYVFTGTAIYVIGIDTLTVERSIPVEGFDIAIDPNGLFAYVLNFGLVQKVDLSTGEVLGTIERELIVSSIETDSTERYAYVLEQEFLFNYLTVIDLNTFTIRDTQELEPDGLYVMFTSGSEVYLHDSFTGNLYSVSPNGAGVIGN…	49570.7	4.01	0.115521		YWHK_BACSU	0.9424	1
D4G2V2_BACNB	ATP-grasp domain-containing protein	>	D4G2V2_BACNB	|	MERKTVLVIADLGGCPPHMFYKSAAEKYNLVSFIPRPFAITASHAALIEKYSVAVIKDKDYFKSLADFEHPDSIYWAHEDHNKPEEEVVEQIVKVAEMFGADAITTNNELFIAPMAKACERLGLRGAGVQAAENARDKNKMRDAFNKAGVKSIKNKRVTTLEDFRAALEEIGTPLILKPTYLASSIGVTLITDTETAEDEFNRVNDYLKSINVPKAVTFEAPFIAEEFLQGEYGDWYQTEGYSDYISIEGIMADGEYFPIAIHDKTPQIGFTETSHITPSILDEEAKKKIVEAAKKANEGLGLQNCATHTEIKLMKNREPGLIESAARFAGWNMIPNIKKVFGLDMAQLLLDVLCFGKDADLPDGLLDQEPYYVADCHLYPQHFKQNGQIPETAEDLVI…	52519.6	4.87	-0.205297		BACD_BACSU	1	1
D4G2W2_BACNB	Glutamate dehydrogenase	>	D4G2W2_BACNB	|	MSAKQVSKDEEKEALNLFLSTQTIIKEALRKLGYPGDMYELMKEPQRMLTVRIPVKMDNGSVKVFTGYRSQHNDAVGPTKGGVRFHPEVNEEEVKALSIWMTLKCGIANLPYGGGKGGIICDPRTMSFGELERLSRGYVRAISQIVGPTKDIPAPDVYTNSQIMAWMMDEYSRLREFDSPGFITGKPLVLGGSQGRETATAQGVTICIEEAVKKKGIKLQNARIIIQGFGNAGSFLAKFMHDAGAKVIGISDANGGLYNPDGLDIPYLLDKRDSFGMVTNLFTDVITNEELLEKDCDILVPAAISNQITAKNAHNIQASIVVEAANGPTTIDATKILNERGVLLVPDILASAGGVTVSYFEWVQNNQGYYWSEEEVAEKLRSVMVSSFETIYQTAATHK…	46751.8	6.07	-0.180189		DHE2_BACSU	1	1
D4G2W3_BACNB	Biofilm-surface layer protein BslB	>	D4G2W3_BACNB	|	MLKRTSFVSSLFISSAVLLSILLPSGQAHAQSASIEAKTINSTKEWTTSDIEVTYKPNAVLSLGAVEFQFPDGFHATTRDSVNGRTLKETQILNDGKTVRVPLTLDLLGASEFDLVMVRKTLPRAGTYTIKGDVVNGLGIGSFYAKTQLVIDPR	16663.9	6.8	0.05		BSLB_BACSU	0.974	1
D4G2W9_BACNB	Spore coat polysaccharide biosynthesis protein SpsF	>	D4G2W9_BACNB	|	MNDILFIIQARMGSTRLPGKVLRPLGSNRLLDILVHRVRQSAFYQKDRDNLVIATSDKETDDILEAHCIKQGFRVFRGSEERVLDRFVKVIEAVKPSVIIRLTGDNPFVDPELLDVMIKAHFDQGSDYTYILNAPLGICGEVVNANLLIDISRIQNMEDQYQEHVTLYIRNHPALYRVQFLEAPERFRAPQYRLTIDTKEDYESIKALYQKAGERPDVSASELITLLNRNPDAATEREAD	27641.4	5.47	-0.334583		SPSF_BACSU	0.9873	1
D4G2X7_BACNB	Spore coat protein GerQ	>	D4G2X7_BACNB	|	MVFIKRRNDMKPKKNQYQQMQAFDNMQGYQPQFGANPYPQQGQGSQMQPMGMQPMMPMQQGQQGQQGQQGFGFPGQQQGGGFQIPSGPTPSGPGQSVPGMLPVEESYIENILRLNRGKTATIYMTFENSKEWGSKIFRGVIEAAGRDHIIISDPKSGTRYLLLTIYLDYITFDEEIAYTYPYSMASYSPR	21418.3	8.73	-0.729474		GERQ_BACSU	0.9945	0.95
D4G2Z3_BACNB	Extracellular serine protease	>	D4G2Z3_BACNB	|	MKKGIIRFLLVSFVLFFALSTGITGVQAAPASSKTSADLEKAEVFGDIDMTTSKKTTVIVELKEKSLAEAKEAGESQSKSKLKTARTKAKNKAIKAVKNGKVNREYEQVFSGFSMKLPANEIPKLLAVKDVKAVYPNVTYKTDNMKDKDVTISEDAVSPQMDDSAPYIGANDAWDLGYTGKGIKVAIIDTGVEYNHPDLKKNFGQYKGYDFVDNDYDPKETPTGDPRGGATDHGTHVAGTVAANGTIKGVAPDATLLAYRVLGPGGSGTSENVIAGVERAVQDGADVMNLSLGNSLNNPDWATSTALDWAMSEGVVAVTSNGNSGPNGWTVGSPGTSREAISVGATQLPLNEYAVTFGSYSSAKVMGYNKEDDVKALNNKEVELVEAGIGEAKDFEGKD…	85499.5	5.68	-0.33201		SUBV_BACSU	0.9963	1
D4G302_BACNB	Quinol oxidase subunit 2	>	D4G302_BACNB	|	MVIFLFRALKPLLVLALLTVVFVLGGCSNASVLDPKGPVAEQQSDLILLSIGFMLFIVGVVFVLFTIILVKYRDRKGKDNGSYNPEIHGNTFLEVVWTVIPILIVIALSVPTVQTIYSLEKAPEATKDKEPLVVYATSVDWKWVFSYPEQDIETVNYLNIPVDRPILFKISSADSMASLWIPQLGGQKYAMAGMLMDQYLQADKVGTYEGRNANFTGEHFADQEFDVNAVTEKDFNSWVKKTQNEAPKLTKEKYDELMLPENVDELTFSSTHLKYVDHGQDAEYAMEARKRLGYQAVSPHSKTDPFENVKKNEFKKSDDTEE	36414.7	4.98	-0.110559		QOX2_BACSU	1	1
D4G337_BACNB	Aminopeptidase YwaD	>	D4G337_BACNB	|	MKKLLTVMTMAVLTAGTLLLPAQSVTPAAHAVQISNSERELPFKAKHAYSTISQLSEAIGPRIAGTAAEKKSALLIASSMRKLKLDVKVQRFDIPDRLEGTLSSAGRDILLQAASGSAPTEEQGLTAPLYNAGLGYQKDFTADAKGKIALISRGDLTYYEKAKNAEAAGAKAVIIYNNKESLVPMTPNLSGNKVGIPVVGIKKEDGEALTQQKEATLKLKAFTNQTSQNIIGIKKPKNIKHPDIVYVTAHYDSVPFSPGANDNGSGTSVMLEMARVLKSVPSDKEIRFIAFGAEELGLLGSSHYVDHLSEKELKRSEVNFNLDMVGTSWEKASELYVNTLDGQSNYVWESSHTAAEKIGFDSLSLTQGGSSDHVPFHEAGIDSANFIWGDPETEEVEPW…	49443.6	6.01	-0.348791		BSAP_BACSU	0.9912	1
D4G385_BACNB	Chromosomal replication initiator protein DnaA	>	D4G385_BACNB	|	MENILDLWNQALAQIEKKLSKPSFETWMKSTKAHSLQGDTLTITAPNEFARDWLESRYLHLIADTIYELTGEELSIKFVIPQNQDVEDFMPKPQVKKAVKEDTSDFPQNMLNPKYTFDTFVIGSGNRFAHAASLAVAEAPAKAYNPLFIYGGVGLGKTHLMHAIGHYVIDHNPSAKVVYLSSEKFTNEFINSIRDNKAVDFRNRYRNVDVLLIDDIQFLAGKEQTQEEFFHTFNTLHEESKQIVISSDRPPKEIPTLEDRLRSRFEWGLITDITPPDLETRIAILRKKAKAEGLDIPNEVMLYIANQIDSNIRELEGALIRVVAYSSLINKDINADLAAEALKDIIPSSKPKVITIKEIQRVVGQQFNIKLEDFKAKKRTKSVAFPRQIAMYLSREMTD…	50827.6	6.05	-0.408296		DNAA_BACSU	1	1
D4G396_BACNB	Pyridoxal 5'-phosphate synthase subunit PdxS	>	D4G396_BACNB	|	MAQTGTERVKRGMAEMQKGGVIMDVINAEQAKIAEEAGAVAVMALERVPADIRAAGGVARMADPTIVEEVMNAVSIPVMAKARIGHVVEARVLEAMGVDYIDESEVLTPADEEFHLNKNEYTVPFVCGCRDLGEATRRIAEGASMLRTKGEPGTGNIVEAVRHMRKVNAQVRKVVAMSEDELMTEAKNLGAPYELLLQIKKDGKLPVVNFAAGGVATPADAALMMQLGADGVFVGSGIFKSDNPAKFAKAIVEATTHFTDYKLIAELSKELGTAMKGIEISNLLPEQRMQERGW	31691.2	5.26	-0.0489796		PDXS_BACSU	0.9966	1
D4G3A1_BACNB	LysM peptidoglycan-binding domain-containing protein	>	D4G3A1_BACNB	|	MVKQGDTLSAIASQYRTTANEIAETNEIPNPDSLVVGQTIVIPIAGQFYDVKRGDTLTSIARQFNTTAAELARVNRIQLNTVLQIGFRLYIPPSPKRDIESNAYLEPRGNQVSENLQQAARESSPYLTYLGAFSFQAQRNGTLVAPPLTNLRSITESQNTTLMMIITNLENQAFSDELGRILLNDETVKRRLLNEIVENARRYGFRDIHFDFEYLRPQDREAYNQFLREARDLFHREGLEISTALAPKTSATQQGRWYEAHDYRAHGQIVDFVVLMTYEWGYSGGPPQAVSPIGPVRDVIEYALTEMPANKIVMGQNLYGYDWTLPYTAGGTPARAVSPQQAIVIADQNNASIQYDQTAQAPFFRYTDAENRRHEVWFEDARSIQAKFNLIKELNLRGI…	48591.8	5.88	-0.424824		A0A6M4JC46_BACSU	0.9859	1
D4G3A4_BACNB	DNA polymerase III subunit gamma/tau	>	D4G3A4_BACNB	|	MSYQALYRVFRPQRFEDVVGQEHITKTLQNALLQKKFSHAYLFSGPRGTGKTSAAKIFAKAVNCEHAPVDEPCNECAACKGITNGSISDVIEIDAASNNGVDEIRDIRDKVKFAPSAVTYKVYIIDEVHMLSIGAFNALLKTLEEPPEHCIFILATTEPHKIPLTIISRCQRFDFKRITSQAIVGRMNKIVDAEQLQVEEGSLDIIASAADGGMRDALSLLDQAISFSGDILKVEDALLITGAVSQLYIGKLAQSLHDKNVSDALETLNELLQQGKDPAKLIEDMIFYFRDMLLYKTAPGLEGVLEKVKVDETFRKLSEQIPAQALYEMIDILNKSHQEMKWTNHPRIFFEVAVVKICQTSHQSAADLPEVDMLMKKIQQLEQEVERLKTTGIKAAAES…	63164.7	5.59	-0.278686		DPO3X_BACSU	0.9947	1
D4G3A5_BACNB	Nucleoid-associated protein BSNT_06310	>	D4G3A5_BACNB	|	MQKMMKQMQKMQKDMAKAQEELAEKVVEGTAGGGMVTVKANGQKEILDVIIKEEVVDPEDIDMLQDLVLAATNEALKKVDEITNETMGQFTKGMNMPGLF	11069.5	4.62	-0.346		YAAK_BACSU	1	1
D4G3B2_BACNB	Toxic anion resistance protein	>	D4G3B2_BACNB	|	MNRDQSDLHIDELLADPFGGNIEIPGSEAVKAEKEQVRLVDVLPEENKEKAIQLAGQIDHKNMQSIVLYGSQAQSKLLNFSHDMINHVQKKDVGEIGEILGELMKKLEQVNPDDLQSKKKGILARMFGRVSSSLQEVLSKYQKTSVQIDRISLKLEHSKNALISDNKLLEQLYEKNKEYFAALNVYIAAGELKLEELKTKTIPELKQQAESSDHNQMAVQEVNDLIQFADRLDKRVHDLLLSRQVTIQSAPQIRLIQNTNQALAEKIQSSIVTAIPLWKNQVAIALTLLRQRNAVDAQQKVSDTTNELLLKNAELLKTNTIETARANERGLVDIDTLKKVQESLISTLEETLTIQEEGRIKRRQAEEELMMMEGDLKQKLLTIKER	43755.3	5.71	-0.501036		YAAN_BACSU	0.9922	1
D4G3B5_BACNB	Cyclic di-AMP receptor A	>	D4G3B5_BACNB	|	MAVVQDQDSNRLLKTLTDHNFRVTKLATTGGFLKSGNTTFMIGVEDIRVNKALSLIKENGQKRDQMIAPVSPMGGNADSYVPYPVEVEVGGATVFVLPVDEFHQF	11505.9	5.56	-0.132381		DARA_BACSU	0.9905	1
D4G3C9_BACNB	Sporulation peptidase YabG	>	D4G3C9_BACNB	|	MQFQIGDMVARKSYQMDVLFRIIGIEQTSKGNSIAILHGDEVRLIADSDFSDLVAVKKDEQMMRKKKDESRMNESLELLRQDYKLLREKQEYYATSQYQHQEHYFHMPGKVLHLDGDEAYLKKCLNVYKKIGVPVYGIHCHEKKMSASIEELLDKYRPDILVITGHDAYSKQKGGIDDLNAYRHSKHFVETVQTARKKIPHLDQLVIFAGACQSHFESLIRAGANFASSPSRVNIHALDPVYIVAKISFTPFMERINVWEVLRNTLTREKGLGGIETRGVLRIGMPYKSN	33498.2	8.88	-0.438966		YABG_BACSU	0.9966	1
D4G3E3_BACNB	Transcriptional regulator	>	D4G3E3_BACNB	|	MYIPSNEREAPEMKATGIVRRIDDLGRVVIPKEIRRTLRIREGDPLEIFVDRDGEVILKKYSPISELGDFAKEYADALYDSLGHSVLICDRDVYIAVSGSSKKDYLNKSISEMLERTMDQRSSVLESDAKSVQLVNGIDEDMNSYTVGPIVANGDPIGAVVIFSKDQTMGEVEHKAVETAAGFLARQMEQ	21203.7	4.78	-0.321579		SPOVT_BACSU	1	0.93
D4G3E4_BACNB	Polysacc_synt_C domain-containing protein	>	D4G3E4_BACNB	|	MDDSIGVKRHWIWQGAFVLILAGVITKILSAVYRVPFQNIVGDVGFYIYQQVYPFLGIAVMLSTSGFPVIISKLMNDYSEKNHHTILKISALFLSLIGILLFLCLYLGAVPIALFMGDSHLAVLIQVAACAFLLFPFVALLRGGFQGRHEMLPSALSQMTEQFLRVAVLLGLSFWLVKKGASLYTAGAAAASGSLAGSLVALVILGVFWFKTKRENQTDRQNENVITTKELTKKLLLYSVTICVSSLLLLFIQLVDALNLYALLSGGEASEEAKRLKGIYDRGQPLLQLGSVFAVSIATSLVPYISMAVKNKELKIMKEKITSSLKLCLVLGTGASVGLICILKPVNIMLFQNGEGTGALQVFSCSILFASMAVTAAAVLQGAGYTVFPAIAVGAGVAV…	57710.3	9.48	0.720677		YABM_BACSU	0.9868	1
D4G3E7_BACNB	Sporulation protein YabP	>	D4G3E7_BACNB	|	MNSYYDQKGSSSVPEQHDVTMKGRKHLDISGVKHVESFDNEEFLLETVMGMLSVRGQNLQMKNLDVEKGIVSIKGRVFDLVYLDEQQGDKAKGFFSKLFK	11395.7	6.28	-0.534		YABP_BACSU	1	1
D4G3E8_BACNB	Spore cortex biosynthesis protein YabQ	>	D4G3E8_BACNB	|	MLAMSGMGLWLGASLDTYRLFVIRAKTARWLLFIHDILFWIVQGLLFFYVLLHVNEGEFRIYIFLAVLLGVATYQSLCKRIYIKILKFVIYLVVSVYQFFKKLIQHVLFRPIVWTCGAIIWLAAFLFKKTYSLIGFLLLCLYKIVMVLCFPIRFIAKQCLKLLPVKMRLTFRRYFEKGAGFLKKKKKLLITIRTTITRFLKK	24213.8	10.36	0.864851		YABQ_BACSU	0.9901	1
D4G3F6_BACNB	ATP-dependent zinc metalloprotease FtsH	>	D4G3F6_BACNB	|	MNRVFRNTIFYLLILLVVIGVVSYFQTSNPKTENMSYSTFIKNLDDGKVDSVSVQPVRGVYEVKGQLKNYDKDQYFLTHVPEGKGADQIFNALKKTDVKVEPAQETSGWVTFLTTIIPFVIIFILFFFLLNQAQGGGSRVMNFGKSKAKLYTEEKKRVKFKDVAGADEEKQELVEVVEFLKDPRKFAELGARIPKGVLLVGPPGTGKTLLAKACAGEAGVPFFSISGSDFVEMFVGVGASRVRDLFENAKKNAPCLIFIDEIDAVGRQRGAGLGGGHDEREQTLNQLLVEMDGFSANEGIIIIAATNRADILDPALLRPGRFDRQITVDRPDVIGREAVLKVHARNKPLDETVNLKSIAMRTPGFSGADLENLLNEAALVAARQNKKKIDARDIDEATD…	71064.2	5.92	-0.308477		FTSH_BACSU	1	1
D4G3G9_BACNB	Lysine--tRNA ligase	>	D4G3G9_BACNB	|	MSQEEHNHEELNDQLQVRRDKMNQLRDNGIDPFGARFERTHQSQEVISAYQDLTKEELEEKAIEVTIAGRMMTKRGKGKAGFAHLQDLEGQIQIYVRKDSVGDDQYEIFKSSDLGDLIGVTGKVFKTNVGELSVKATSFELLTKALRPLPDKYHGLKDVEQRYRQRYLDLIVNPDSKHTFITRSKIIQAMRRYLDDHGYLEVETPTMHSIPGGASARPFITHHNALDIPLYMRIAIELHLKRLIVGGLEKVYEIGRVFRNEGVSTRHNPEFTMIELYEAYADYKDIMSLTENLVAHIAQEVLGTTTIQYGEEQIDLKPEWKRIHMVDAVKEATGVDFWEEVTVEQAREYAKEHGVEIKDSMTVGHIINEFFEQKIEETLIQPTFIYGHPVEISPLAKKN…	57431.2	5.22	-0.540882		SYK_BACSU	0.998	1
D4G3H5_BACNB	DNA integrity scanning protein DisA	>	D4G3H5_BACNB	|	MEKEKKGAKHELDLSSILQFVAPGTPLRAGMENVLRANTGGLIVVGYNDKVKEVVDGGFHINTAFSPAHLYELAKMDGAIILSDSGQKILYANTQLMPDATISSSETGMRHRTAERVAKQTGCLVIAISERRNVITLYQENMKYTLKDIGFILTKANQAIQTLEKYKTILDKTINALNALEFEELVTFSDVLSVMHRYEMVLRIKNEINMYIKELGTEGHLIKLQVIELITDMEEEAALFIKDYVKEKIKDPFVLLKELQDMSSYDLLDDSIVYKLLGYPASTNLDDYVLPRGYRLLNKIPRLPMPIVENVVEAFGVLPRIIEASAEELDEVEGIGEVRAQKIKKGLKRLQEKHYLDRQL	40765.6	5.67	-0.16		DISA_BACSU	1	1
D4G3J2_BACNB	50S ribosomal protein L7/L12	>	D4G3J2_BACNB	|	MEELQMALNIEEIIASVKEATVLELNDLVKAIEEEFGVTAAAPVAVAGGAAAGGAAEEQSEFDLILAGAGSQKIKVIKVVREITGLGLKEAKELVDNTPKPLKEGIAKEEAEELKAKLEEVGASVEVK	13373.2	4.48	0.0726563		RL7_BACSU	1	0.96
D4G3J4_BACNB	DNA-directed RNA polymerase subunit beta	>	D4G3J4_BACNB	|	MLELPNLIEIQTSSYQWFLDEGLREMFQDISPIEDFTGNLSLEFIDYSLGEPKYPVEESKERDVTYSAPLRVKVRLINKETGEVKDQDVFMGDFPIMTDTGTFIINGAERVIVSQLVRSPSVYFSGKVDKNGKKGFTATVIPNRGAWLEYETDAKDVVYVRIDRTRKLPVTVLLRALGFGSDQEILDLIGENEYLRNTLDKDNTENSDKALLEIYERLRPGEPPTVENAKSLLDSRFFDPKRYDLANVGRYKINKKLHIKNRLFNQRLAETLVDPETGEILAEKGQILDRRTLDKVLPYLENGIGFRKLYPNGGVVEDEVTLQSIKIFAPTDQEGEQVINVIGNAYIEEEIKNITPADIISSISYFFNLLHGVGDTDDIDHLGNRRLRSVGELLQNQFR…	131190	4.85	-0.41076		RPOB_BACSU	0.9991	1
D4G3K0_BACNB	Elongation factor G	>	D4G3K0_BACNB	|	MDWMEQEQERGITITSAATTAQWKGYRVNIIDTPGHVDFTVEVERSLRVLDGAVAVLDAQSGVEPQTETVWRQATTYGVPRIVFVNKMDKIGADFLYSVGTLRDRLQANAHAIQLPIGAEDNFEGIIDLVENVAYFYEDDLGTRSDAKEIPEEYKEQAEELRNSLIEAVCELDEELMDKYLEGEEITIDELKAGIRKGTLNVEFYPVLVGSAFKNKGVQLVLDAVLDYLPAPTDVAAIKGTRPDTNEEIERHSSDEEPFSALAFKVMTDPYVGKLTFFRVYSGTLDSGSYVKNSTKGKRERVGRILQMHANSREEISTVYAGDIAAAVGLKDTTTGDTLCDEKDLVILESMEFPEPVIDVAIEPKSKADQDKMGIALAKLAEEDPTFRTQTNPETGQTI…	71256.8	4.69	-0.298445		EFG_BACSU	0.9984	1
D4G3K1_BACNB	Elongation factor Tu	>	D4G3K1_BACNB	|	MAKEKFDRSKSHANIGTIGHVDHGKTTLTAAITTVLHKKSGKGTAMAYDQIDGAPEERERGITISTAHVEYETETRHYAHVDCPGHADYVKNMITGAAQMDGAILVVSAADGPMPQTREHILLSKNVGVPYIVVFLNKCDMVDDEELLELVEMEVRDLLSEYDFPGDDVPVVKGSALKALEGDAEWEAKIFELMDAVDEYIPTPERDTEKPFMMPVEDVFSITGRGTVATGRVERGQVKVGDEVEIIGLQEENKKTTVTGVEMFRKLLDYAEAGDNIGALLRGVSREEIQRGQVLAKPGTITPHSKFKAEVYVLSKEEGGRHTPFFSNYRPQFYFRTTDVTGIIHLPEGVEMVMPGDNTEMNVELISTIAIEEGTRFSIREGGRTVGSGVVSTITE	43679.9	4.91	-0.318182		EFTU_BACSU	1	1
D4G3K6_BACNB	50S ribosomal protein L23	>	D4G3K6_BACNB	|	MKDPRDVLKRPVITERSADLMTEKKYTFEVDVRANKTEVKDAVESIFGVKVDKVNIMNYKGKSKRVGRYTGMTSRRRKAIVKLTADSKEIEIFEA	10948.9	9.84	-0.676842		RL23_BACSU	1	1
D4G3K7_BACNB	50S ribosomal protein L2	>	D4G3K7_BACNB	|	MAIKKYKPTSNGRRGMTTSDFAEITTDKPEKSLLAPLHKKGGRNNQGKLTVRHQGGGHKRQYRVIDFKRDKDGIPGRVATVEYDPNRSANIALINYADGEKRYILAPKGIQVGTEIMSGPEADIKVGNALPLINIPVGTVVHNIELKPGKGGQLVRSAGTSAQVLGKEGKYVLVRLNSGEVRMILSACRASIGQVGNEQHELINIGKAGRSRWKGIRPTVRGSVMNPNDHPHGGGEGRAPIGRKSPMSPWGKPTLGFKTRKKKNKSDKFIVRRRKNK	30312.3	10.62	-0.723466		RL2_BACSU	1	1
D4G3K9_BACNB	30S ribosomal protein S3	>	D4G3K9_BACNB	|	MGQKVNPVGLRIGVIRDWESKWYAGKDYADFLHEDLKIREYISKRLSDASVSKVEIERAANRVNITIHTAKPGMVIGKGGSEVEALRKALNSLTGKRVHINILEIKRADLDAQLVADNIARQLENRVSFRRAQKQQIQRTMRAGAQGVKTMVSGRLGGADIARSEYYSEGTVPLHTLRADIDYATSEADTTYGKLGVKVWIYRGEVLPTKKKKEEGGK	24322	9.8	-0.526147		RS3_BACSU	0.9954	1
D4G3L2_BACNB	30S ribosomal protein S17	>	D4G3L2_BACNB	|	MDKTITVVVETYKKHTLYGKRVKYSKKFKAHDENNQAKIGDIVKIMETRPLSATKRFRLVEVVEEAVII	8031.43	9.74	-0.414493		RS17_BACSU	1	1
D4G3N0_BACNB	DUF3298/DUF4163 domain-containing protein	>	D4G3N0_BACNB	|	MINNDIKGGYYMKWNKMLKAAGIAVLFFSVLAYAAPSLKAVQAKTPTVSTHTYKKIKELTYPQVHHIGNAAFEKKINQELKAYIEQSYQEYLKNKKAGEQQGFKTEYRTSFSVKYNAAGKLSIQTLNYIYSGGAHGLTSVQSFNYDLKAQKRVTLEQILSTKTKVSKTRDYLYSYIKKHDELFFPDVKKEDITLNKDTMFYFTANGIAIVFGQYDLGPYAAGIRDVQVPASIYQ	26603.9	9.45	-0.402991		YXIT_BACSU	0.9315	0.31
D4G3N2_BACNB	Catalase	>	D4G3N2_BACNB	|	MSDDQNKRVNEHSKDEQLEQYRTDNSGKKMTTNQGLRVSEDEHSLKAGVRGPTLMEDFHFREKMTHFDHERIPERVVHARGYGVHGFFQVYEPMTEYTRAKFLQDPSVKTPVFVRFSTVAGSKGSADTVRDARGFATKFYTEEGNYDLVGNNIPVFFIQDAIKFPDLVHAFKPEPHNEMPQAATAHDTFWDFVANNPESAHMVMWTMSDRGIPRSYRMMEGFGVHTFRFVNEQGKARFVKFHWKPVLGVHSLVWDEAQKIAGKDPDFHRRDLWETIENGGKVEYELGVQMIDEEDEFKFDFDILDPTKLWPEELVPVKIIGKMTLNRNQDNVFAETEQVAFHPGNVVPGIDFTNDPLLQGRLFSYTDTQLIRLGGPNFHEIPINRPVCPFHNNQYDGYH…	77559.6	5.87	-0.558746		CATE_BACSU	0.9942	1
D4G3S5_BACNB	LXG domain-containing protein	>	D4G3S5_BACNB	|	MKTLDVHALHEGIQHTIEKLDKQKQQLEKLEKSVEHLAGMKDALKGKGGDAIRTFYEECHKPFLLFFGMFIDEYKKVLKQTQHAISSVESDSHGMIAEAFLSHDARHGVKHAREVTEQLTDAVNRQTSAIGHIVSLPAVNDTFFRMETEQAERLISDTLNKLFQFDGQQTQALEAAKSDFQTMKKYIDQLETMYTGPKIEITGYKSGSILKSQEQENINQTFGAINPQMKQPDDSPMEMMLKKIEKHKQSNVDIVMKDGKQQKIEREIHADDSNVTVLQKEAAAHPKVYGDIRVINDKLYNNKRLKKIDTIEVIDELTRNTASIDYVGGKYYVYENGQIVREFYAGGKKRLEEVSYIPEDKVGGAKSLDSFLAGTQYEFIEWVSPQGAVKKLAVRGGKR…	60772.3	8.79	-0.641636		YXID_BACSU	0.8262	0.55
D4G3V1_BACNB	Spore coat protein	>	D4G3V1_BACNB	|	MNPYQYYSPQLPQQEPYYSHYEYNPYPQQDVYDPYQMDRQPALERRIAALERQNEQQSRELTRLTNEDRRQNREIARIAEQVNQLSQAVERHTRRLNRLNQRLRTVENRLNIPFTAGEGGF	14705.3	8.03	-1.40826		YXEE_BACSU	1	1
D4G3V4_BACNB	Fe/B12 periplasmic-binding domain-containing protein	>	D4G3V4_BACNB	|	MGGFLMKKNILLVGMLVLLLMFVSACSGTASKGSSSDSASEKTEMRTYKSPKGNVNIPAHPKRIVTDFYAGELLSVGANVVGSGSWSFDNPFLKSKLKNVKDVGDPISVEKVMELQPDLIVVMNEENVDKLKKIAPTVVIPYNTAKNVEDTVSMFGDIAGAKDKAKSFMADFNKKAEAAKKKIAGVIDKDATFGIYENTDKGEFWVFNDNGGRGGQAVYNALGLKAPEKIEQDVIKKGEMKQLSQEVIPEYAADYMFITDYNPKGESKTLDKLENSSIWKNLDAVKHNRVFINDFDSFYPYDPISVSKQVDIITDMLIKRAEENKK	36046.5	6.78	-0.330675		YXEB_BACSU	0.9969	0.98
D4G3W2_BACNB	Fructose-1,6-bisphosphate aldolase	>	D4G3W2_BACNB	|	MDKGGVNMAFVSMKELLEDAKREQYAIGQFNINGLQWTKAILQAAQKEQSPVIAAASDRLVDYLGGFKTIAAMVGALIEDMAITVPVVLHLDHGSSAERCKQAIDAGFSSVMIDGSHQPIDENIAMTKEVTDYAAKHGVSVEAEVGTVGGMEDGLVGGVRYADITECERIVKETNIDALAAALGSVHGKYQGEPNLGFKEMEAISRMTDIPLVLHGASGIPQDQIKKAITLGHAKININTECMVAWTDETRRMFQENSDLYEPRGYLTPGIEAVEETVRSKMREFGSAGKAAKQQVG	32196.1	5.04	-0.169697		IOLJ_BACSU	0.9966	0.97
D4G407_BACNB	Alkyl hydroperoxide reductase large subunit and NADH dehydrogenase	>	D4G407_BACNB	|	MVLDANIKAQLNQYMQLIENDIVLKVSAGEDDTSKDMLALVDELASMSSKISVEKAELNRTPSFSVNRVGEDTGVTFAGIPLGHEFTSLVLALLQVSGRPPKVDQKVIDQVKKISGEYHFESYISLTCHNCPDVVQALNMMSVLNPNITHTMIDGAAYKAEVESKNIMAVPTVYLNGESFGSGRMTLEEILAKMGSGTDASEFADKEPFDVLVVGGGPAGASAAIYTARKGIRTGVVAERFGGQVLDTMSIENFISVKATEGPKLAASLEEHVKEYDIDVMNLQRAKRLEKKDLFELELENGAVLKSKTVILSTGARWRNVNVPGEQEFKNKGVAYCPHCDGPLFEGKDVAVIGGGNSGIEAAIDLAGIVNHVTVLEFAPELKADEVLQKRLYSLPNVT…	55125	4.89	-0.0819253		DHNA_BACSU	1	1
D4G415_BACNB	Hsp20/alpha crystallin family protein	>	D4G415_BACNB	|	MRRNFDRFFSDFPLDLGMENNNFGNIRVDVHETENEVIASCDIPGLEKKEDVNIDIENNMLSINGTINKTNEIKEESMYRKERYTGSFHRTVSLPSPVSNEGVKATYKNGVLEVRMPKKTNDNKKKIDVDFH	15318.6	5.66	-0.866667		ARGI_BACSU	0	0
D4G435_BACNB	Arginase	>	D4G435_BACNB	|	MDKTISVIGMPMDLGQARRGVDMGPSAIRYAHLIERLSDMGYTVEDLGDIPINREKIKNDEELKNLNSVLAGNEKLAQKVNKVIEEKKFPLVLGGDHSIAIGTLAGTAKHYDNLGVIWYDAHGDLNTLETSPSGNIHGMPLAVSLGIGHESLVNLEGYAPKIKPENVVIIGARSLDEGERKYIKESGMKVYTMHEIDRLGMTKVIEETLDYLSACDGVHLSLDLDGLDPNDAPGVGTPVVGGISYRESHLAMEMLYDAGIITSAEFVEVNPILDHKNKTGKTAVELVESLLGKKLL	32190.6	5.1	-0.167568		ARGI_BACSU	1	1
D4G475_BACNB	VCBS repeat-containing protein	>	D4G475_BACNB	|	MTQLNVYDIRMAPYWFYESRGLVQHPYVFRQPVSSRAIIASTRGDVTGDGVIDEVFLTGNQMPGSPLWRNITLVIRDGRTHQEQQIQLQNNMGYNPSLFLGDMTGDKIEDVAVVMDTGGSGGAIYAYVFAYLNRQFRRIFNSDVLNDEIKYSVRYQNQYKASVISHQQNETYILDLTYKGREYLNEIYNSQGVLKMPIEGWVNPLSGLYPVDFDRDGVYELLAYQRIAGRYNADSLGYVQTVLKWNGRRFAVDRQNVSIVGGAVS	30230.2	5.95	-0.340377		YYBI_BACSU	0.9427	0.98
D4G499_BACNB	Single-stranded DNA-binding protein	>	D4G499_BACNB	|	MLNRVVLVGRLTKDPELRYTPNGAAVATFTLAVNRTFTNQSGEREADFINCVTWRRQAENVANFLKKGSLAGVDGRLQTRNYENQQGQRVFVTEVQAESVQFLEPKNGGGSGSGGYNEGNSGGGQYFGGGQNDNPFGGNQNNQRRNQGNSFNDDPFANDGKPIDISDDDLPF	18788	5.02	-0.854651		SSBA_BACSU	1	1
D4G4B1_BACNB	Ribosomal RNA small subunit methyltransferase G	>	D4G4B1_BACNB	|	MNIEEFTSGLAEKGISLSPRQLEQFELYYDMLVEWNEKINLTSITEKKEVYLKHFYDSITAAFYVDFNQVNTICDVGAGAGFPSLPIKICFPHLNVTIVDSLNKRITFLEKLSEALQLENTTYCHDRAETFGQRKDVRESYDIVTARAVARLSVLSELCLPLVKKNGLFVALKAASAEEELNAGKKAITTLGGELENIHSFKLPIEESDRNIMVIRKIKNTPKKYPRKPGTPNKSPIEG	27158.2	6.46	-0.269038		RSMG_BACSU	0.9916	1
D4G4C0_BACNB	30S ribosomal protein S14	>	D4G4C0_BACNB	|	MIAKQQRTPKFKVQEYTRCERCGRPHSVIRKFKLCRICFRELAYKGQIPGVKKASW	6923.68	10.37	-0.696429		RS14_BACSU	1	1
D4G4D2_BACNB	30S ribosomal protein S13	>	D4G4D2_BACNB	|	MARIAGVDIPRDKRVVISLTYIFGIGRTTAQQVLKEAGVSEDTRVRDLTEEELGKIRDIIDKLKVEGDLRREVSLNIKRLIEIGSYRGIRHRRGLPVRGQNSKNNARTRKGPRRTVANKKK	13778.8	11.07	-0.719835		RS13_BACSU	1	1
D4G4E5_BACNB	N-acetylmuramoyl-L-alanine amidase	>	D4G4E5_BACNB	|	MRKKLKWLSFLLGFIILLFLFKYQFSNNDSWKPWSLPLSGKIIYLDPGHGGPDGGAVGGKLLEKDVTLEVAFRVRDYLQEQGALVIMTRESDTDLAPEGTKGYSRRKAEDLRQRVKLINHSEAELYISIHLNAIPSQKWSGAQSFYYGKYAENEKVAKYIQDELRRNLENTTRKAKRIHGIYLMQNVTKPGALIEVGFLSNPSEATLLGKPKYQDKVASSIYKGILRYFTEKGDPPE	26989.3	9.45	-0.471308		CWLD_BACSU	1	1
D4G4E9_BACNB	NodB homology domain-containing protein	>	D4G4E9_BACNB	|	MWHIKRVKQLIIILIAAFAAASFFYIQRAVPLPVFSTDTGPKAIYKGETDSKDISLTFDISWGDERAEPILNTLKANGIKNATFFLSASWAERHPDTVARIVKDGHQIGSMGYAYKNYANLESSEIKKDMNRAQTAFEKLGVKDIQLLRPPTGQFNKNVLKVAKQYNYTVVHYSVNSQDWTNPGVEKIIDNVTKQVSGGDIILLHASDSAKQTEEALPDIIHQLKEKGLKNVTVGDLIANSDAKSAEVK	27645.5	8.83	-0.298394		PDAB_BACSU	0.996	1
D4G4F9_BACNB	DUF1343 domain-containing protein	>	D4G4F9_BACNB	|	MRKTIFAFLTGLMMFGTITAASASPDSKNQTAKKPKVQTGIDTLLPDYKKQLKGKRIGLITNPTGVNASLKSSVDILYENPDIKLTALFGPEHGVRGDAQAGDEVGSYIDEKTGVPVYSLYGKTKKPTPEMLKNVDILMFDIQDVGTRFYTYIYTMAYAMEAAKENGIPFMVLDRPNPQGGNHIEGPILEPDYASFVGLYPIPLKHGMTIGELALLFNKEFSINADLTVVKMKHWKRKMDFDDTRLPFVLPSPNMPTVESTFVYPATGLIEGTNISEGRGTTKPFELIGAPFIKSTELEETLNSLHLPGVTFRAASFTPTFSKHQGTLCHGVQLYVTERDKFEAVKTGLSVIKTIHDLYPEDFEFLSTGSFDKLAGNGWIRTKIENGTSIENIINSYEK…	46102.8	6.72	-0.260386		YBBC_BACSU	0.9831	1
D4G4G0_BACNB	Beta-hexosaminidase	>	D4G4G0_BACNB	|	MRPVFPLILSAVLFLSCFFGARQTEASASKRAIDANQIVNRMSLDEKLGQMLMPDFRNWQKEGESSPQALTEMNDEVASLVKKYQFGGIILFAENVKTTKQTVQLTDDYQKASPKIPLMLSIDQEGGIVTRLGEGTNFPGNMALGAARSRINAYQTGSIIGKELSALGINTDFSPVVDINNNPNNPVIGVRSFSSNRELTSRLGLYTMKGLQRQDIASALKHFPGHGDTDVDSHYGLPLVSHGQERLREVELYPFQKAIDAGADMVMTAHVQFPAFDDTTYKSKLDGSDILVPATLSKKVMTGLLRQEMGFNGVIVTDALNMKAIADHFGQEEAVVMAVRAGVDIALMPASVTSLKEEQKFARVIQALKEAVKNGDIPEQQINNSVERIISLKIKRGMY…	70637.1	9.4	-0.26324		NAGZ_BACSU	0.9813	1
D4G4J4_BACNB	Amino acid:proton symporter	>	D4G4J4_BACNB	|	MKGVYDMNQLHRRMGTFSLMMVGLGSMIGSGWLFGAWRAAQIAGPAAIISWVIGMVVILFIALSYSELGSMFPEAGGMVKYTQYSHGSFIGFIAGWANWIAIVSVIPVEAVASVQYMSSWPWEWAKWTSGLVKNGTLTGEGLAFASVLLLIYFLLNYWTVNLFSKANSLITIFKIIIPGLTIGALLFVGFHGENFTGGQSIAPNGWASVLTAVATSGIVFAFNGFQSPINMAGEAKNPGKSIPIAVVGSLFVATVIYVLLQIAFIGAVNPSDIAHGWSHLNFNSPFADLAIALNINWLVIVLYADAFVSPSGTGITYTATTSRMIYGMEKNKYMPSIFGKLHPIYGVPRQAMFFNLIVSFIFLFLFRGWGVLAEIISVATLISYITGPITVMTLRRTGK…	59898.5	9.53	0.643303		YBEC_BACSU	0.9982	1
D4G4L5_BACNB	Serine protease	>	D4G4L5_BACNB	|	MTLKEGDDKMKLVPRFRKQWFAYLTVLCLALAAAVSFGVPAKAAENPQTSVSNTGKEGDATKNQTSKAEQVSAPYEGIGKTSKSLYGGQTELEKNIQTLQPSSIIGTDERTRISSTTSFPYRATVQLSIKYPNTSSTYGCTGFLINPNTVVTAGHCVYSQDHGWASTITAAPGRNGSSYPYGTYSGTMFYSVKGWTESKDTNYDYGAIKLNGSPGNTVGWYGYRTTNSSSPVGLSSSVTGFPCDKTFGTMWSDTKPIRSAETYKLTYTTDTYGCQSGSPVYRNYSDTGQTAIAIHTNGGSSYNLGTRVTNDVFNNIQYWANQ	35150	8.25	-0.536646		MPR_BACSU	0.9872	0.97
D4G4P1_BACNB	Aldedh domain-containing protein	>	D4G4P1_BACNB	|	MGMSVITEQNTYLNFIKGEWVKSQSGDMVKVENPADVNDIVGYVQNSTAEDVERAVAAANEAKTAWRKLTGAERGQYLYKTADIMEQRLEEIAACATREMGKTLPEAKGETARGIAILRYYAGEGMRKTGDVIPSTDKAALMFTTRVPLGVVGVISPWNFPVAIPIWKMAPALVYGNTVVIKPATETAVTCAKIIACFEEAGLPAGVINLVTGPGSVVGQGLAEHDGVNAVTFTGSNQVGKIIGQAALARGAKYQLEMGGKNPVIVADDADLEAAAEAVITGAFRSTGQKCTATSRVIVQSEIYERFKEKLLQRTKDITIGDSLKEDVWMGPIASKNQLDNCLSYIEKGKQEGASLLIGGEKLENGKYQNGYYVQPAIFDNVTSEMTIAQEEIFGPVIA…	52885	5.04	-0.0683673		KGSDH_BACSU	0.9898	1
D4G4Q7_BACNB	Cell wall hydrolase	>	D4G4Q7_BACNB	|	MNKFKNFSCPSVITSEVMKYDEKRSRGGDVMAVVRATSADVDLMARLLRAEAEGEGKQGMLLVGNVGINRLRANCSDFKGLRTIRQMIYQPHAFEAVTHGYFYQRARDSERALARRSINGERRWPAKFSLWYFRPQGDCPAQWYNQPFVARFKSHCFYQPTAETCENVYNTF	20170.9	9.53	-0.55814		CWLJ_BACSU	1	0.82
D4G4V4_BACNB	Glycine betaine ABC transporter, ATP-binding protein	>	D4G4V4_BACNB	|	MLANGKTKKEILKATGSTVGVNQADFEVYDGEIFVIMGLSGSGKSTLVRMLNRLIEPTAGNIYIDGDMITNMSKDQLREVRRKKISMVFQKFALFPHRTILENTEYGLELQGVDKQERQQKALESLKLVGLEGFEHQYPDQLSGGMQQRVGLARALTNDPDILLMDEAFSALDPLIRKDMQDELLDLHDNVGKTIIFITHDLDEALRIGDRIVLMKDGNIVQIGTPEEILMNPSNEYVEKFVEDVDLSKVLTAGHIMKRAETVRIDKGPRVALTLMKNLGISSIYAVDKQKKLLGVIYASDAKKAAESDLSLQDILNTEFTTVPENTYLTEIFDVVSDANIPIAVVDEKQRMKGIVVRGALIGALAGNNEYINAEGTKEQTQDPSAQEVK	43285.6	5.01	-0.232564		OPUAA_BACSU	0.9974	1
D4G4Y1_BACNB	1-pyrroline-5-carboxylate dehydrogenase	>	D4G4Y1_BACNB	|	MTTPYKHEPFTNFQDQNNVEAFKKALATVSEYLGKDYPLVINGERVETEAKIVSINPADKEEVVGRVSKASQEHAEQAIQAAAKAFEEWRYTSPEERAAVLFRAAAKVRRRKHEFSALLVKEAGKPWNEADADTAEAIDFMEYYARQMIELAKGKPVNSREGEKNQYVYTPTGVTVVIPPWNFLFAIMAGTTVAPIITGNTVVLKPASATPVIAAKFVEVLEESGLPKGVVNFVPGSGAEVGDYLVDHPKTSLITFTGSREVGTRIFERAAKVQPGQQHFKRVIAEMGGKDTVVVDEDADIELAAQSIFTSAFGFAGQKCSAGSRAVVHEKVYDQVLERVIEITESKVTAKPDSADVYMGPVIDQGSYDKIMSYIEIGKQEGRLVSGGTGDDSKGYFIK…	56607.7	5.5	-0.265437		ROCA_BACSU	0.9961	1
D4G4Z2_BACNB	Assimilatory nitrate reductase electron transfer subunit	>	D4G4Z2_BACNB	|	MLAGNGMAGIRCIEEVLKLNRHMFEIVIFGSEPHPNYNRILLSSVLQGEASLDDITLNSKDWYDKHGITLYTGETVIQIDTDQQQVITDRKRTLSYDKLIVATGSSPHILPIPGADKKGVYGFRTIEDCQALMNMAQHFQKAAVIGAGLLGLEAAVGLQHLGMDVSVIHHSAGIMQKQLDQTAARLLQTELEQKGLTFLLEKDTVSISGATKADRIHFKDGSSLKADLIVMAAGVKPNIELAVSAGIKVNRGIIVNDFMQTSEPNIYAVGECAEHNGTVYGLVAPLYEQGKALASHICGVPCEEYQGSAPSAALKIAGIDVWSAGKIQEDERTTSIKIYDEQAGVYKKALFVDEKLAGVILFGDTRDKQRLLDSLLKQRDISIVKKQIIEPETSGPLFE…	85039.1	5.51	-0.180261		P42433 · NASB_BACSU	0.9882	1
D4G502_BACNB	YckD	>	D4G502_BACNB	|	MHKKYKAANHMKNRIGGINWMKRITINIITMFIATTVISLTGTAEAAEKQQQPPANVTLTDQQKKEVEQLEAEILKKRKDVISKYVQYGVLPKERGEHIKNHLDKHFEMMKQNGFVPKHHPHPHKFEKRH	15202.1	9.92	-0.860769		YCKD_BACSU	0.9545	0.84
D4G567_BACNB	Glucose-1-dehydrogenase	>	D4G567_BACNB	|	MYPDLKGKVVAITGAASGLGKAMAIRFGKEQAKVVINYYSNKQDPNEVKEEVIKAGGEAVVVQGDVTKEEDVKNIVQTAIKEFGTLDIMINNAGLENPVPSHEMPLKDWDKVIGTNLTGAFLGSREAIKYFVENDIKGNVINMSSVHEVIPWPLFVHYAASKGGIKLMTETLALEYAPKGIRVNNIGPGAINTPINAEKFADPKQKADVESMIPMGYIGEPEEIAAVAVWLASKESSYVTGITLFADGGMTKYPSFQAGRG	28116.5	5.39	-0.124521		DHG_BACSU	0.9885	1
D4G570_BACNB	HTH deoR-type domain-containing protein	>	D4G570_BACNB	|	MLPINRQQHILKWLKEEGSLRISDISARFGVSEMTVYRDVNQLVQSNQVIKTAGGITLPVRTPQTDHMCSYCLKPVNQAHSVQLITVNQDIEQLCCAHCAFLRYADKTEEVSHLICRDFLLQTTVSAGSAYFVVNAELNLHCCQPQAIPFATLDHAERFQKGFGGAVRTFDQALEDMLKDRKKRCTCTKK	21488	8.33	-0.220526		YCNK_BACSU	0.9895	1
D4G574_BACNB	Mannitol-1-phosphate 5-dehydrogenase	>	D4G574_BACNB	|	MIALHFGAGNIGRGFIGALLHHSGYDVVFADVNETMVSLLNEKKEYTVELAEEGRSSEIIGPVSAINSGSQTEELYRLMNEAALITTAVGPNVLKLIAPSIAEGLRRRNTANTLNIIACENMIGGSSFLKKEIYSHLTEAEQKSVSETVGFPNSAVDRIVPIQHHEDPLKVSVEPFFEWVIDESGFKGKTPVINGALFVDDLTPYIERKLFTVNTGHAVTAYVGYQRGLKTVKEAIDHPEIRRVVHSALLETGDYLVKSYGFKQTEHEQYIKKIIGRFENPFISDDVTRVARSPLRKLGENDRLVGPAKKIKEPNALAEGIAAALRFDFTGDPEAVELQALIEEKGYSGVLQEECGIQSHEPLHAIILKKLNQ	41236.5	5.62	-0.17882		MTLD_BACSU	0.9973	1
D4G587_BACNB	SGNH_hydro domain-containing protein	>	D4G587_BACNB	|	MMLRYTALGDSLTTGRGSGLFSPGFVQRFGDMMEADLKTRTAINIFARSGLNTEEILGLLSYPYVQKCIRDADMITITGCGNDLIDSVLAYQTSKDETIFSRVSAHCHENFEKMIAKVAEIKGENPSPYAIRVFNLYNPFPEIDIAGKWITSFNSHLETLASAPHVKIADAYSIFKGKEQEYLSFDGVHPNSKGYQAMAEAVHKLGYKELSVS	23793.9	5.87	-0.167606		LIPC_BACSU	0.9953	1
D4G5A8_BACNB	HTTM domain-containing protein	>	D4G5A8_BACNB	|	MRFNLKIILNKFRNFNHLMSNKMHYLIGSSILRIFIGLHIMFTYLIHFAQRNEIWGPNAFYSFEKCFEAYGFTSLYLFSDSQLYFEFIFISGIVINTLYILGYKMRVVSIINFIWVWSLYQRNPYIHDGGNNILILIMLYLIFASLGEFFTIHTESRSKEKSKVTIIIHNFSVMISMIQVSLLYFFAGFNKAQGKMWTHGTALYYILQVDEYSINKGFTNLVIDNPYLLVLGTYSALFLQLMFPILVWNRYFKIPLLIGSILFHLSIIIFMGLLQFGVIMIALDLLFITDTEYRKLYKFLSRIYDKFKLKFRNIFNQKLRNPTI	38447	9.65	0.492593		YITO_BACSU	0.2387	0.91
D4G5E1_BACNB	Sporulation protein YdcC	>	D4G5E1_BACNB	|	MRLLWYASVLPKRVPSVPLKSNKRFLPFTSIEKKGLKKVRKSFVLLLTGLLAVLILSACGQKTQQDIVAGLDEKAKEYTSYKAKAKMTIETGSEPQVYNVEIWHKKPSLYRVYLENPKKDQNQVILRNENGVFVLTPSLNKSFRFQSDWPNNSSQVYLFESLVKDVQNDSDAVFTAKEKKYVFETKTNYQHNKMLPTQEITFNKKDMSPSSVKVMDTDRKVMVKVEFSSFEFNKQFDKESFDEKKNMTLSQMDVATSAKPSDTFAVKTPLELPLGVKLLEEKDISTEDGKRIIMTYGGEKSFTLIQEKAQIAKASSSVTLNGEPVNLGYTIGALSDASLSWTYDGVDYLLSSKDLSKEEMVTVAKSMQGQSSK	42218.9	9.22	-0.462198		YDCC_BACSU	1	1
D4G5E2_BACNB	Alanine racemase	>	D4G5E2_BACNB	|	MSTKPFYRDTWAEIDLSAIKENVSNMKKHIGEHVHLMAVVKANAYGHGDAETAKAALDAGASCLAVAILDEAISLRKKGLKAPILVLGAVPPEYVAIAAEYDVTLTGYSVEWLQEAARHTKKGYLHFHLKVDTGMNRLGVKTEEEVQNVMAILDRNPRLKCKGVFTHFATADEKERGYFLMQFERFKELIAPLPLKNLMVHCANSAAGLRLKKGFFNAVRFGIGMYGLRPSADISDEIPFQLRPAFTLHSTLSHVKLIRKGESVSYGAEYTAEKDTWIGTVPVGYADGWLRKLKGTDILVKGKRLKIAGRICMDQFMVELDQEYPPGTKVTLIGRQGDEYISMDEIAGRLETINYEVACTISSRVPRMFLENGSIMEVRNPLLQVNTSN	43568.6	8.6	-0.152185		ALR1_BACSU	0.9923	1
D4G5R0_BACNB	Spore coat protein P	>	D4G5R0_BACNB	|	MDFEKIRKWLEITNEYKQSDFWTNVLKYKAPEHFFDSEASTFVYDFYQDEEYNFIIVEMPGVYEEELTIRLLSKTQLLIKGTITPVFPAEMEVMRERYYGEIERIIQLPEAAESHLLQIQLLNGLLHISYPRQIETIAFNKGL	17069.7	4.76	-0.283217		COTP_BACSU	0.972	1
D4G5S6_BACNB	Sporulation protein	>	D4G5S6_BACNB	|	MFIHIVGPGDSLFSIGRRYGASVDQIRGVNGLDETNIVPGQALLIPLYVYTVQPGDTLTAIAAKAFVPLERLRAANPGISPNALQAGAKITIPSISNYIAGTLSFYVLRNPDLDRELINDYAPYSSSISIFEYHIAPNGDIANQLNDAAAIETTWQRRVTPLATITNLTSGGFSTEIVHQVLNNPTARTNLVNNIYDLVSTRGYGGVTIDFEQVSAADRDLFTGFLRQLRDRLQAGGYVLTIAVPAKTSDNIPWLRGYDYGGIGAVVNYMFIMAYDWHHAGSEPGPVAPITEIRRTIEFTIAQVPSRKIIIGVPLYGYDWIIPYQPGTVASAISNQNAIERAMRYQSPIQYSAEYQSPFFRYSDQQGRTHEVWFEDVRSMSRKMQIVREYRLQAIGAWQ…	46752.2	7.85	-0.0788095		YDHD_BACSU	0.9952	1
D4G5S9_BACNB	Alkaline phosphatase III	>	D4G5S9_BACNB	|	MKKFPKKLLPIAVLSSIAFSSLASGSVPEASAQEKKKGNQDEIKNVIVLIGDGMGVSYTSAYRYLKDNKKTKVVEPTALDQYLVGQQTTYPDDPEQNVTDSAAAATAMSAGIKTYNNAIAVDNDGSEAKTVLEAAKEKGKATGLVATSEITHATPASFGSHDHSRKNMNSIADDYFDEMVNGKHKIDVLLGGGKSNFDRKDRNLIKEFKKAGYSYVDNRKDMLKNKDSQVLGLFADGGLPKKIDRTKDVPSLKDMTNTAIKKLNKDKDGFFLMVEGSQIDWAGHDNDIVGAMSEMEDFEQAYKAAIDFAKKDKHTLVVATADHSTGGYSIGADGIYNWFSEPIKAAKRTPDFMAEKIADGADVEKTLKTYIDQKKLALTKAEIQSVEEAAKSKEVLDID…	50413.5	5.62	-0.555628		PPB3_BACSU	0.9935	1
D4G5U2_BACNB	Fructokinase	>	D4G5U2_BACNB	|	MLGGIEAGGTKVICAVGKEDGTIIDRIEFPTKMPDETIEKVIQYFRQFSLQAIGIGSFGPVDNDKTSQTYGTIMATPKAGWRHYPFLQTVKNEMKIPVGFSTDVNAAALGEFLFGEAKGLDSCLYITIGTGIGAGAIVGGRLLQGLSHPEMGHIYIRRHPDDAYQGKCPYHGDCFEGLASGPAIEARWGKKAADLSGIAQVWELEGYYIAQALAQYILILAPKKIILGGGVMQQKQVFSYIYQYVPKIMNNYLDFSELSDDISDYIVPPRLGSNAGIIGTLVLAHQALQAEAASGEVRS	32553.6	5.55	0.00602007		SCRK_BACSU	0.9699	1
D4G5V8_BACNB	Co-chaperonin GroES	>	D4G5V8_BACNB	|	MLKPLGDRVVIELVESEEKTASGIVLPDSAKEKPQEGKIVAAGSGRVLESGERVALEVKEGDRIIFSKYAGTEVKYEGTEYLILRESDILAVIG	10169.5	4.8	-0.118085		CH10_BACSU	1	1
D4G5V9_BACNB	Chaperonin GroEL	>	D4G5V9_BACNB	|	MAKEIKFSEEARRAMLRGVDALADAVKVTLGPKGRNVVLEKKFGSPLITNDGVTIAKEIELEDAFENMGAKLVAEVASKTNDVAGDGTTTATVLAQAMIREGLKNVTAGANPVGVRKGMEQAVAVAIENLKEISKPIEGKESIAQVAAISAADEEVGSLIAEAMERVGNDGVITIEESKGFTTELEVVEGMQFDRGYASPYMVTDSDKMEAVLDNPYILITDKKITNIQEILPVLEQVVQQGKPLLLIAEDVEGEALATLVVNKLRGTFNAVAVKAPGFGDRRKAMLEDIAVLTGGEVITEDLGLDLKSTQIAQLGRASKVVVTKENTTIVEGAGETDKISARVTQIRAQVEETTSEFDREKLQERLAKLAGGVAVIKVGAATETELKERKLRIEDALN…	57331.9	4.73	-0.045488		CH60_BACSU	0.9963	1
D4G5W6_BACNB	PfkB domain-containing protein	>	D4G5W6_BACNB	|	MIDFFCTDVDVDLMEGRHFLKSAGGAPANVSAAIAKLGGDAAFSGKVGKDPFGYFLKRTLDAVHVDTSMLVMDEKAPTTLAFVSLKQNGERDFVFNRGADALFTLEDIDQEKLNGAKILHFGSATALLSDPFCSAYLRLMSIAKDNGQFISFDPNYREDLWRGRVSEFVSVAKKAIAVSDFVKVSDEELEIISGVKDHEKGVAILHEIGANIVAVTLGKSGTLLSNGKDREIIPSIPVTSIDSTGAGDAFVGAALYQLANTDQIQSVEADFVKLREIVAFANKVGALVCTKMGAIDALPSLDEIEVSL	33153	4.8	0.140584		YDJE_BACSU	0.9805	1
D4G5Y5_BACNB	Spore coat protein A	>	D4G5Y5_BACNB	|	MKMTLEKFVDALPIPDTLKPVQQSKEKTYYEVTMEECTHQLHRDLPPTRLWGYNGLFPGPTIEVKRNENVYVKWMNNLPSTHFLPIDHTIHHSDSQHEEPEVKTVVHLHGGVTPDDSDGYPEAWFSKDFEQTGPYFKREVYHYPNQQRGAILWYHDHAMALTRLNVYAGLVGAYIIHDPKEKRLKLPSDEYDVPLLITDRTINEDGSLFYPSAPENPSPSLPNPSIVPAFCGETILVNGKVWPYLEVEPRKYRFRVINASNTRTYNLSLDNGGEFIQIGSDGGLLPRSVKLNSFSLAPAERYDIIIDFTAYEGESIILANSAGCGGDVNPETDANIMQFRVTKPLAQKDESRKPKYLASYPSVQHERIQNIRTLKLAGTQDEYGRPVLLLNNKRWHDPV…	58933.6	5.97	-0.57165		COTA_BACSU	0.9961	0.99
D4G5Y6_BACNB	Gamma-aminobutyrate (GABA) permease	>	D4G5Y6_BACNB	|	MNQSQSGLKKELKTRHMTMISIAGVIGAGLFVGSGSVIHSTGPGAVVSYALAGLLVIFIMRMLGEMSAVNPTSGSFSQYAHDAIGPWAGFTIGWLYWFFWVIVIAIEAIAGAGIIQYWFHDIPLWLTSLILTIVLTLTNVYSVKSFGEFEYWFSLIKVVTIIAFLIVGFAFIFGFAPGSEPVGFSNLTGKGGFFPEGISSVLLGIVVVIFSFMGTEIVAIAAGETSNPIESVTKATRSVVWRIIVFYVGSIAIVVALLPWNSANILESPFVAVLEHIGVPAAAQIMNFIVLTAVLSCLNSGLYTTSRMLYSLAERNEAPRRFMKLSKKGVPVQAIVAGTFFSYIAVVMNYFSPDTVFLFLVNSSGAIALLVYLVIAVSQLKMRKKLEKTNPEALKIKMW…	51165.5	9.22	0.808742		GABP_BACSU	0.9979	1
D4G632_BACNB	Swarming motility protein SwrC	>	D4G632_BACNB	|	MEDMMNHVINFVLKNKFAVWLMTIIVTAAGLYAGMNMKQESIPDVNMPYLTISTTYPGATPSQVADEVTKPVEQAVQNLDGVSVVTSTSYENASSVMIEYDYEKDMDKAKTEAAEALENVNLPDDAKDPEISRYSLNSFPILTLSVSSDKDNLQELTKQVEDSLVSKLEGIEGVASVQVSGQQVEEVEFSFKEDKLKEYGLDEDTVKQVIQGSDVTTPLGLYTFGNEEKSVVVSGDIETIKDLKNMRIPTASASSAGSSAASQAGAQSAQAAQSAQAAAQAQQSASTAVPTVKLSDIATIKDVKKAESVSRTNGKDSIGINIVKANDANTVEVADNVKAELKKFKEDHKGFNYSATLDMAEPITQSVDTMLSKAIFGAIFAIVIILLFLRDIKSTLISV…	113912	4.95	0.0330492		SWRC_BACSU	0.9981	0.99
D4G650_BACNB	CotJB domain-containing protein	>	D4G650_BACNB	|	MAKKVDAEYYRQLEQIQAADFVLVELSLYLNTHPHDEDALNQFNQYSGYSRHLKRQFESSYGPLLQFGNSPAGKDWDWGKGPWPWQV	10200	5.44	-0.816092		COTJB_BACSU	0.9885	1
D4G651_BACNB	Spore coat-associated protein	>	D4G651_BACNB	|	MWVYEKKLQYPVKVSTCNPTLAKYLIEQYGGADGELAAALRYLNQRYTIPDKVIGLLTDIGTEEFAHLEMIATMVYKLTKDATPEQLREAGLGDHYVNHDSALFYHNAAGAPFTASYIQAKGDPIADLYEDIAAEEKARATYQWLIDISDDPDLNDSLRFLREREIVHSMRFREAVEILKEERDKKKIF	21711	5.08	-0.408466		COTJC_BACSU	0.9947	1
D4G6B5_BACNB	Pectate lyase	>	D4G6B5_BACNB	|	MKKVMLAAALFLGLTPAGANAADLGHQTLGSNDGWGAYSTGTTGGSKASSSNVYTVSNRNQLVSALGKETNTTPKIIYIKGTIDMNVDDNLKPLGLNDYKDPEYDLDKYLKAYDPSTWGKKEPSGTQEEARARSQKNQKARVMVDIPANTTIVGSGTNAKVVGGNFQIKSDNVIIRNIEFQDAYDYFPQWDPTDGSSGNWNSQYDNITINGGTHIWIDHCTFNDGSRPDSTSPKYYGRKYQHHDGQTDASNGANYITMSYNYYHDHDKSSIFGSSDSKTSDDGKLKITLHHNRYKNIVQRAPRVRFGQVHVYNNYYEGSTSSSSYPFSYAWGIGKSSKIYAQNNVIDVPGLSAAKTISVFSGGTALYDSGTLLNGTQINASAANGLSSSVGWTPSLHGS…	45511.3	7.89	-0.630714		PLY_BACSU	0.9976	0.99
D4G6E0_BACNB	2',3'-cyclic nucleotide 2'-phosphodiesterase/3'-nucleotidase bifunctional periplasmic protein	>	D4G6E0_BACNB	|	MHLSILATTDIHANMMDYDYYSDKETADFGLARTAQLIQKHREQNPNTLLVDNGDLIQGNPLGEYAVKYQKDDIISGTKTHPIISVMNALKYDAGTLGNHEFNYGLDFLDGTIKGADFPIVNANVKTTSGKNRYTPYVINEKNLIDENGNEQKVKVGYIGFVPPQIMTWDKKNLEGQVQVQDIVESANETIPKMKAEGADVIIALAHTGIEKQSQSSGAENAVFDLATKTKGIDAIISGHQHGLFPSAEYAGVAQFDVEKGTINGIPVVMPSSWGKYLGVIDLKLEKADGSWKVADSKGSIESIAGNVTSRNETVTNTIQQTHQNTLEYVRKPVGKTEADINSFFAQVKDDPSIQIVTDAQKWYAEKEMKDTEYKDLPILSAGAPFKAGGRNGANYYTN…	154959	5.06	-0.504366		NTPES_BACSU	0.9634	1
D4G6F4_BACNB	YfkD-like protein	>	D4G6F4_BACNB	|	MMKKLFHSTLIVLLFFSFFGVQPIHAKKQFKVPNSVASISKENTYPNASQDQPMLQPSKLAKELLDHSEVKIENPHLIKMLNESNISGTPLAVGYRATIFLGKWALGYESNETVANWEYKKINTNRADNRGGKETAEMHYAQEQQYRVKGGLTAKVPNAEDVKSMMMQKAMKKTNLPLAFETVIGAGTKRDQIYKVAPKKIGYLHAYAPAVNEKGKVTYGEVYLVLKGNKRKLVVKNVTSQGIGAWIPVQDHVTFGFQLSSLPR	29568.6	9.76	-0.376894		YFKD_BACSU	1	1
D4G6F5_BACNB	Mechanosensitive ion channel protein MscS	>	D4G6F5_BACNB	|	MRMKETLTEIFQNKIVDILLVAVILWIGVFIINRLVQLFFKRTDFIEEKKEKTIESLVRSVTQYTATIGFIFYVISLFVHDFGKILAGAGVAGIVIGFGAQSLIKDVLAGVFLIYERQLHKGDYVTVNNLFNGTVEEIGLRSLQIREWSGKLLTISNGEVRQIENYNIDFMRITESFLISFKEDPDRVYSVLEEACDMLNEELRDSLKRDEFGNPTEPFQIHGITALNKINRGVEFTVKGMVKDDDYFSASLAVRRVLVRQLYQNNVQMLEEAVRIERTQ	32243	5.45	0.0582143		YFKC_BACSU	1	1
D4G6F8_BACNB	NodB homology domain-containing protein	>	D4G6F8_BACNB	|	MKWMCSICCAAVLLAGGAAQAEAVPNEPINWGFKRSVNHQPPDAGKQLNSLIEKYDAFYLGNTKEKTIYLTFDNGYENGYTPKVLDVLKKHRVTGTFFVTGHFVKDQPQLIKRMSDEGHIIGNHSFHHPDLTTKTADQIQDELDSVNEEVYKITGKQDNLYLRPPRGVFSEYVLKETKRLGYQTVFWSVAFVDWKINNQKGKKYAYDHMIKQAHPGAIYLLHTVSRDNAEALDDAITDLKKQGYTFKSIDDLMFEKEMKMPSL	30211.2	6.89	-0.523954		PDAB_BACSU	0.996	1
D4G6L0_BACNB	Isomerase	>	D4G6L0_BACNB	|	MKEAEVLKYEAFTSSPGKGNPAGVVLQGDDYTEDEMQIIAERAGYSETSFIRKSESADLELRYFTPGHEMNLCGHATVASLYALCEKGMLESGKTYSIQTKAGILPVKISEKDGRIHITLEQASPQFKPFTGDRKKLADALGITDEDFHEDLPIVFGSTGIWTAIVPLKSLEASKKMVPDNKQFPEVLVDLPKASVHPFTFETVHPDSDLHGRHFSSPYSGTIEDPVTGTASGVMGAYMKHYGNAEQHKFIIEQGQEIGKDGKVEIEMNEAGGHVKVNMTGTAVYSETRILKF	32257.1	5.32	-0.388396		YFHB_BACSU	0.9966	1
D4G6M9_BACNB	Small, acid-soluble spore protein gamma-type	>	D4G6M9_BACNB	|	MEVITMANSNNFSKTNAQQVRKQNQQSAAGQGQFGTEFASETNAQQVRKQNQQSAGQQGQFGTEFASETDAQQVRQQNQSAEQNKQQNS	9835.58	6.16	-1.40449		SSPE_BACSU	1	0.94
D4G6R0_BACNB	Amidase_6 domain-containing protein	>	D4G6R0_BACNB	|	MSLKHILEQLAEERLGFLVNGHAMRQESQVGDLKVMERKKKLLEKRKVDIIKAKAKAVINHVRVEDDGTTCLSYTIHYEYVCKEQDDSLYIEEHIEERMAFLYDHILISDQEIAKKPAGFHEGTSIIDYSEAEEEREAFGRAFQYDRLGAVQYAEKFWNKRNPAYKNFSDNCTNFISQCLHAGGAPMRGHPNRGSGWWMKQSSWSYSWTVAHSMKMYLSNSKAGLRAVRVKSAEELMPGDVICYDFEGDGRFNHTTIVVAKDKGNMPLVNAQTYDSRMRYWSYEDSTAYTQSIRYAFFHIVDDTTKE	35815.5	6.32	-0.624104		YHBB_BACSU	0.9935	1
D4G6R9_BACNB	HlyD family secretion protein	>	D4G6R9_BACNB	|	MIEDETKGENKMNRGRLILTNIIGLIVVLAIIAGGAYYYYQSTNYVKTDEAKVAGDMAAITAPAAGKVSDWDLDEGKTVKKGDTVAKIKGEQTVDVKSIMDGTIVKNEVKNGQTVQAGTTIAQTIDMDNLYITANIKETDIADIEVGNSVDVVVDGDPDTTFDGTVEEIGYATNSTFDMLPSTNSSGNYTKVTQKIPVKISIKNPSDKVLPGMNASVKISE	23622	4.56	-0.234842		YHBJ_BACSU	0.9955	1
D4G6U3_BACNB	Uncharacterized protein	>	D4G6U3_BACNB	|	MKDMVSKIHIPQYPNLLLTKETVNGLGNKSLSAEVKKEILESFNLLSSYGTNDDFIGKRVKKTHRKDIWEMKFKDRSKTEWRIFFKKISRNERPAKYGLLNMIRKTTQKLNKRDLDAAERIAKREGW	15020.1	10.1	-0.88189		No	0	0
D4G6V2_BACNB	YhcN/YlaJ family sporulation lipoprotein	>	D4G6V2_BACNB	|	MLGKKQVLASVLLIPLLMTGCGVADQGEGRRDNNDVRNVNYRNPANDDMRNVNNRDNVDNNVTDNVNNNNNRVNDDNNNDRKLEVADEAADKVTDLKEVKHADVIVAGNQAYVAVVLTNGNKGAVEDNLKKKIAKKVRSTDKNIDNVYVSANPDFVERMQEYGKRIQKGDPIAGLFDEFIQTVQRVFPNPE	21352.8	5	-0.791623		YHCN_BACSU	0.9476	1
D4G6V4_BACNB	LPXTG cell wall anchor domain-containing protein	>	D4G6V4_BACNB	|	MYKGGNMMRRILHIVLITALMFLNVMYTFEAVKAAEPQQPISIEKAIQQKEGQALVEGYAVGQAVSPQHYKLTSPFSNDYNVALADRKNETSPDHILPVQIPSAFRSQFGLQTNPLLLGKKITVQGKLDNYFNTTGLKNVQSMNVTDDTKTPPAEQQVTINEARGRLNEEVTIKGIITADQNAIGGGKLSTFLQDETGGINIYSPSPEQFPELKEGMDVTVTGKITSYQGLKEIVPSSSGIKINQSNQSLPAPKHLTINELINGSLGDQYEGRLVKLTAFVSSIPSSPAGGGYNVTMIDDDHHAMTLRVMNETGVIDELDEGKWYDFTGVLSRYQTFQLLPRKSADLKLLEEQPAPPSAEGEYEGIVDRVVDGDTIHLKSPVLGTTKIRFVNVDTPETY…	130902	4.8	-0.395175		YHCR_BACSU	0.9834	1
D4G6X4_BACNB	Nitric oxide-sensing transcriptional repressor NsrR	>	D4G6X4_BACNB	|	MKLTNYTDYSLRVLIFLAAERPGELSNIKQIAETYSISKNHLMKVIYRLGQLGYVETIRGRGGGIRLGMEPEDINIGEVVRKTEDDFNIVECFDANKNLCVISPVCGLKHVLNEALLAYLAVLDKYTLRDLVKNKEDIMKLLKMKE	16783.9	7.67	-0.0924658		NSRR_BACSU	0.9932	1
D4G6X7_BACNB	Alkaline phosphatase A	>	D4G6X7_BACNB	|	MKKMSLFQNMKSKLLPIAAVSVLTAGVFAGAELQQTEKASAKKQDKAEIRNVIVMIGDGMGTPYIRAYRSMKNNGDTPNNPKLTEFDRNLTGMMMTHPDDPDYNITDSAAAGTALATGVKTYNNAIGVDKNGKKVKSVLEEAKQQGKSTGLVATSEINHATPAAYGAHNESRKNMDQIANSYMDDKIKGKHKIDVLLGGGKSYFNRKDRNLTKEFKQAGYSYVTTKQALKKNKDQQVLGLFAEGGLAKALDRDSKTPSLKDMTVSAIDRLNQNKKGFFLMVEGSQIDWAAHDNDTVGAMSEVKDFEQAYKAAIEFAKKDKHTLVIATADHTTGGFTIGANGEKNWHAEPILSAKKTPEFMAKKISEGKPVKDVLARYGNLKVTSEEIKSVEAAAQADKS…	50304.9	9.33	-0.589805		PPB4_BACSU	0.9913	1
D4G710_BACNB	Multidrug ABC transporter permease/ATP-binding protein	>	D4G710_BACNB	|	MFSVLKKLGWFFKAYWLRYTIAIVLLLAVNVIEMFPPKLLGNAIDDMKAGAFTAEGLLFYIGIFFVLTAAVYIMSYFWMHQLFGGANLMEKILRTKLMGHLLTMSPPFYEKNRTGDLMARGTNDLQAVSLTTGFGILTLVDSTMFMMTIFLTMGFLISWKLTFAAIIPLPVMAIAISLYGSKIHERFTEAQNAFGALNDRVLESVSGVRVIRAYVQETNDVRRFNEMTADVYQKNMKVAFIDSLFEPTVKLLVGASYLIGLGYGAFLVFRNELTLGELVSFNVYLGMMIWPMFAIGELINVMQRGNASLDRVNETLSYETDVTDPKQPADLKEPGDIVFSHVSFTYPSSTSDNLQDISFTVRKGQTVGIAGKTGSGKTTIIKQLLRQYPLGEGSITFSG…	65113.9	6.25	0.135556		YHEI_BACSU	0.9966	1
D4G719_BACNB	YheC/YheD family protein	>	D4G719_BACNB	|	MITLGFMSLSRQHEADYSAELAKRAPEFGIRFIRFTPFDILPDTLRVKASVYHSASSTWNETEMAIPDYIYDRCFYGKDSHSQKAKPIVEWLKKYPKTEFIGRGLPDKWTVLHDLQQHSVINPYIPETIKVSRYEQIHSFLSKEKACILKPAFGAGGRGVILLKLGKKNITATYHIGKDKQTKTFSNQTSFKTWCKKVLQHQYLLQPYLNIQDKEQYPCDIRLFMEKNEAGEWNTVGKAVRRGYKHGLLANLSGGSDALTFDSWFEDIPKKQQVVLLDDVFSITQSVPYYLDERYGPLFELGLDICLAKDGRIWILDINSKPGRKSILRVSPEQKEQLYTCPLKRCQYLFSEQSQKGVLPRES	42267.8	9.12	-0.468044		YHEC_BACSU	0.9972	1
D4G735_BACNB	AAA_27 domain-containing protein	>	D4G735_BACNB	|	MTALRIISLHIYQYGKFSNRTFHFSASPVQVIYGLNEAGKTTMMSFIESMLFGFPKTKKYEPKTGGVYGGVLEAEHPEYGVLKIERTKGTAEKLSVYTEKGEVKQGDVLKQLFQGTDRSLYKAIYSFDVFGLQEIHAFNRDKIGEFLLFSSLFGAEAVSKLDSRLTKESERLYKPNGRNPQLNQELETLKQLAVKLKQAEAEEAGYHQLLGEKRMLEARLAAAETELKETAGHIRMIEGAIERKPLLNEKATLEQVIAEFPEHAGQFPADGLHQLEKYESHLHPKSAQLEALRVKMAELDKQRQKLIPDKELLAKETLIQELSAAFHMYQSCGEQLAAIQAQLRQASAQTAAGLEQLNKTDENELLNMNTSYDYEWQLQQAVQQYVQARDRKRQLDETF…	111154	5.98	-0.599273		YHAN_BACSU	0.9855	1
D4G748_BACNB	ABC transporter, ATP-binding protein	>	D4G748_BACNB	|	MSLLSVKDLTGGYTRNPVLKNVSFTLEPNQIVGLIGLNGAGKSTTIRHIIGLMDPHKGSIELNGKTFAEDPEGYRSQFTYIPETPVLYEELTLMEHLELTAMAYGLSKETMEKRLPPLLKEFRMEKRLKWFPAHFSKGMKQKVMIMCAFLAEPALYIIDEPFLGLDPLAINALLERMNEAKKGGASVLMSTHILATAERYCDSFIILHNGEVRARGTLSELREQFGMKDAALDDLYLELTKEDAGHE	27818.3	5.71	-0.160324		ECSA_BACSU	1	1
D4G764_BACNB	Peptidase M42	>	D4G764_BACNB	|	MTSVRKTMELIKELVSIPSPTGNTYEVINYIESLLKEWKVETVRNHKGGLIATLPGRDTSRHRMLTAHVDTLGAMVKEIKADGRLKIDLIGGFRYNSIEGEYCQIETASGKTYTGTILMHQTSVHVYKDAGKAERNQENMEIRLDEPVHCRKDTEELGIGVGDFVSFDPRVEITSSGFIKSRHLDDKASVALLLRLIHEIQTEDIELPYTTHFLISNNEEIGYGGNSNIPPETVEYLAVDMGAIGDGQATDEYSVSICVKDASGPYHYQLRKHLVQLAEKHHIDYKLDIYPYYGSDASAAIKSGHDIVHGLIGPGIDASHAFERTHKSSLRHTAKLLYYYVQSPMV	38852.7	5.9	-0.364162		YHFE_BACSU	0.9971	1
D4G773_BACNB	Peptidase M48	>	D4G773_BACNB	|	MRKWIAAAGLAYVLYGLFFYWYFFLSGDSAIPEAVKGTQADPASFMKPSELAVAEQYSNVKNFLFFIGVPLDWFLFFVLLVSGVSKKIKKWIEAAVPFRFLQTVGFVFVLSLITTLVTLPLDWIGYQVSLDYNISTQTTASWAKDQVISFWISFPIFTLCVLVFYWLIKRHEKKWWLYAWLLTVPFSLFLFFIQPVIIDPLYNDFYPLKNKELESKILELADEANIPADHVYEVNMSEKTNALNAYVTGIGANKRIVLWDTTLNKLDDSEILFIMGHEMGHYVMKHVYIGLAGYLLVSLAGFYVIDKLYKRTVRLTRSMFHLEGRHDLAALPLLLLLFSVLSFAVTPFSNAVSRYQENKADQYGIELTENREAAVKTFQDLAVTGLSQVDPPVLVKIFR…	48900.7	6.08	0.24061		YHFN_BACSU	1	1
D4G774_BACNB	Alkaline serine kinase	>	D4G774_BACNB	|	MRSKKLWISLLFALTLIFTMAFSNMSAQAAGKSSTEKKYIVGFKQTMSAMSSAKKKDVISEKGGKVQKQFKYVNAAAATLDEKAVKELKKDPSVAYVEEDHIAHEYAQSVPYGISQIKAPALHSQGYTGSNVKVAVIDSGIDSSHPDLNVRGGASFVPSETNPYQDGSSHGTHVAGTIAALNNSIGVLGVAPSASLYAVKVLDSTGSGQYSWIINGIEWAISNNMDVINMSLGGPTGSTALKTVVDKAVSSGIVVAAAAGNEGSSGSTSTVGYPAKYPSTIAVGAVNSSNQRASFSSVGSELDVMAPGVSIQSTLPGGTYGAYNGTSMATPHVAGAAALILSKHPTWTNAQVRDRLESTATYLGNSFYYGKGLINVQAAAQ	39483	8.48	-0.0548556		SUBN_BACNA	0.9974	1
D4G788_BACNB	NAD(P)-dependent oxidoreductase	>	D4G788_BACNB	|	MISLANQKKKTLPPQQQNQQPGFEYLMDPRPVFDKPKKAKKLEGKTAIITGGDSGIGRAVSVLFAKEGANVVIVYLNEHQDAEETKQYVEKEGVKCLLIAGDVGDEAFCNDVVGQASQVFPSIDILVNNAAEQHVQPSIEKITSHQLIRTFQTNIFSMFYLTKAVLPHLKKGSSIINTASITAYKGNKTLIDYSATKGAIVTFTRSLSQSLVQQGIRVNAVAPGPIWTPLIPASFAAKDVEVFGSDVPMERPGQPVEVAPSYLYLASDDSTYVTGQTIHVNGGTIVNG	31244.2	6.97	-0.132292		YHXC_BACSU	0.993	0.98
D4G799_BACNB	Mobilization protein	>	D4G799_BACNB	|	MANYAVIRMEKYKKDRLNGTQKHNQREFQKSKNENIDRERTHLNYDLVNEKPISYSKAIHEKIEGRVKRKVRADAVLVSEFLITASPDYMNGLSDEEQRRYFETAVDHLKEKYSAENMLYATVHMDEATPHMHVGIVPITEDGRLSAKDFFNGKLKMKAIQDDFHRHMVENGFDLVRGEPSEKKHENVHQYKINQRQAELERLNAEIALKEKQREELEKQNKAVQAVIEVKKESLTAKAEELKMPTIEHEKAWLKKDKVIVPERELHALYAYAEQKTKTAAELAGQLKSETQEKERWQSIARQEADRADEKDQRLQELQSRIHSEVEASKKEMRRKLAKEFTEEQRQDLRQEVKEELTTLRTENEELSAENKVLIIQRNSEAAESLKLKQELDKRNGQY…	56604.4	8.94	-1.089		No	0	0
No, no significant similarity found.
Proteins highlighted in yellow indicate strong sequence identity with >50% of the corresponding B. subtilis proteins, even with alignments of >60% of the protein sequences.
