# Supplementary material for: The ionic liquid-assisted sample preparation method pTRUST allows sensitive proteome characterization of a variety of bacterial endospores to aid in the search for protein biomarkers
Source: PLoS One. 2025 Jan 24;20(1):e0318186. doi: 10.1371/journal.pone.0318186 (PMC11760639; doi:10.1371/journal.pone.0318186)
Supplement: S7 Table — (XLSX) [file pone.0318186.s007.xlsx]

## Sheet: S7 Table
S7 Table Potential orthologous proteins identified in all four Bacillus spores
B. subtilis				B. subtilis subsp. natto				B. licheniformis				B. cereus
Accession no	Protein	Protein description		Accession no	Sequence identity	Alligment length		Accession no	Sequence identity	Alligment length		accession no	Sequence identity	Alligment length
ACP_BACSU	AcpA	Acyl carrier protein		D4FWI7_BACNB	1	1		ACP_BACLD	0.9351	1		ACP_BACC1	0.8289	0.98
ATCL_BACSU	YloB	Calcium-transporting ATPase		D4FWG1_BACNB	0.9966	1		Q65JT3_BACLD	0.8045	1		Q732J7_BACC1	0.6936	0.98
COTE_BACSU	CotE	Spore coat protein E		D4FWV2_BACNB	1	1		Q65JE3_BACLD	0.9011	1		Q732V6_BACC1	0.6443	0.82
COTJA_BACSU	CotJA	Protein CotJA		A0A060PER9_BACNB	1	1		Q65LL1_BACLD	0.7536	0.89		Q73D17_BACC1	0.6364	0.98
COTJC_BACSU	CotJC	Protein CotJC		D4G651_BACNB	0.9947	1		Q65LK9_BACLD	0.8942	1		Q73D19_BACC1	0.8995	1
CWLJ_BACSU	CwlJ	Cell wall hydrolase CwlJ		D4G4Q7_BACNB	1	0.82		Q65NR1_BACLD	0.838	1		Q72X59_BACC1	0.9429	1
DACF_BACSU	DacF	D-alanyl-D-alanine carboxypeptidase DacF		D4FYC2_BACNB	0.9974	0.96		Q65HU1_BACLD	0.7861	0.99		Q731M1_BACC1	0.6231	0.98
DBH1_BACSU	Hbs	DNA-binding protein HU 1		D4FY47_BACNB	1	0.85		Q65I20_BACLD	0.9891	1		Q73AY5_BACC1	0.8989	0.98
EFTU_BACSU	Tuf	Elongation factor Tu		D4G3K1_BACNB	1	1		EFTU_BACLD	0.9495	1		EFTU_BACC1	0.8561	1
GERQ_BACSU	GerQ	Spore coat protein GerQ		D4G2X7_BACNB	0.9945	0.95		Q65DP9_BACLD	0.5989	1		Q72X58_BACC1	0.6196	0.64
HFQ_BACSU	Hfq	RNA-binding protein Hfq		D4FWX6_BACNB	1	1		HFQ_BACLD	0.9589	1		HFQ_BACC1	0.8333	0.97
MDH_BACSU	Mdh	Malate dehydrogenase		D4FZZ0_BACNB	0.9904	1		MDH_BACLD	0.9295	1		MDH_BACC1	0.8534	0.98
PTHP_BACSU	PtsH	Phosphocarrier protein HPr		D4FVW8_BACNB	1	0.96		Q65KB6_BACLD	0.9773	1		Q731P9_BACC1	0.7442	0.98
RL2_BACSU	RplB	Large ribosomal subunit protein uL2		D4G3K7_BACNB	1	1		RL2_BACLD	0.9747	1		RL2_BACC1	0.8764	0.99
RL7_BACSU	RplL	Large ribosomal subunit protein bL12		D4G3J2_BACNB	1	0.96		RL7_BACLD	0.9675	1		RL7_BACC1	0.7769	1
SP4A_BACSU	SpoIVA	Stage IV sporulation protein A		D4FY48_BACNB	0.998	1		Q65I19_BACLD	0.9533	1		Q73AY6_BACC1	0.8801	1
SP5S_BACSU	SpoVS	Stage V sporulation protein S		D4FWU6_BACNB	0.9861	1		Q65JE9_BACLD	0.9884	1		Q732U9_BACC1	0.9186	1
SPVIF_BACSU	SpoVIF	Sporulation-specific transcription factor SpoVIF		D4FV58_BACNB	0.9881	1		Q65L82_BACLD	0.8214	0.98		Q73AY9_BACC1	0.5125	0.96
SSPB_BACSU	SspB	Small, acid-soluble spore protein B		A0A060PNS5_BACNB	1	1		Q65G53_BACLD	0.9062	0.91		Q72Z86_BACC1	0.7627	0.9
THIO_BACSU	TrxA	Thioredoxin		D4FZS5_BACNB	1	1		Q65GE9_BACLD	0.9712	1		Q72ZM0_BACC1	0.75	1
YABG_BACSU	YabG	Sporulation-specific protease YabG		D4G3C9_BACNB	0.9966	1		A5A6A5_BACLD	0.7855	0.98		Q73FG6_BACC1	0.5903	0.98
YDCC_BACSU	YdcC	Sporulation protein YdcC		D4G5E1_BACNB	1	1		Q65N58_BACLD	0.809	1		Q73ET7_BACC1	0.5619	0.93
YFKD_BACSU	YfkD	Uncharacterized protein YfkD		D4G6F4_BACNB	1	1		Q65MF5_BACLD	0.7757	1		Q73E24_BACC1	0.6017	0.9
YQFC_BACSU	YqfC	Sporulation protein YqfC		D4FYX7_BACNB	1	1		Q65H66_BACLD	0.8602	1		Q730M8_BACC1	0.617	0.77
YTFJ_BACSU	YtfJ	Uncharacterized spore protein YtfJ		D4G023_BACNB	0.9934	0.93		Q65G62_BACLD	0.8444	0.88		Q739G0_BACC1	0.6	0.87
