# Supplementary material for: The ionic liquid-assisted sample preparation method pTRUST allows sensitive proteome characterization of a variety of bacterial endospores to aid in the search for protein biomarkers
Source: PLoS One. 2025 Jan 24;20(1):e0318186. doi: 10.1371/journal.pone.0318186 (PMC11760639; doi:10.1371/journal.pone.0318186)
Supplement: S8 Table — (XLSX) [file pone.0318186.s008.xlsx]

## Sheet: S8 Table
S8 Table Potential orthologous proteins found in the 43 spore-producing bacteria associated with dairy processing and products
	Orthologous protein Sequence identity (Allignment length %)
Bacterial species	AcpA	YloB	CotE	CotJA	CotJC	CwlJ	DacF	Hbs	Tuf	GerQ	Hfq	Mdh	PtsH	RplB	RplL	SpoIVA	SpoVS	SpoVIF	SspB	TrxA	YabG	YdcC	YfkD	YqfC	YtfJ
Bacillus amyloliquefaciens (taxid:1390)	100.00% (100)	85.51% (100)	96.69% (100)	83.95% (98)	96.83% (100)	89.44% (100)	85.86% (100)	100.00% (100)	97.22% (100)	69.57% (100)	95.89% (100)	96.79% (100)	100.00% (100)	98.92% (100)	100.00% (100)	96.75% (100)	100.00% (100)	88.10% (100)	89.23% (97)	99.04% (100)	92.41% (100)	89.36% (97)	85.61% (100)	94.62% (100)	89.21% (92)
Bacillus cereus (taxid:1396)	85.53% (98)	69.58% (100)	59.67% (100)	69.70% (80)	89.95% (100)	99.29% (99)	62.82% (98)	89.89% (96)	86.36% (100)	65.22% (60)	83.33% (98)	86.32% (98)	75.58% (98)	89.09% (99)	79.66% (95)	89.23% (100)	91.86% (100)	51.25% (95)	87.50% (95)	75.00% (100)	60.07% (99)	56.08% (99)	56.64% (81)	65.52% (93)	57.75% (94 )
Bacillus circulans (taxid:1397)	85.53% (98)	67.98% (99)	71.58% (100)	65.08% (76)	87.30% (100)	77.46% (100)	67.87% (99)	93.26% (96)	90.40% (100)	64.65% (51)	80.56% (98)	80.19% (98)	68.18% (100)	90.91% (99)	77.69% (98)	90.04% (100)	97.67% (100)	65.48% (100)	82.81% (95)	79.81% (100)	66.21% (100)	55.33% (99)	65.02% (92)	68.60% (92)	69.68% (100)
Bacillus chitinolyticus (taxid:79263)	78.95% (98)	58.23% (99)	46.59% (95)	60.00% (73)	85.19% (100)	68.71% (100)	55.65% (93)	79.78% (96)	78.34% (100)	56.39% (58)	64.18% (91)	71.15% (100)	59.30% (97)	78.10% (98)	76.27% (95)	77.85% (100)	91.86% (100)	No	44.78% (92)	60.58% (99)	43.21% (98)	42.86% (62)	No	45.35% (92)	64.93% (87)
Bacillus coagulans (taxid:1398)	89.61% (100)	69.62% (100)	65.75% (100)	63.49% (76)	84.13% (100)	85.21% (100)	64.16% (98)	86.52% (96)	89.09% (99)	55.17% (59)	77.78% (98)	82.14% (98)	76.14% (100)	90.18% (99)	82.93% (100)	90.04% (100)	95.35% (100)	74.70% (98)	82.81% (95)	72.12% (100)	65.28% (99)	49.70% (99)	59.46% (96)	62.07% (93)	64.90% (100)
Bacillus flexus (taxid:86664)	88.16% (98)	72.84% (100)	64.64% (99)	No	32.32% (97)	76.06% (100)	64.86% (99)	94.38% (96)	92.42% (98)	67.26% (59)	81.94% (98)	84.89% (99)	82.95% (100)	92.00% (99)	83.05% (95)	91.46% (100)	98.84% (100)	58.33% (100)	77.78% (94)	72.82% (99)	64.36% (96)	57.10% (92)	56.99% (100)	58.43% (95)	67.55% (99)
Bacillus firmus (taxid:1399)	87.01% (100)	71.80% (99)	69.23% (100)	61.90% (76)	90.48% (100)	80.28% (100)	68.21% (100)	94.38% (97)	89.14% (100)	59.42% (72)	80.28% (97)	84.94% (100)	70.45% (100)	91.27% (99)	85.59% (95)	90.85% (100)	96.51% (100)	69.05% (100)	81.25% (95)	82.52% (99)	64.48% (100)	58.62% (93)	67.51% (89)	67.44% (92)	70.67% (98)
Bacillus massiliensis (taxid:292806)	85.53% (98)	42.89% (96)	52.35% (82)	54.29% (85)	86.24% (100)	54.86% (100)	30.71% (90)	84.27% (96)	89.85% (99)	48.10% (41)	77.46% (97)	75.88% (99)	41.67% (95)	83.64% (99)	74.38% (98)	40.00% (78)	75.58% (100)	No	69.35% (92)	68.93% (99)	No	36.36% (97)	No	No	77.86% (92)
Bacillus licheniformis (taxid:1402)	93.51% (100)	80.45% (100)	91.76% (100)	73.24% (86)	89.42% (100)	88.73% (100)	78.61% (99)	98.91% (100)	94.95% (100)	60.00% (100)	95.89% (100)	92.95% (100)	97.73% (100)	97.47% (100)	96.75% (100)	95.33% (100)	98.84% (100)	82.14% (100)	78.12% (95)	97.12% (100)	79.31% (100)	80.67% (96)	77.57% (83)	86.02% (100)	80.41% (96)
Bacillus megaterium (taxid:1404)	89.47% (98)	72.70% (99)	67.03% (100）	70.15% (81)	92.59% (100)	83.10% (100)	65.62% (97)	95.51% (96)	91.41% (100)	69.39% (51)	87.14% (95)	86.17% (99)	82.95% (100)	92.36% (99)	79.66% (95)	90.45% (100)	98.84% (100)	64.29% (100)	79.69% (95)	77.67% (99)	63.89% (99)	56.25% (99)	65.96% (89)	65.12% (92)	71.32% (90)
Bacillus oleronius (taxid:38875)	89.47% (98)	69.81% (100)	66.30% (100)	64.62% (79)	86.77% (100)	80.99% (100)	64.43% (99)	85.39% (96)	90.15% (100)	52.90% (74)	79.17% (98)	83.97% (100)	76.14% (100)	91.27% (99)	81.30% (100)	90.04% (100)	95.35% (100)	67.86% (100)	82.81% (95)	75.96% (100)	65.28% (99)	54.44% (99)	64.41% (89)	67.06% (91)	76.39% (94)
Bacillus pumilus (taxid:1408)	89.47% (98)	78.23% (100)	86.19% (100)	No	No	89.44% (100)	75.19% (100)	98.91% (100)	96.97% (100)	59.89% (97)	94.52% (100)	93.91% (100)	92.05% (100)	98.92% (100)	100.00% (100)	94.92% (100)	98.84% (100)	78.57% (100)	90.62% (95)	93.27% (100)	79.66% (100)	77.51% (100)	76.26% (97)	87.10% (100)	76.39% (94)
Bacillus silvestris (taxid:76853)	78.95% (98)	42.92% (96)	48.15% (89)	No	31.82% (97)	58.33% (97)	31.29% (98)	84.27% (96)	87.31% (99)	54.02% (45)	75.34% (100)	72.31% (98)	50.00% (88)	85.45% (99)	76.03% (98)	43.03% (98)	74.42% (100)	48.15% (96)	75.00% (95)	63.11% (99)	No	36.97% (97)	No	No	75.57% (86)
Bacillus simplex (taxid:1478)	88.00% (97)	69.21% (99)	65.91% (96)	67.53% (93)	91.53% (100)	76.06% (100)	66.15% (100)	87.64% (96)	88.38% (100)	65.77% (59)	81.94% (98)	83.39% (98)	71.59% (100)	93.45% (99)	77.97% (95)	87.80% (100)	96.51% (100)	69.05% (100)	81.25% (95)	80.58% (98)	60.42% (99)	58.84% (96)	61.48% (99)	65.88% (91)	71.03% (96)
Bacillus sporothermodurans (taxid:46224)	86.84% (98)	69.81% (100)	68.51% (100)	61.54% (79)	88.89% (100)	80.99% (100)	64.77% (99)	86.52% (96)	90.15% (100)	54.17% (72)	80.56% (98)	85.90% (100)	73.86% (100)	91.27% (99)	83.05% (95)	90.24% (100)	95.35% (100)	69.05% (100)	81.25% (95)	77.88% (100)	65.28% (99)	53.55% (99)	63.37% (92)	65.22% (97)	68.00% (98)
Bacillus subtilis (taxid:1423)	100.00% (100)	100.00% (100)	100.00% (100)	100.00% (100)	100.00% (100)	100.00% (100)	100.00% (100)	100.00% (100)	100.00% (100)	100.00% (100)	100.00% (100)	100.00% (100)	100.00% (100)	100.00% (100)	100.00% (100)	100.00% (100)	100.00% (100)	100.00% (100)	100.00% (100)	100.00% (100)	100.00% (100)	100.00% (100)	100.00% (100)	100.00% (100)	100.00% (100)
Bacillus thermoamylovorans (taxid:35841)	76.32% (98)	68.43% (100)	61.33% (100)	50.70% (85)	89.95% (100)	59.29% (97)	61.38% (100)	87.64% (96)	87.56% (99)	49.13% (91)	77.78% (98)	83.44% (98)	62.50% (100)	87.64% (99)	79.66% (95)	88.21% (100)	98.84% (100)	58.33% (100)	81.54% (97)	74.04% (100)	58.19% (97)	51.48% (98)	63.45% (90)	62.07% (93)	68.92% (98)
Geobacillus stearothermophilus (taxid:1422)	84.21% (98)	65.73% (99)	70.86% (82)	54.05% (95)	87.30% (100)	57.04% (97)	69.86% (91)	87.64% (96)	86.87% (100)	70.30% (52)	78.87% (97)	86.17% (99)	69.32% (100)	87.27% (99)	81.51% (95)	89.43% (100)	96.51% (100)	66.67% (100)	87.14% (100)	75.00% (100)	61.46% (99)	55.22% (98)	62.93% (87)	61.80% (95)	67.35% (97)
Geobacillus pallidus (taxid:33936)	85.53% (98)	67.64% (100)	84.00% (82)	66.20% (86)	91.01% (100)	57.72% (85)	69.01% (98)	94.57% (100)	88.89% (100)	66.39% (60)	83.33% (98)	87.14% (99)	80.68% (100)	91.64% (99)	84.75% (95)	90.45% (100)	98.84% (100)	67.90% (96)	82.76% (86)	78.85% (100)	67.25% (98)	55.13% (100)	60.92% (98)	58.51% (100)	71.05% (97)
Geobacillus thermoleovorans (taxid:33941)	84.21% (98)	65.96% (99)	70.86% (82)	56.72% (81)	86.77% (100)	54.23% (97)	69.86% (91)	87.64% (96)	86.62% (100)	70.30% (52)	80.00% (95)	86.17% (99)	70.45% (100)	87.27% (99)	81.51% (95)	89.63% (100)	96.51% (100)	66.67% (100)	80.00% (97)	73.08% (100)	61.75% (98)	55.22% (98)	77.57% (99)	61.80% (95)	65.36% (97)
Paenibacillus amylolyticus (taxid:1451)	81.58% (98)	57.43% (99)	47.10% (85)	45.68% (98)	84.66% (100)	62.86% (97)	53.79% (97)	79.78% (96)	79.24% (99)	63.10% (46)	65.22% (94)	75.00% (98)	54.02% (97)	80.29% (98)	74.58% (95)	78.25% (100)	91.86% (100)	No	52.94% (94)	61.54% (99)	46.53% (97)	34.41% (98)	No	44.30% (84)	55.13% (100)
Paenibacillus barengoltzii (taxid:343517)	78.95% (98)	58.82% (99)	47.53% (88)	55.38% (79)	86.77% (100)	59.29% (97)	53.51% (97)	82.02% (96)	80.35% (100)	49.26% (75)	66.67% (98)	35.64% (96)	49.43% (97)	78.10% (98)	76.47% (95)	79.27% (100)	93.02% (100)	No	50.00% (97)	61.54% (99)	48.25% (97)	36.80% (98)	No	41.11% (96)	63.36% (89)
Paenibacillus ginsengisoli (taxid:170367)	80.26% (98)	57.85% (99)	45.12% (89)	55.38% (79)	83.60% (100)	60.00% (60)	51.68% (97)	79.78% (96)	78.99% (99)	56.45% (67)	66.67% (94)	71.38% (99)	53.57% (94)	76.64% (98)	76.27% (95)	77.85% (100)	89.53% (100)	No	54.29% (97)	60.58% (98)	45.70% (97)	37.30% (98)	No	43.33% (96)	54.79% (96)
Paenibacillus glucanolyticus (taxid:59843)	82.89% (98)	58.78% (99)	46.41% (84)	54.10% (74)	80.95% (100)	75.35% (100)	53.02% (96)	80.90% (96)	79.24% (99)	55.56% (54)	66.67% (95)	70.10% ( 99)	52.87% (97)	78.83% (98)	76.03% (98)	78.86% (100)	91.86% (100)	No	51.43% (97)	57.69% (99)	44.98% (97)	36.56% (98)	No	38.46% (97)	58.16% (91)
Paenibacillus macerans (taxid:44252)	80.26% (98)	57.89% (99)	45.62% (88)	58.46% (79)	83.60% (100)	60.71% (97)	54.55% (97)	80.90%( 96)	80.10% (100)	53.91% (69)	66.67% (98)	74.35% (98)	63.64% (100)	78.10% (98)	73.73% (95)	78.86% (100)	93.02% (100)	No	54.41% (94)	59.62% (99)	46.85% (97)	35.71% (98)	No	45.56% (96)	61.54% (86)
Paenibacillus polymyxa (taxid:1406)	81.58% (98)	57.52% (99)	44.51% (94)	60.34% (70)	85.19% (100)	69.39% (100)	52.37% (97)	79.78% (96)	78.99% (99)	49.06% (85)	69.57% (94)	74.35% (98)	62.50% (100)	79.20% (98)	77.69% (98)	79.47% (100)	90.70% (100)	No	47.95% (100)	61.54% (99)	45.89% (97)	33.09% (98)	89.80% (18)	40.00% (91)	59.15% (88)
Paenibacillus lactis (taxid:228574)	84.21% (98)	58.91% (99)	46.45% (85)	51.67% (73)	83.60% (100)	62.86% (97)	54.62% (91)	82.02% (96)	78.73% (99)	64.10% (43)	66.67% (94)	71.15% (100)	52.87% (97)	80.29% (98)	76.03% (98)	78.66% (100)	91.86% (100)	No	52.86% (97)	57.69% (99)	44.10% (97)	35.75% (98)	No	38.46% (97)	61.65% (86)
Paenibacillus lautus (taxid:1401)	82.89% (98)	58.34% (99)	44.07% (91)	55.74% (74)	83.60% (100)	63.57% (97)	54.47% (96)	80.90% (96)	80.25% (99)	58.59% (54)	65.28% (98)	71.79% (100)	54.02% (97)	78.83% (98)	76.03% (98)	78.66% (100)	91.86% (100)	No	52.86% (97)	57.69% (99)	44.71% (97)	36.02% (98)	No	38.46% (97)	61.03% (87)
Paenibacillus taichungensis (taxid:484184)	81.58% (98)	56.34% (98)	47.10% (85)	47.22% (87)	84.66% (100)	61.43% (97)	52.48% (97)	78.65% (96)	79.24% (99)	61.90% (46)	65.22% (94)	75.00% (98)	55.68% (100)	79.93% (98)	74.38% (98)	78.66% (100)	91.86% (100)	No	52.94% (94)	60.58% (99)	46.55% (98)	45.97% (97)	No	43.04% (84)	57.93% (90)
Brevibacillus agri (taxid:51101)	80.52% (100)	55.56% (99)	43.98% (90)	49.32% (89)	84.13% (100)	75.35% (100)	54.26% (97)	80.90% (96)	81.77% (99)	55.91% (70)	70.15% (91)	76.53% (99)	45.24% (95)	78.91% (99)	72.03% (95)	75.41% (100)	96.51% (100)	25.00% (96)	80.30% (97)	65.71% (100)	No	40.60% (93)	No	53.76% (92)	60.99% (93)
Brevibacillus borstelensis (taxid:45462)	79.22% (100)	56.59% (99)	42.94% (96)	49.30% (86)	85.71% (100)	75.35% (100)	53.23% (97)	79.78% (96)	81.86% (100)	60.58% (57)	68.66% (91)	77.49% (99)	46.75% (87)	79.64% (99)	71.19% (95)	76.22% (100)	96.51% (100)	30.77% (75)	76.12% (97)	67.62% (100)	No	38.67% (93)	No	52.87% (93)	65.93% (89)
Brevibacillus laterosporus (taxid:1465)	77.92% (100)	55.85% (98)	44.24% (90)	55.38% (79)	83.60% (100)	61.43% (97)	52.23% (97)	80.90% (96)	81.61% (100)	61.54% (57)	67.14% (95)	77.49% (99)	48.05% (87)	78.55% (99)	68.60% (98)	77.03% (100)	95.35% (100)	No	74.60% (94)	68.27% (100)	No	38.79% (93)	No	50.54% (92)	62.59% (92)
Brevibacillus parabrevis (taxid:54914)	80.52% (100)	55.78% (98)	43.98% (90)	51.67% (66.6)	84.13% (100)	58.57% (97)	54.26% (97)	80.90% (96)	81.77% (99)	55.12% (70)	70.15% (91)	76.85% (99)	47.62% (95)	78.91% (99)	71.19% (95)	75.41% (100)	96.51% (100)	No	80.30% (97)	66.67% (100)	No	40.30% (93)	No	No	61.70% (93)
Lysinibacillus fusiformis (taxid:28031)	81.58% (98)	40.82% (98)	50.94% (87)	52.78% (87)	88.36% (100)	59.71% (97)	32.16% (98)	84.27% (96)	88.07% (99)	59.74% (41)	72.86% (95)	74.92% (99)	47.67% (97)	84.36% (99)	76.86% (98)	44.67% (98)	76.74% (100)	48.15% (96)	69.23% (97)	66.99% (99)	No	38.82% (94)	No	No	No
Anoxybacillus flavithermus (taxid:33934)	85.53% (98)	69.02% (100)	62.66% (87)	55.22% (81)	89.42% (100)	65.00% (97)	67.26% (99)	89.89% (96)	87.88% (100)	67.92% (56)	87.14% (95)	85.85% (99)	76.74% (97)	89.82% (99)	80.51% (95)	89.63% (100)	98.84% (100)	66.67% (100)	80.00% (97)	69.23% (100)	64.93% (99)	58.86% (97)	62.36% (99)	61.29% (100)	71.13% (92)
Aneurinibacillus thermoaerophilus (taxid:143495)	79.22% (100)	60.45% (99)	53.15% (79)	54.17% (87)	83.07% (100)	65.03% (100)	56.59% (97)	80.90% (96)	82.53% (99)	70.53% (51)	70.15% (91)	76.53% (99)	48.19% (94)	79.27% (99)	68.60% (98)	77.85% (100)	93.02% (100)	No	73.85% (94)	65.71% (100)	46.32% (98)	42.77% (93)	No	49.46% (92)	59.09% (94)
Alicyclobacillus acidocaldarius (taxid:405212)	76.00% (97)	53.92% (99)	43.95% (86)	43.55% (75)	84.13% (100)	No	53.28% (90)	67.82% (94)	81.82% (100)	No	67.16% (91)	72.40% (98)	43.18% (100)	73.72% (98)	73.95% (95)	71.34% (100)	86.05% (100)	No	70.77% (97)	50.52% (92)	43.66% (97)	29.82% (97)	No	No	62.69% (88)
Alicyclobacillus tengchongensis (taxid:368812)	77.92% (100)	54.85% (98)	45.81% (85)	43.28% (81)	78.31% (100)	32.26% (86)	51.37% (94)	63.22% (94)	81.22% (99)	No	63.77% (94)	70.68% (98)	No	75.64% (99)	70.00% (95)	71.14% (100)	87.21% (100)	No	73.85% (97)	57.73% (92)	45.99% (98)	29.18% (93)	No	No	62.50% (89)
Virgibacillus halophilus (taxid:361280)	77.92% (100)	22.60% (92)	55.81% (92)	No	No	75.35% (100)	32.13% (63)	No	91.12% (99)	57.43% (55)	78.57% (95)	37.42% (96)	61.36% (100)	No	73.55% (98)	80.69% (100)	93.02% (100)	43.42% (90)	77.78% (94)	73.79% (99)	57.89% (98)	50.58% (75)	No	44.05% (90)	63.19% (94)
Virgibacillus pantothenticus (taxid:1473)	79.22% (100)	62.54% (98)	54.70% (97)	54.93% (85)	88.89% (100)	61.43% (97)	56.27% (99)	86.52% (96)	87.88% (100)	63.81% (56)	70.83% (98)	80.71% (99)	63.64% (100)	83.64% (99)	75.42% (95)	81.91% (100)	93.02% (100)	35.06% (91)	74.19% (92)	75.73% (99)	55.05% (98)	46.49% (99)	No	46.15% (97)	61.59% (91)
Sporosarcina globispora (taxid:1459)	87.01% (100)	70.90% (99)	69.23% (100)	60.32% (76)	88.89% (100)	73.2 (100)	68.30% (99)	94.38% (96)	88.89% (100)	67.68% (52)	76.06% (97)	83.97% (100)	70.45% (100)	90.91% (99)	86.44% (95)	90.45% (100)	96.51% (100)	66.67% (100)	78.12% (95)	81.73% (100)	64.81% (98)	56.68% (99)	54.94% (88)	69.05% (90)	76.69% (87)
Sporosarcina aquimarina (taxid:114975)	78.95% (98)	31.10% (23)	49.69% (87)	No	No	62.50% (95)	33.82% (91)	83.15% (96)	87.12% (100)	50.52% (52)	73.91% (94)	80.77% (100)	47.73% (100)	86.55% (99)	77.97% (95)	43.79% (99)	75.58% (100)	44.44% (96)	80.30% (95)	67.96% (99)	No	38.51% (97)	No	No	No
Sporolactobacillus terrae (taxid:269673)	80.00% (97)	46.12% (98)	53.10% (80)	55.56% (76)	79.37% (100)	60.71% (97)	52.59% (98)	87.64% (96)	82.83% (100)	50.51% (52)	80.00% (89)	27.76% (98)	52.33% (97)	83.39% (100)	77.12% (95)	83.54% (100)	83.72% (100)	43.90% (97)	75.81% (92)	67.31% (100)	55.71% (99)	42.94% (95)	49.22% (96)	37.78% (96)	57.93% (96)
No, no significant similarity found.
